# Supplementary material for: Interactome Analysis Identifies the Role of BZW2 in Promoting Endoplasmic Reticulum-Mitochondria Contact and Mitochondrial Metabolism
Source: Mol Cell Proteomics. 2023 Dec 26;23(2):100709. doi: 10.1016/j.mcpro.2023.100709 (PMC10835002; doi:10.1016/j.mcpro.2023.100709)
Supplement: Supplemental Table S1 [file mmc2.xlsx]

## Sheet: All_Fwd>4.0,Rev<0.4
Accession	Description	Gene Symbol	Sum PEP Score	Abundance Ratio: (Heavy, Sample) / (Light, Sample)	# Unique Peptides	Abundance Ratio Variability [%]: (Heavy, Sample) / (Light, Sample)	Abundances (Grouped): Light, Sample	Abundances (Grouped): Heavy, Sample	Abundance: F11: Light, Sample, n/a	Abundance: F11: Heavy, Sample, n/a	Coverage [%]	# Peptides	# PSMs	# AAs	MW [kDa]	calc. pI	Score Sequest HT: Sequest HT	# Peptides (by Search Engine): Sequest HT	Biological Process	Cellular Component	Molecular Function	Pfam IDs	Entrez Gene ID	Ensembl Gene ID	Chromosome	KEGG Pathways	WikiPathways	Reactome Pathways	# Protein Pathway Groups	# Razor Peptides	Found in Sample: [S21] F11: Light, Sample, n/a	Found in Sample: [S23] F11: Heavy, Sample, n/a	# Protein Groups	Modifications
XP_011514699.1	acylglycerol kinase, mitochondrial isoform X1	AGK	8.893	100	3			200		869162	11	3	3	422	47.1	8.09	8.25	3	cell organization and biogenesis;metabolic process;transport	cytosol;membrane;mitochondrion	catalytic activity;nucleotide binding	Pf00781	55750	ENSG00000006530.15	7	Glycerolipid metabolism; Metabolic pathways		Signaling by BRAF and RAF fusions; Glycerophospholipid biosynthesis	10	0	Not Found	High	1
XP_011514699.1	acylglycerol kinase, mitochondrial isoform X1	AGK	14.945	0.01	2		200		379467		11	2	5	422	47.1	8.09	14.12	2	cell organization and biogenesis;metabolic process;transport	cytosol;membrane;mitochondrion	catalytic activity;nucleotide binding	Pf00781	55750	7		ENSG00000006530.15	Signaling by BRAF and RAF fusions; Glycerophospholipid biosynthesis	Metabolic pathways; Glycerolipid metabolism	10	0	High	Not Found	1
XP_011514699.1	acylglycerol kinase, mitochondrial isoform X1	AGK	28.94	19.688	5	0	2.6	197.4	113195	8.52945e+06	22	5	10	422	47.1	8.09	33.13	5	cell organization and biogenesis;metabolic process;transport	cytosol;membrane;mitochondrion	catalytic activity;nucleotide binding	Pf00781	55750	ENSG00000006530.15	7	Glycerolipid metabolism; Metabolic pathways		Signaling by BRAF and RAF fusions; Glycerophospholipid biosynthesis	10	0	Peak Found	High	1
XP_016881278.1	ATP synthase subunit alpha, mitochondrial isoform X1	ATP5A1	9.634	12.496	3	27.51	8.1	191.9	85292.2	2011663	7	3	5	586	64.1	9.28	13.78	3	cell organization and biogenesis;metabolic process;regulation of biological process;transport	membrane;mitochondrion;organelle lumen	catalytic activity;nucleotide binding;protein binding;RNA binding;transporter activity	Pf00006, Pf00306, Pf02663, Pf02874, Pf05943	498		18		Electron Transport Chain; Oxidative phosphorylation		2	0	Peak Found	High	1
XP_016881278.1	ATP synthase subunit alpha, mitochondrial isoform X1	ATP5A1	8.443	0.01	3		200		759501		6	3	5	586	64.1	9.28	12.76	3	cell organization and biogenesis;metabolic process;regulation of biological process;transport	membrane;mitochondrion;organelle lumen	catalytic activity;nucleotide binding;protein binding;RNA binding;transporter activity	Pf00006, Pf00306, Pf02663, Pf02874, Pf05943	498	18	Electron Transport Chain; Oxidative phosphorylation				2	0	High	Not Found	1
XP_016881278.1	ATP synthase subunit alpha, mitochondrial isoform X1	ATP5A1	13.466	14.376	6	0	4.6	195.4	190522	8.02221e+06	14	6	11	586	64.1	9.28	29.16	6	cell organization and biogenesis;metabolic process;regulation of biological process;transport	membrane;mitochondrion;organelle lumen	catalytic activity;nucleotide binding;protein binding;RNA binding;transporter activity	Pf00006, Pf00306, Pf02663, Pf02874, Pf05943	498		18		Electron Transport Chain; Oxidative phosphorylation		2	0	Peak Found	High	1
XP_016881278.1	ATP synthase subunit alpha, mitochondrial isoform X1	ATP5A1	7.626	0.469	4	0	189.9	10.1	394726	21032.6	8	4	4	586	64.1	9.28	9.51	4	cell organization and biogenesis;metabolic process;regulation of biological process;transport	membrane;mitochondrion;organelle lumen	catalytic activity;nucleotide binding;protein binding;RNA binding;transporter activity	Pf00006, Pf00306, Pf02663, Pf02874, Pf05943	498		18		Electron Transport Chain; Oxidative phosphorylation		2	0	High	Peak Found	1
NP_001132929.1	B-cell receptor-associated protein 31 isoform a	BCAP31	7.376	0.01	3		200		1.07985e+06		12	3	5	313	34.7	7.84	10.55	3	cellular homeostasis;regulation of biological process;response to stimulus;transport	cytosol;endoplasmic reticulum;membrane;mitochondrion	protein binding	Pf05529, Pf13870	10134	X		ENSG00000185825.15			0	0	High	Not Found	1
NP_001132929.1	B-cell receptor-associated protein 31 isoform a	BCAP31	6.562	33.495	3	0	5.8	194.2	88922.3	2.97842e+06	9	3	3	313	34.7	7.84	7.24	3	cellular homeostasis;regulation of biological process;response to stimulus;transport	cytosol;endoplasmic reticulum;membrane;mitochondrion	protein binding	Pf05529, Pf13870	10134	ENSG00000185825.15	X				0	0	Peak Found	High	1
NP_001132929.1	B-cell receptor-associated protein 31 isoform a	BCAP31	7.558	0.01	2		200		628612		6	2	5	313	34.7	7.84	13.17	2	cellular homeostasis;regulation of biological process;response to stimulus;transport	cytosol;endoplasmic reticulum;membrane;mitochondrion	protein binding	Pf05529, Pf13870	10134	ENSG00000185825.15	X				0	0	High	Not Found	1
XP_016882662.1	basigin isoform X1	BSG	20.555	17.591	5	0	2.1	197.9	56311.3	5219788	17	5	10	385	42.2	5.66	30.47	5	cell organization and biogenesis;cellular component movement;metabolic process;regulation of biological process;response to stimulus;transport	membrane;mitochondrion	protein binding;transporter activity	Pf00047, Pf07679, Pf13895, Pf13927	682	ENSG00000172270.18	19		Matrix Metalloproteinases	Integrin cell surface interactions; Proton-coupled monocarboxylate transport; Basigin interactions; Degradation of the extracellular matrix; Pyruvate metabolism	15	0	Peak Found	High	1
XP_016882662.1	basigin isoform X1	BSG	18.714	0.01	4		200		1.99747e+06		14	4	7	385	42.2	5.66	22.45	4	cell organization and biogenesis;cellular component movement;metabolic process;regulation of biological process;response to stimulus;transport	membrane;mitochondrion	protein binding;transporter activity	Pf00047, Pf07679, Pf13895, Pf13927	682	19	Matrix Metalloproteinases	ENSG00000172270.18	Integrin cell surface interactions; Proton-coupled monocarboxylate transport; Basigin interactions; Degradation of the extracellular matrix; Pyruvate metabolism		15	0	High	Not Found	1
XP_016882662.1	basigin isoform X1	BSG	47.796	22.939	7	2.7	7.1	192.9	790759	2.15113e+07	31	7	16	385	42.2	5.66	59.2	7	cell organization and biogenesis;cellular component movement;metabolic process;regulation of biological process;response to stimulus;transport	membrane;mitochondrion	protein binding;transporter activity	Pf00047, Pf07679, Pf13895, Pf13927	682	ENSG00000172270.18	19		Matrix Metalloproteinases	Integrin cell surface interactions; Proton-coupled monocarboxylate transport; Basigin interactions; Degradation of the extracellular matrix; Pyruvate metabolism	15	0	Peak Found	High	1
XP_006715769.1	basic leucine zipper and W2 domain-containing protein 2 isoform X1	BZW2	422.727	23.619	41	40.01	9.4	190.6	1.95695e+08	3.97597e+09	72	41	490	419	48.1	6.68	1576.7	41	cell differentiation;development	cytoplasm;membrane	protein binding	Pf02020	28969	ENSG00000136261.14	7				0	0	High	High	1
XP_006715769.1	basic leucine zipper and W2 domain-containing protein 2 isoform X1	BZW2	205.959	0.015	29	0.03	199.7	0.3	1.11394e+09	1.56848e+06	59	29	329	419	48.1	6.68	942.2	29	cell differentiation;development	cytoplasm;membrane	protein binding	Pf02020	28969	7		ENSG00000136261.14			0	0	High	High	1
XP_006715769.1	basic leucine zipper and W2 domain-containing protein 2 isoform X1	BZW2	493.109	22.946	48	38.9	10.2	189.8	7.13732e+08	1.32783e+10	80	48	853	419	48.1	6.68	2699.56	48	cell differentiation;development	cytoplasm;membrane	protein binding	Pf02020	28969	ENSG00000136261.14	7				0	0	High	High	1
XP_006715769.1	basic leucine zipper and W2 domain-containing protein 2 isoform X1	BZW2	170.714	0.017	19	0.03	180.4	19.6	1.52985e+08	1.66193e+07	49	19	346	419	48.1	6.68	1022.37	19	cell differentiation;development	cytoplasm;membrane	protein binding	Pf02020	28969	ENSG00000136261.14	7				0	0	High	High	1
NP_001736.1	calcium signal-modulating cyclophilin ligand	CAMLG	21.946	100	2			200		876113	17	2	5	296	32.9	8.05	21.07	2	defense response;metabolic process;regulation of biological process;response to stimulus	endoplasmic reticulum;membrane	protein binding	Pf14963	819	ENSG00000164615.4	5				0	0	Not Found	High	1	Acetyl [N-Term]
NP_001736.1	calcium signal-modulating cyclophilin ligand	CAMLG	16.426	100	4			200		3.66534e+06	26	4	5	296	32.9	8.05	17.55	4	defense response;metabolic process;regulation of biological process;response to stimulus	endoplasmic reticulum;membrane	protein binding	Pf14963	819	ENSG00000164615.4	5				0	0	Not Found	High	1	Acetyl [N-Term]
NP_001736.1	calcium signal-modulating cyclophilin ligand	CAMLG	10.065	0.01	2		200		138748		17	2	3	296	32.9	8.05	10.6	2	defense response;metabolic process;regulation of biological process;response to stimulus	endoplasmic reticulum;membrane	protein binding	Pf14963	819	ENSG00000164615.4	5				0	0	High	Not Found	1	Acetyl [N-Term]
NP_001304106.1	MICOS complex subunit MIC19 isoform 1	CHCHD3	17.617	19.641	5	0	3.6	196.4	73823.8	4045059	21	5	8	232	26.7	7.75	23.37	5	cell organization and biogenesis;metabolic process;regulation of biological process	cytoplasm;membrane;mitochondrion;nucleus	protein binding;structural molecule activity	Pf05300, Pf06747	54927		7				0	0	Peak Found	High	1
NP_001304106.1	MICOS complex subunit MIC19 isoform 1	CHCHD3	10.266	0.01	4		200		810685		21	4	5	232	26.7	7.75	14.68	4	cell organization and biogenesis;metabolic process;regulation of biological process	cytoplasm;membrane;mitochondrion;nucleus	protein binding;structural molecule activity	Pf05300, Pf06747	54927	7					0	0	High	Not Found	1
NP_001304106.1	MICOS complex subunit MIC19 isoform 1	CHCHD3	20.697	25.854	6	2.09	4.7	195.3	296107	1.23209e+07	27	6	9	232	26.7	7.75	29.89	6	cell organization and biogenesis;metabolic process;regulation of biological process	cytoplasm;membrane;mitochondrion;nucleus	protein binding;structural molecule activity	Pf05300, Pf06747	54927		7				0	0	Peak Found	High	1
NP_001304106.1	MICOS complex subunit MIC19 isoform 1	CHCHD3	15.683		4		181.2	18.8	485451	50224	21	4	7	232	26.7	7.75	23.67	4	cell organization and biogenesis;metabolic process;regulation of biological process	cytoplasm;membrane;mitochondrion;nucleus	protein binding;structural molecule activity	Pf05300, Pf06747	54927		7				0	0	High	High	1
NP_006816.2	cytoskeleton-associated protein 4	CKAP4	66.701	15.761	13	17.59	4.7	195.3	232074	9.69102e+06	31	13	22	602	66	5.92	70.69	13	metabolic process;transport	cytoplasm;cytoskeleton;cytosol;endoplasmic reticulum;membrane;organelle lumen	RNA binding	Pf13166	10970	ENSG00000136026.13	12	Protein processing in endoplasmic reticulum		Post-translational protein phosphorylation; Regulation of Insulin-like Growth Factor (IGF) transport and uptake by Insulin-like Growth Factor Binding Proteins (IGFBPs); Surfactant metabolism; Neutrophil degranulation	9	0	High	High	1
NP_006816.2	cytoskeleton-associated protein 4	CKAP4	22.275	0.01	5		200		1.13071e+06		13	5	6	602	66	5.92	21.68	5	metabolic process;transport	cytoplasm;cytoskeleton;cytosol;endoplasmic reticulum;membrane;organelle lumen	RNA binding	Pf13166	10970	12		ENSG00000136026.13	Post-translational protein phosphorylation; Regulation of Insulin-like Growth Factor (IGF) transport and uptake by Insulin-like Growth Factor Binding Proteins (IGFBPs); Surfactant metabolism; Neutrophil degranulation	Protein processing in endoplasmic reticulum	9	0	High	Not Found	1
NP_006816.2	cytoskeleton-associated protein 4	CKAP4	73.728	16.964	14	9.29	10.5	189.5	1.18112e+06	2.13512e+07	31	14	26	602	66	5.92	93.92	14	metabolic process;transport	cytoplasm;cytoskeleton;cytosol;endoplasmic reticulum;membrane;organelle lumen	RNA binding	Pf13166	10970	ENSG00000136026.13	12	Protein processing in endoplasmic reticulum		Post-translational protein phosphorylation; Regulation of Insulin-like Growth Factor (IGF) transport and uptake by Insulin-like Growth Factor Binding Proteins (IGFBPs); Surfactant metabolism; Neutrophil degranulation	9	0	High	High	1
NP_006816.2	cytoskeleton-associated protein 4	CKAP4	15.553	0.01	6		200		351081		15	6	6	602	66	5.92	14.06	6	metabolic process;transport	cytoplasm;cytoskeleton;cytosol;endoplasmic reticulum;membrane;organelle lumen	RNA binding	Pf13166	10970	ENSG00000136026.13	12	Protein processing in endoplasmic reticulum		Post-translational protein phosphorylation; Regulation of Insulin-like Growth Factor (IGF) transport and uptake by Insulin-like Growth Factor Binding Proteins (IGFBPs); Surfactant metabolism; Neutrophil degranulation	9	0	High	Not Found	1
NP_002061.1	guanine nucleotide-binding protein G(i) subunit alpha-2 isoform 1	GNAI2	10.199	24.342	1	0	6.5	193.5	42474.5	1.2668e+06	7	2	3	355	40.4	5.54	10.2	2	cell division;cell proliferation;metabolic process;regulation of biological process;response to stimulus	cytoplasm;cytoskeleton;cytosol;membrane;nucleus	catalytic activity;metal ion binding;nucleotide binding;protein binding;signal transducer activity	Pf00025, Pf00503	2771	ENSG00000114353.16	3	Glutamatergic synapse; Retrograde endocannabinoid signaling; Dopaminergic synapse; Toxoplasmosis; Cholinergic synapse; Morphine addiction; Chemokine signaling pathway; Rap1 signaling pathway; Sphingolipid signaling pathway; Serotonergic synapse; Parkinson's disease; Adrenergic signaling in cardiomyocytes; Estrogen signaling pathway; Oxytocin signaling pathway; GABAergic synapse; cGMP-PKG signalin…	Human Thyroid Stimulating Hormone (TSH) signaling pathway; Corticotropin-releasing hormone signaling pathway; Signal Transduction of S1P Receptor; G Protein Signaling Pathways; Chemokine signaling pathway; Calcium Regulation in the Cardiac Cell	G alpha (z) signalling events; Cooperation of PDCL (PhLP1) and TRiC/CCT in G-protein beta folding; G alpha (s) signalling events; PLC beta mediated events; ADP signalling through P2Y purinoceptor 12; Adrenaline,noradrenaline inhibits insulin secretion; Adenylate cyclase inhibitory pathway; G-protein activation	70	1	Not Found	High	1
NP_002061.1	guanine nucleotide-binding protein G(i) subunit alpha-2 isoform 1	GNAI2	4.858	0.01	2		200		220048		8	2	2	355	40.4	5.54	6.03	2	cell division;cell proliferation;metabolic process;regulation of biological process;response to stimulus	cytoplasm;cytoskeleton;cytosol;membrane;nucleus	catalytic activity;metal ion binding;nucleotide binding;protein binding;signal transducer activity	Pf00025, Pf00503	2771	3	Human Thyroid Stimulating Hormone (TSH) signaling pathway; Corticotropin-releasing hormone signaling pathway; Signal Transduction of S1P Receptor; G Protein Signaling Pathways; Chemokine signaling pathway; Calcium Regulation in the Cardiac Cell	ENSG00000114353.16	G alpha (z) signalling events; Cooperation of PDCL (PhLP1) and TRiC/CCT in G-protein beta folding; G alpha (s) signalling events; PLC beta mediated events; ADP signalling through P2Y purinoceptor 12; Adrenaline,noradrenaline inhibits insulin secretion; Adenylate cyclase inhibitory pathway; G-protein activation	Adrenergic signaling in cardiomyocytes; Estrogen signaling pathway; Circadian entrainment; Alcoholism; cGMP-PKG signaling pathway; Leukocyte transendothelial migration; Chagas disease (American trypanosomiasis); Melanogenesis; Platelet activation; Pathways in cancer; Axon guidance; Progesterone-mediated oocyte maturation; Gastric acid secretion; Tight junction; Long-term depression; Pertussis; Re…	70	0	High	Not Found	1
NP_002061.1	guanine nucleotide-binding protein G(i) subunit alpha-2 isoform 1	GNAI2	7.713	24.719	2	0	5.3	194.7	104083	3.84199e+06	11	3	4	355	40.4	5.54	11.56	3	cell division;cell proliferation;metabolic process;regulation of biological process;response to stimulus	cytoplasm;cytoskeleton;cytosol;membrane;nucleus	catalytic activity;metal ion binding;nucleotide binding;protein binding;signal transducer activity	Pf00025, Pf00503	2771	ENSG00000114353.16	3	Progesterone-mediated oocyte maturation; Gastric acid secretion; Glutamatergic synapse; Retrograde endocannabinoid signaling; Pertussis; Regulation of lipolysis in adipocytes; Morphine addiction; Chemokine signaling pathway; Renin secretion; Cocaine addiction; Serotonergic synapse; Parkinson's disease; Gap junction; cAMP signaling pathway; Oxytocin signaling pathway; GABAergic synapse; Dopaminerg…	Human Thyroid Stimulating Hormone (TSH) signaling pathway; Corticotropin-releasing hormone signaling pathway; Signal Transduction of S1P Receptor; G Protein Signaling Pathways; Chemokine signaling pathway; Calcium Regulation in the Cardiac Cell	G alpha (z) signalling events; Cooperation of PDCL (PhLP1) and TRiC/CCT in G-protein beta folding; G alpha (s) signalling events; PLC beta mediated events; ADP signalling through P2Y purinoceptor 12; Adrenaline,noradrenaline inhibits insulin secretion; Adenylate cyclase inhibitory pathway; G-protein activation	70	1	Not Found	High	1
XP_016858683.1	MICOS complex subunit MIC60 isoform X1	IMMT	49.431	26.008	13	0	1.4	198.6	81195.1	1.14572e+07	25	13	19	758	83.6	6.48	50.71	13	cell organization and biogenesis;cellular homeostasis	membrane;mitochondrion	protein binding;RNA binding	Pf09731	10989	ENSG00000132305.20	2			Cristae formation	3	0	Peak Found	High	1
XP_016858683.1	MICOS complex subunit MIC60 isoform X1	IMMT	25.445	0.01	9		200		2.24295e+06		18	9	14	758	83.6	6.48	36.33	9	cell organization and biogenesis;cellular homeostasis	membrane;mitochondrion	protein binding;RNA binding	Pf09731	10989	2		ENSG00000132305.20	Cristae formation		3	0	High	Not Found	1
XP_016858683.1	MICOS complex subunit MIC60 isoform X1	IMMT	73.096	22.145	18	5.01	2.5	197.5	432522	3.42379e+07	35	18	30	758	83.6	6.48	99.61	18	cell organization and biogenesis;cellular homeostasis	membrane;mitochondrion	protein binding;RNA binding	Pf09731	10989	ENSG00000132305.20	2			Cristae formation	3	0	Peak Found	High	1
XP_016858683.1	MICOS complex subunit MIC60 isoform X1	IMMT	13.329		7		185.8	14.2	435545	33232.3	13	7	9	758	83.6	6.48	21.48	7	cell organization and biogenesis;cellular homeostasis	membrane;mitochondrion	protein binding;RNA binding	Pf09731	10989	ENSG00000132305.20	2			Cristae formation	3	0	High	High	1
NP_078820.2	mitochondrial ubiquitin ligase activator of NFKB 1	MUL1	6.694	100	2			200		175261	8	2	2	352	39.8	8.13	7.02	2	cell death;cell organization and biogenesis;metabolic process;regulation of biological process;response to stimulus	membrane;mitochondrion	catalytic activity;metal ion binding;protein binding;signal transducer activity	Pf12483, Pf13639, Pf13920, Pf13923, Pf14634	79594	ENSG00000090432.6	1			Ub-specific processing proteases	4	0	Not Found	High	1
NP_078820.2	mitochondrial ubiquitin ligase activator of NFKB 1	MUL1	5.5	0.01	2		200		260406		8	2	2	352	39.8	8.13	6.24	2	cell death;cell organization and biogenesis;metabolic process;regulation of biological process;response to stimulus	membrane;mitochondrion	catalytic activity;metal ion binding;protein binding;signal transducer activity	Pf12483, Pf13639, Pf13920, Pf13923, Pf14634	79594	1		ENSG00000090432.6	Ub-specific processing proteases		4	0	High	Not Found	1
NP_078820.2	mitochondrial ubiquitin ligase activator of NFKB 1	MUL1	10.447	100	4			200		4346513	18	4	5	352	39.8	8.13	16.23	4	cell death;cell organization and biogenesis;metabolic process;regulation of biological process;response to stimulus	membrane;mitochondrion	catalytic activity;metal ion binding;protein binding;signal transducer activity	Pf12483, Pf13639, Pf13920, Pf13923, Pf14634	79594	ENSG00000090432.6	1			Ub-specific processing proteases	4	0	Not Found	High	1
NP_006658.1	membrane-associated progesterone receptor component 1 isoform 1	PGRMC1	38.106	21.749	7	0.81	5.4	194.6	371871	1.34511e+07	47	8	15	195	21.7	4.7	55.99	8	transport	endoplasmic reticulum;membrane	protein binding	Pf00173	10857	ENSG00000101856.9	X			Neutrophil degranulation	3	1	Peak Found	High	1
NP_006658.1	membrane-associated progesterone receptor component 1 isoform 1	PGRMC1	29.671	0.01	5		200		3.05118e+06		32	6	17	195	21.7	4.7	50.21	6	transport	endoplasmic reticulum;membrane	protein binding	Pf00173	10857	X		ENSG00000101856.9	Neutrophil degranulation		3	1	High	Not Found	1
NP_006658.1	membrane-associated progesterone receptor component 1 isoform 1	PGRMC1	68.412	100	8			200		2.73318e+07	47	8	22	195	21.7	4.7	95.94	8	transport	endoplasmic reticulum;membrane	protein binding	Pf00173	10857	ENSG00000101856.9	X			Neutrophil degranulation	3	0	Not Found	High	1
NP_006658.1	membrane-associated progesterone receptor component 1 isoform 1	PGRMC1	8.336	0.01	4		200		484067		26	4	6	195	21.7	4.7	13.71	4	transport	endoplasmic reticulum;membrane	protein binding	Pf00173	10857	ENSG00000101856.9	X			Neutrophil degranulation	3	0	High	Not Found	1
NP_006311.2	membrane-associated progesterone receptor component 2	PGRMC2	17.205	26.004	5	0	4.4	195.6	52580.5	2.3374e+06	32	6	7	247	26.2	5.31	20.39	6	regulation of biological process;response to stimulus	membrane	protein binding;receptor activity;signal transducer activity	Pf00173	10424	ENSG00000164040.16	4				0	0	Peak Found	High	1
NP_006311.2	membrane-associated progesterone receptor component 2	PGRMC2	10.759	0.01	2		200		290385		15	3	6	247	26.2	5.31	15.47	3	regulation of biological process;response to stimulus	membrane	protein binding;receptor activity;signal transducer activity	Pf00173	10424	4		ENSG00000164040.16			0	0	High	Not Found	1
NP_006311.2	membrane-associated progesterone receptor component 2	PGRMC2	16.603	100	5			200		4.7858e+06	26	5	7	247	26.2	5.31	23.91	5	regulation of biological process;response to stimulus	membrane	protein binding;receptor activity;signal transducer activity	Pf00173	10424	ENSG00000164040.16	4				0	0	Not Found	High	1
NP_002565.1	peroxiredoxin-1	PRDX1	19.783	4.992	6	9.92	29.6	170.4	996143	5.73432e+06	35	6	10	199	22.1	8.13	26.92	6	cell proliferation;cellular homeostasis;defense response;metabolic process;regulation of biological process;response to stimulus	cytoplasm;cytosol;mitochondrion;nucleus	antioxidant activity;catalytic activity;protein binding;RNA binding	Pf00578, Pf08534, Pf10417	5052	ENSG00000117450.13	1	Peroxisome	Androgen receptor signaling pathway; Selenium Micronutrient Network; NRF2 pathway	TP53 Regulates Metabolic Genes; Deregulated CDK5 triggers multiple neurodegenerative pathways in Alzheimer's disease models; Detoxification of Reactive Oxygen Species	15	0	High	High	1
NP_002565.1	peroxiredoxin-1	PRDX1	4.883	0.01	2		200		932285		11	2	3	199	22.1	8.13	7.12	2	cell proliferation;cellular homeostasis;defense response;metabolic process;regulation of biological process;response to stimulus	cytoplasm;cytosol;mitochondrion;nucleus	antioxidant activity;catalytic activity;protein binding;RNA binding	Pf00578, Pf08534, Pf10417	5052	1	Androgen receptor signaling pathway; Selenium Micronutrient Network; NRF2 pathway	ENSG00000117450.13	TP53 Regulates Metabolic Genes; Deregulated CDK5 triggers multiple neurodegenerative pathways in Alzheimer's disease models; Detoxification of Reactive Oxygen Species	Peroxisome	15	0	High	Not Found	1
NP_002565.1	peroxiredoxin-1	PRDX1	18.136	4.232	7	13.77	36.6	163.4	2.63459e+06	11767356	43	7	13	199	22.1	8.13	32.36	7	cell proliferation;cellular homeostasis;defense response;metabolic process;regulation of biological process;response to stimulus	cytoplasm;cytosol;mitochondrion;nucleus	antioxidant activity;catalytic activity;protein binding;RNA binding	Pf00578, Pf08534, Pf10417	5052	ENSG00000117450.13	1	Peroxisome	Androgen receptor signaling pathway; Selenium Micronutrient Network; NRF2 pathway	TP53 Regulates Metabolic Genes; Deregulated CDK5 triggers multiple neurodegenerative pathways in Alzheimer's disease models; Detoxification of Reactive Oxygen Species	15	0	High	High	1
NP_057479.2	very-long-chain (3R)-3-hydroxyacyl-CoA dehydratase 3	PTPLAD1; HACD3	38.832	28.336	7	42.08	5.8	194.2	601231	2.03035e+07	27	7	16	362	43.1	8.94	48.25	7	metabolic process;regulation of biological process;response to stimulus	cytosol;endoplasmic reticulum;membrane;mitochondrion	catalytic activity;enzyme regulator activity;protein binding	Pf04387, Pf04969	51495	ENSG00000074696.12	15	Fatty acid metabolism; Fatty acid elongation; Biosynthesis of unsaturated fatty acids		Synthesis of very long-chain fatty acyl-CoAs	8	0	High	High	1
NP_057479.2	very-long-chain (3R)-3-hydroxyacyl-CoA dehydratase 3	PTPLAD1; HACD3	26.045	0.01	7		200		1.65679e+07		26	7	19	362	43.1	8.94	53.68	7	metabolic process;regulation of biological process;response to stimulus	cytosol;endoplasmic reticulum;membrane;mitochondrion	catalytic activity;enzyme regulator activity;protein binding	Pf04387, Pf04969	51495	15		ENSG00000074696.12	Synthesis of very long-chain fatty acyl-CoAs	Biosynthesis of unsaturated fatty acids; Fatty acid metabolism; Fatty acid elongation	8	0	High	Not Found	1
NP_057479.2	very-long-chain (3R)-3-hydroxyacyl-CoA dehydratase 3	PTPLAD1; HACD3	45.689	26.094	9	14.07	4.4	195.6	2.26768e+06	1.00031e+08	31	9	27	362	43.1	8.94	81.5	9	metabolic process;regulation of biological process;response to stimulus	cytosol;endoplasmic reticulum;membrane;mitochondrion	catalytic activity;enzyme regulator activity;protein binding	Pf04387, Pf04969	51495	ENSG00000074696.12	15	Fatty acid metabolism; Fatty acid elongation; Biosynthesis of unsaturated fatty acids		Synthesis of very long-chain fatty acyl-CoAs	8	0	High	High	1	Acetyl [N-Term]
NP_057479.2	very-long-chain (3R)-3-hydroxyacyl-CoA dehydratase 3	PTPLAD1; HACD3	10.22	0.01	3		200		814614		9	3	6	362	43.1	8.94	13.87	3	metabolic process;regulation of biological process;response to stimulus	cytosol;endoplasmic reticulum;membrane;mitochondrion	catalytic activity;enzyme regulator activity;protein binding	Pf04387, Pf04969	51495	ENSG00000074696.12	15	Fatty acid metabolism; Fatty acid elongation; Biosynthesis of unsaturated fatty acids		Synthesis of very long-chain fatty acyl-CoAs	8	0	High	Not Found	1
XP_011513768.1	ras-related protein Ral-A isoform X1	RALA	5.041	100	2			200		1.21421e+06	11	2	3	206	23.6	7.11	6.82	2	cell division;cell organization and biogenesis;regulation of biological process;response to stimulus;transport	cell surface;membrane	catalytic activity;nucleotide binding;protein binding	Pf00025, Pf00071, Pf08477	5898	ENSG00000006451.7	7	Phospholipase D signaling pathway; Pathways in cancer; Ras signaling pathway; Rap1 signaling pathway; Pancreatic cancer	RalA downstream regulated genes; EGF/EGFR Signaling Pathway	Translocation of GLUT4 to the plasma membrane; Gene and protein expression by JAK-STAT signaling after Interleukin-12 stimulation; p38MAPK events; Interleukin-12 family signaling	22	0	Not Found	High	1
XP_011513768.1	ras-related protein Ral-A isoform X1	RALA	10.006	0.01	2		200		184560		13	2	4	206	23.6	7.11	11.84	2	cell division;cell organization and biogenesis;regulation of biological process;response to stimulus;transport	cell surface;membrane	catalytic activity;nucleotide binding;protein binding	Pf00025, Pf00071, Pf08477	5898	7	RalA downstream regulated genes; EGF/EGFR Signaling Pathway	ENSG00000006451.7	Translocation of GLUT4 to the plasma membrane; Gene and protein expression by JAK-STAT signaling after Interleukin-12 stimulation; p38MAPK events; Interleukin-12 family signaling	Rap1 signaling pathway; Pancreatic cancer; Pathways in cancer; Phospholipase D signaling pathway; Ras signaling pathway	22	0	High	Not Found	1
XP_011513768.1	ras-related protein Ral-A isoform X1	RALA	19.328	19.944	5	0	4.2	195.8	151347	7.06327e+06	35	5	9	206	23.6	7.11	28.82	5	cell division;cell organization and biogenesis;regulation of biological process;response to stimulus;transport	cell surface;membrane	catalytic activity;nucleotide binding;protein binding	Pf00025, Pf00071, Pf08477	5898	ENSG00000006451.7	7	Rap1 signaling pathway; Pancreatic cancer; Pathways in cancer; Phospholipase D signaling pathway; Ras signaling pathway	RalA downstream regulated genes; EGF/EGFR Signaling Pathway	Translocation of GLUT4 to the plasma membrane; Gene and protein expression by JAK-STAT signaling after Interleukin-12 stimulation; p38MAPK events; Interleukin-12 family signaling	22	0	Peak Found	High	1
NP_001311230.1	dolichyl-diphosphooligosaccharide--protein glycosyltransferase subunit 2 isoform 4 precursor	RPN2	16.12	100	3			200		796755	6	3	4	663	73	6.27	14.71	3	metabolic process;response to stimulus	endoplasmic reticulum;membrane	catalytic activity;protein binding	Pf05817	6185		20		Proteasome Degradation		1	0	Not Found	High	1
NP_001311230.1	dolichyl-diphosphooligosaccharide--protein glycosyltransferase subunit 2 isoform 4 precursor	RPN2	6.33	0.01	2		200		233322		5	2	3	663	73	6.27	9	2	metabolic process;response to stimulus	endoplasmic reticulum;membrane	catalytic activity;protein binding	Pf05817	6185	20	Proteasome Degradation				1	0	High	Not Found	1
NP_001311233.1	dolichyl-diphosphooligosaccharide--protein glycosyltransferase subunit 2 isoform 7 precursor	RPN2	22.604	100	4			200		1.72165e+06	10	4	7	647	71.1	5.97	30.77	4	metabolic process;response to stimulus	endoplasmic reticulum;membrane	catalytic activity;protein binding	Pf05817	6185		20		Proteasome Degradation		1	0	Not Found	High	1
XP_011540329.1	monocarboxylate transporter 1 isoform X1	SLC16A1	8.205	9.834	2	0	12	188	130972	2.05347e+06	6	2	4	500	53.9	8.66	9.1	2	cell organization and biogenesis;cellular component movement;metabolic process;regulation of biological process;response to stimulus;transport	membrane;mitochondrion	protein binding;transporter activity	Pf00083, Pf07690, Pf12832	6566	ENSG00000281917.2; ENSG00000155380.11	1; CHR_HG2104_PATCH		Photodynamic therapy-induced HIF-1 survival signaling	Proton-coupled monocarboxylate transport; Defective SLC16A1 causes symptomatic deficiency in lactate transport (SDLT); Basigin interactions; Pyruvate metabolism	16	0	Peak Found	High	1
XP_011540329.1	monocarboxylate transporter 1 isoform X1	SLC16A1	2.833	0.01	2		200		881172		6	2	2	500	53.9	8.66	2.1	2	cell organization and biogenesis;cellular component movement;metabolic process;regulation of biological process;response to stimulus;transport	membrane;mitochondrion	protein binding;transporter activity	Pf00083, Pf07690, Pf12832	6566	1; CHR_HG2104_PATCH	Photodynamic therapy-induced HIF-1 survival signaling	ENSG00000281917.2; ENSG00000155380.11	Proton-coupled monocarboxylate transport; Defective SLC16A1 causes symptomatic deficiency in lactate transport (SDLT); Basigin interactions; Pyruvate metabolism		16	0	High	Not Found	1
XP_011540329.1	monocarboxylate transporter 1 isoform X1	SLC16A1	12.608	12.377	3	0	15	185	498602	6171393	6	3	7	500	53.9	8.66	20.1	3	cell organization and biogenesis;cellular component movement;metabolic process;regulation of biological process;response to stimulus;transport	membrane;mitochondrion	protein binding;transporter activity	Pf00083, Pf07690, Pf12832	6566	ENSG00000281917.2; ENSG00000155380.11	1; CHR_HG2104_PATCH		Photodynamic therapy-induced HIF-1 survival signaling	Proton-coupled monocarboxylate transport; Defective SLC16A1 causes symptomatic deficiency in lactate transport (SDLT); Basigin interactions; Pyruvate metabolism	16	0	Peak Found	High	1
NP_005879.1	phosphate carrier protein, mitochondrial isoform a precursor	SLC25A3	8.679	20.146	3	0	7.8	192.2	272101	6.69182e+06	8	3	6	362	40.1	9.38	15.35	3	transport	membrane;mitochondrion	protein binding;transporter activity	Pf00153	5250	ENSG00000075415.12	12				0	0	Peak Found	High	1
NP_005879.1	phosphate carrier protein, mitochondrial isoform a precursor	SLC25A3	10.895	0.01	4		200		5.12991e+06		11	4	9	362	40.1	9.38	23.48	4	transport	membrane;mitochondrion	protein binding;transporter activity	Pf00153	5250	12		ENSG00000075415.12			0	0	High	Not Found	1
NP_002626.1	phosphate carrier protein, mitochondrial isoform b precursor	SLC25A3	10.949	21.282	5	16.39	9	191	2.11193e+06	4.48866e+07	18	5	9	361	39.9	9.36	22.93	5	transport	membrane;mitochondrion	protein binding;transporter activity	Pf00153	5250	ENSG00000075415.12	12				0	0	Peak Found	High	1
NP_001143.2	ADP/ATP translocase 2	SLC25A5	16.646	8.898	2	21.12	21.3	178.7	1.05554e+06	8.852e+06	21	6	12	298	32.8	9.69	27.29	6	regulation of biological process;transport	membrane;mitochondrion;nucleus	protein binding;RNA binding;transporter activity	Pf00153	292	ENSG00000005022.5	X	Parkinson's disease; Huntington's disease; Calcium signaling pathway; HTLV-I infection; cGMP-PKG signaling pathway	Electron Transport Chain	Vpr-mediated induction of apoptosis by mitochondrial outer membrane permeabilization; Regulation of insulin secretion	15	4	Peak Found	High	1
NP_001143.2	ADP/ATP translocase 2	SLC25A5	18.839	0.076	4	0	196.4	3.6	2.69124e+06	49310.9	29	7	11	298	32.8	9.69	28.1	7	regulation of biological process;transport	membrane;mitochondrion;nucleus	protein binding;RNA binding;transporter activity	Pf00153	292	X	Electron Transport Chain	ENSG00000005022.5	Vpr-mediated induction of apoptosis by mitochondrial outer membrane permeabilization; Regulation of insulin secretion	cGMP-PKG signaling pathway; HTLV-I infection; Parkinson's disease; Huntington's disease; Calcium signaling pathway	15	2	High	Not Found	1
NP_001143.2	ADP/ATP translocase 2	SLC25A5	23.051	8.701	2	8.14	27.7	172.3	5.52702e+06	3.44427e+07	21	6	15	298	32.8	9.69	41.48	6	regulation of biological process;transport	membrane;mitochondrion;nucleus	protein binding;RNA binding;transporter activity	Pf00153	292	ENSG00000005022.5	X	Huntington's disease; Calcium signaling pathway; HTLV-I infection; cGMP-PKG signaling pathway; Parkinson's disease	Electron Transport Chain	Vpr-mediated induction of apoptosis by mitochondrial outer membrane permeabilization; Regulation of insulin secretion	15	3	High	High	1
NP_001627.2	ADP/ATP translocase 3	SLC25A6	11.772	0.01	1		200		412647		15	4	7	298	32.8	9.74	18.31	4	cell death;cell organization and biogenesis;regulation of biological process;response to stimulus;transport	membrane;mitochondrion;nucleus	protein binding;transporter activity	Pf00153	293	X|Y; X	Electron Transport Chain	ENSG00000169100.13	Mitochondrial protein import; Regulation of insulin secretion; Vpr-mediated induction of apoptosis by mitochondrial outer membrane permeabilization; Influenza Virus Induced Apoptosis; Metabolism of proteins	Parkinson's disease; cGMP-PKG signaling pathway; Influenza A; Huntington's disease; Calcium signaling pathway; HTLV-I infection	21	0	High	Not Found	1
NP_001627.2	ADP/ATP translocase 3	SLC25A6	22.41	8.703	2	11.68	20.1	179.9	420159	3.751e+06	21	6	12	298	32.8	9.74	27.99	6	cell death;cell organization and biogenesis;regulation of biological process;response to stimulus;transport	membrane;mitochondrion;nucleus	protein binding;transporter activity	Pf00153	293	ENSG00000169100.13	X|Y; X	Calcium signaling pathway; HTLV-I infection; Influenza A; Huntington's disease; Parkinson's disease; cGMP-PKG signaling pathway	Electron Transport Chain	Mitochondrial protein import; Regulation of insulin secretion; Vpr-mediated induction of apoptosis by mitochondrial outer membrane permeabilization; Influenza Virus Induced Apoptosis; Metabolism of proteins	21	0	High	High	1
NP_067026.3	signal recognition particle receptor subunit beta	SRPRB	20.582	100	5			200		3.24556e+06	25	5	7	271	29.7	9.04	24.7	5	regulation of biological process;response to stimulus	cytoplasm;endoplasmic reticulum;membrane	nucleotide binding	Pf00009, Pf00025, Pf01926, Pf02421, Pf09439	58477	ENSG00000144867.11	3	Protein export		XBP1(S) activates chaperone genes; SRP-dependent cotranslational protein targeting to membrane	7	0	Not Found	High	1
NP_067026.3	signal recognition particle receptor subunit beta	SRPRB	23.575	0.01	5		200		1.6655e+06		27	5	9	271	29.7	9.04	29.55	5	regulation of biological process;response to stimulus	cytoplasm;endoplasmic reticulum;membrane	nucleotide binding	Pf00009, Pf00025, Pf01926, Pf02421, Pf09439	58477	3		ENSG00000144867.11	XBP1(S) activates chaperone genes; SRP-dependent cotranslational protein targeting to membrane	Protein export	7	0	High	Not Found	1
NP_067026.3	signal recognition particle receptor subunit beta	SRPRB	28.672	22.333	7	0	2.5	197.5	112869	8.99882e+06	30	7	10	271	29.7	9.04	35.86	7	regulation of biological process;response to stimulus	cytoplasm;endoplasmic reticulum;membrane	nucleotide binding	Pf00009, Pf00025, Pf01926, Pf02421, Pf09439	58477	ENSG00000144867.11	3	Protein export		XBP1(S) activates chaperone genes; SRP-dependent cotranslational protein targeting to membrane	7	0	Peak Found	High	1
NP_067026.3	signal recognition particle receptor subunit beta	SRPRB	15.935	0.01	4		200		707449		20	4	6	271	29.7	9.04	18.09	4	regulation of biological process;response to stimulus	cytoplasm;endoplasmic reticulum;membrane	nucleotide binding	Pf00009, Pf00025, Pf01926, Pf02421, Pf09439	58477	ENSG00000144867.11	3	Protein export		XBP1(S) activates chaperone genes; SRP-dependent cotranslational protein targeting to membrane	7	0	High	Not Found	1
NP_077310.1	transmembrane protein 43	TMEM43	67.365	26.685	16	25.18	24.3	175.7	3.96448e+06	2.8724e+07	47	16	32	400	44.8	8.13	90.69	16	cell organization and biogenesis	endoplasmic reticulum;Golgi;membrane;nucleus;organelle lumen	protein binding	Pf07787	79188	ENSG00000170876.7	3				0	0	Peak Found	High	1
NP_077310.1	transmembrane protein 43	TMEM43	52.368	0.01	12		200		1.2603e+07		46	12	21	400	44.8	8.13	63.44	12	cell organization and biogenesis	endoplasmic reticulum;Golgi;membrane;nucleus;organelle lumen	protein binding	Pf07787	79188	3		ENSG00000170876.7			0	0	High	Not Found	1
NP_077310.1	transmembrane protein 43	TMEM43	81.935	25.994	17	23.4	4.5	195.5	2.47112e+06	1.06991e+08	55	17	44	400	44.8	8.13	139.64	17	cell organization and biogenesis	endoplasmic reticulum;Golgi;membrane;nucleus;organelle lumen	protein binding	Pf07787	79188	ENSG00000170876.7	3				0	0	High	High	1
NP_077310.1	transmembrane protein 43	TMEM43	6.897		3		172.1	27.9	478004	77374.6	12	3	5	400	44.8	8.13	14.26	3	cell organization and biogenesis	endoplasmic reticulum;Golgi;membrane;nucleus;organelle lumen	protein binding	Pf07787	79188	ENSG00000170876.7	3				0	0	High	High	1
NP_001027454.1	thymopoietin isoform beta	TMPO	59.861	4.636	11	39.4	22.3	177.7	967553	7.70537e+06	43	11	20	454	50.6	9.38	70.92	11	regulation of biological process	chromosome;cytoplasm;membrane;nucleus	DNA binding;protein binding	Pf03020, Pf08198	7112	ENSG00000120802.13	12			Depolymerisation of the Nuclear Lamina; Initiation of Nuclear Envelope Reformation; Clearance of Nuclear Envelope Membranes from Chromatin	11	0	High	High	1
NP_001027454.1	thymopoietin isoform beta	TMPO	21.971	0.01	7		200		2.58168e+06		28	7	12	454	50.6	9.38	31.9	7	regulation of biological process	chromosome;cytoplasm;membrane;nucleus	DNA binding;protein binding	Pf03020, Pf08198	7112	12		ENSG00000120802.13	Depolymerisation of the Nuclear Lamina; Initiation of Nuclear Envelope Reformation; Clearance of Nuclear Envelope Membranes from Chromatin		11	0	High	Not Found	1
NP_001027454.1	thymopoietin isoform beta	TMPO	21.658	0.097	5	0.1	187.8	12.2	1.02936e+06	67047.5	20	5	9	454	50.6	9.38	23.86	5	regulation of biological process	chromosome;cytoplasm;membrane;nucleus	DNA binding;protein binding	Pf03020, Pf08198	7112	ENSG00000120802.13	12			Depolymerisation of the Nuclear Lamina; Initiation of Nuclear Envelope Reformation; Clearance of Nuclear Envelope Membranes from Chromatin	11	0	High	High	1
NP_004729.1	vesicle-associated membrane protein-associated protein B/C isoform 1	VAPB	4.439	0.01	2		200		464529		11	2	2	243	27.2	7.3	5.24	2	cell organization and biogenesis;cellular homeostasis;metabolic process;regulation of biological process;response to stimulus;transport	cytoplasm;endoplasmic reticulum;Golgi;membrane	protein binding	Pf00635, Pf00843	9217	20		ENSG00000124164.15	Sphingolipid de novo biosynthesis		4	0	High	Not Found	1
NP_004729.1	vesicle-associated membrane protein-associated protein B/C isoform 1 [Homo sapiens]	VAPB	6.225		1	10	2	5.71						2	243	27.2	7.3	2	cell organization and biogenesis;cellular homeostasis;metabolic process;regulation of biological process;response to stimulus;transport	cytoplasm;endoplasmic reticulum;Golgi;membrane	protein binding	Pf00635, Pf00843	9217	ENSG00000124164.15	20			Sphingolipid de novo biosynthesis	4	0	Not Found	High	1
NP_004729.1	vesicle-associated membrane protein-associated protein B/C isoform 1	VAPB	7.236	100	1			200		1924015	11	2	3	243	27.2	7.3	9.59	2	cell organization and biogenesis;cellular homeostasis;metabolic process;regulation of biological process;response to stimulus;transport	cytoplasm;endoplasmic reticulum;Golgi;membrane	protein binding	Pf00635, Pf00843	9217	ENSG00000124164.15	20			Sphingolipid de novo biosynthesis	4	0	Not Found	High	1
NP_001171712.1	voltage-dependent anion-selective channel protein 2 isoform 1	VDAC2	54.355	18.817	9	26.32	3	197	383821	2.51107e+07	40	9	27	309	33.4	7.59	76.83	9	regulation of biological process;transport	membrane;mitochondrion;nucleus	nucleotide binding;protein binding;transporter activity	Pf01459	7417	ENSG00000165637.13	10				0	0	High	High	1
NP_001171712.1	voltage-dependent anion-selective channel protein 2 isoform 1	VDAC2	23.832	0.01	6		200		9.69563e+06		31	6	15	309	33.4	7.59	42.89	6	regulation of biological process;transport	membrane;mitochondrion;nucleus	nucleotide binding;protein binding;transporter activity	Pf01459	7417	10		ENSG00000165637.13			0	0	High	Not Found	1
NP_001171712.1	voltage-dependent anion-selective channel protein 2 isoform 1	VDAC2	73.142	27.532	12	13.6	2.4	197.6	1.07878e+06	8.95187e+07	47	12	47	309	33.4	7.59	155.94	12	regulation of biological process;transport	membrane;mitochondrion;nucleus	nucleotide binding;protein binding;transporter activity	Pf01459	7417	ENSG00000165637.13	10				0	0	Peak Found	High	1

## Sheet: Forward SILAC 1
Accession	Description	Gene Symbol	Sum PEP Score	Abundance Ratio: (Heavy, Sample) / (Light, Sample)	# Unique Peptides	Coverage [%]	# Peptides	Score Sequest HT: Sequest HT	Abundance Ratio Variability [%]: (Heavy, Sample) / (Light, Sample)	Abundances (Grouped): Light, Sample	Abundances (Grouped): Heavy, Sample	Abundance: F11: Light, Sample, n/a	Abundance: F11: Heavy, Sample, n/a	# PSMs	# AAs	MW [kDa]	calc. pI	# Peptides (by Search Engine): Sequest HT	Biological Process	Cellular Component	Molecular Function	Pfam IDs	Entrez Gene ID	Ensembl Gene ID	Chromosome	KEGG Pathways	WikiPathways	Reactome Pathways	# Protein Pathway Groups	# Razor Peptides	Found in Sample: [S21] F11: Light, Sample, n/a	Found in Sample: [S23] F11: Heavy, Sample, n/a	# Protein Groups	Modifications
NP_001027565.1	heterogeneous nuclear ribonucleoprotein H2 [Homo sapiens]	HNRNPH2	24.033		1	13	4	24						7	449	49.2	6.3	4	metabolic process	cytosol;membrane;nucleus	protein binding;RNA binding	Pf00076, Pf08080, Pf14259	3188	ENSG00000126945.8	X		mRNA Processing	mRNA Splicing - Major Pathway	5	0	High	Not Found	1
NP_000413.1	keratin, type I cytoskeletal 17 [Homo sapiens]	KRT17	16.857		1	13	6	32.8						12	432	48.1	5.02	6	cell death;cell organization and biogenesis;regulation of biological process;response to stimulus	cytoplasm;cytoskeleton;cytosol	protein binding;receptor activity;signal transducer activity;structural molecule activity	Pf00038, Pf07888	3872	ENSG00000128422.15	17			Formation of the cornified envelope	3	0	High	Not Found	1
NP_006487.1	guanine nucleotide-binding protein G(k) subunit alpha [Homo sapiens]	GNAI3	15.438		1	8	2	11.25						3	354	40.5	5.69	2	cell division;cell organization and biogenesis;metabolic process;regulation of biological process;response to stimulus;transport	cytoplasm;cytoskeleton;Golgi;membrane;nucleus	catalytic activity;metal ion binding;nucleotide binding;protein binding;signal transducer activity	Pf00025, Pf00503	2773	ENSG00000065135.10	1	Chagas disease (American trypanosomiasis); Melanogenesis; Platelet activation; Gap junction; cAMP signaling pathway; Progesterone-mediated oocyte maturation; Gastric acid secretion; Glutamatergic synapse; Retrograde endocannabinoid signaling; Pertussis; Regulation of lipolysis in adipocytes; Morphine addiction; Chemokine signaling pathway; Renin secretion; Cocaine addiction; Serotonergic synapse;…	Human Thyroid Stimulating Hormone (TSH) signaling pathway; Signal Transduction of S1P Receptor; G Protein Signaling Pathways; Chemokine signaling pathway; Calcium Regulation in the Cardiac Cell	G alpha (z) signalling events; Cooperation of PDCL (PhLP1) and TRiC/CCT in G-protein beta folding; G alpha (s) signalling events; PLC beta mediated events; ADP signalling through P2Y purinoceptor 12; Adenylate cyclase inhibitory pathway; G-protein activation	65	0	Not Found	High	1
NP_778253.2	keratin, type II cytoskeletal 1b [Homo sapiens]	KRT77	13.273		1	4	2	50.26		200		15980541		15	578	61.9	5.99	2	cell death;cell organization and biogenesis	cytoskeleton;cytosol	structural molecule activity	Pf00038, Pf03962, Pf13166, Pf14817	374454	ENSG00000189182.9	12			Formation of the cornified envelope	3	0	High	Not Found	1
NP_000973.2	60S ribosomal protein L21 [Homo sapiens]	RPL21	10.842		2	21	2	9.44						4	160	18.6	10.49	2	cell organization and biogenesis;metabolic process;transport	cytosol;membrane;ribosome	protein binding;RNA binding;structural molecule activity	Pf01157	6144	ENSG00000122026.10	13	Ribosome	Cytoplasmic Ribosomal Proteins	Peptide chain elongation; Eukaryotic Translation Termination; Viral mRNA Translation; L13a-mediated translational silencing of Ceruloplasmin expression; Nonsense Mediated Decay (NMD) independent of the Exon Junction Complex (EJC); Selenocysteine synthesis; Nonsense Mediated Decay (NMD) enhanced by the Exon Junction Complex (EJC); GTP hydrolysis and joining of the 60S ribosomal subunit; Major path…	34	0	High	High	1
NP_037520.1	prolactin regulatory element-binding protein isoform 1 [Homo sapiens]	PREB	7.24		2	10	2	6.92						2	417	45.4	7.88	2	cell organization and biogenesis;metabolic process;regulation of biological process;transport	endoplasmic reticulum;membrane;nucleus	DNA binding;enzyme regulator activity;protein binding	Pf00400	10113	ENSG00000138073.13	2	Protein processing in endoplasmic reticulum		XBP1(S) activates chaperone genes; Cargo concentration in the ER; COPII (Coat Protein 2) Mediated Vesicle Transport	13	0	Not Found	High	1
NP_004729.1	vesicle-associated membrane protein-associated protein B/C isoform 1 [Homo sapiens]	VAPB	6.225		1	10	2	5.71						2	243	27.2	7.3	2	cell organization and biogenesis;cellular homeostasis;metabolic process;regulation of biological process;response to stimulus;transport	cytoplasm;endoplasmic reticulum;Golgi;membrane	protein binding	Pf00635, Pf00843	9217	ENSG00000124164.15	20			Sphingolipid de novo biosynthesis	4	0	Not Found	High	1
NP_006833.2	splicing factor 3B subunit 2 [Homo sapiens]	SF3B2	5.131		2	3	2	2.71						2	895	100.2	5.67	2	metabolic process	nucleus;spliceosomal complex	protein binding;RNA binding	Pf02037, Pf04037, Pf04046	10992	ENSG00000087365.15	11	Spliceosome	mRNA Processing	mRNA Splicing - Major Pathway; mRNA Splicing - Minor Pathway	7	0	High	Not Found	1
NP_001129125.1	polyadenylate-binding protein 4 isoform 1 [Homo sapiens]	PABPC4	4.425		2	6	2	5.19						2	660	72.3	9.35	2	coagulation;metabolic process	cytoplasm;cytosol;nucleus	protein binding;RNA binding	Pf00076, Pf00658, Pf13893, Pf14259	8761	ENSG00000090621.13	1				0	0	High	Not Found	1
NP_001677.2	ATP synthase subunit beta, mitochondrial precursor [Homo sapiens]	ATP5B	3.885		2	7	2	4.31						2	529	56.5	5.4	2	cell differentiation;cell organization and biogenesis;cellular homeostasis;metabolic process;regulation of biological process;transport	cell surface;membrane;mitochondrion;nucleus;organelle lumen	catalytic activity;nucleotide binding;protein binding;transporter activity	Pf00006, Pf00306, Pf02874	506	ENSG00000110955.8	12	Alzheimer's disease; Oxidative phosphorylation; Huntington's disease; Metabolic pathways; Parkinson's disease	Electron Transport Chain; Oxidative phosphorylation	Transcriptional activation of mitochondrial biogenesis; Cristae formation; Mitochondrial protein import; Formation of ATP by chemiosmotic coupling; Metabolism of proteins	17	0	Not Found	High	1
NP_036565.2	splicing factor 3B subunit 1 isoform 1 [Homo sapiens]	SF3B1	3.179		2	2	2	4.44						2	1304	145.7	7.09	2	cell organization and biogenesis;metabolic process;regulation of biological process;response to stimulus	nucleus;spliceosomal complex	DNA binding;protein binding;receptor activity;RNA binding;signal transducer activity	Pf02161, Pf08920, Pf12815, Pf13513	23451	ENSG00000115524.15	2	Spliceosome	mRNA Processing	B-WICH complex positively regulates rRNA expression; mRNA Splicing - Major Pathway; mRNA Splicing - Minor Pathway	11	0	High	Peak Found	1
NP_001736.1	calcium signal-modulating cyclophilin ligand [Homo sapiens]	CAMLG	21.946	100	2	17	2	21.07			200		876113	5	296	32.9	8.05	2	defense response;metabolic process;regulation of biological process;response to stimulus	endoplasmic reticulum;membrane	protein binding	Pf14963	819	ENSG00000164615.4	5				0	0	Not Found	High	1	Acetyl [N-Term]
NP_067026.3	signal recognition particle receptor subunit beta [Homo sapiens]	SRPRB	20.582	100	5	25	5	24.7			200		3.24556e+06	7	271	29.7	9.04	5	regulation of biological process;response to stimulus	cytoplasm;endoplasmic reticulum;membrane	nucleotide binding	Pf00009, Pf00025, Pf01926, Pf02421, Pf09439	58477	ENSG00000144867.11	3	Protein export		XBP1(S) activates chaperone genes; SRP-dependent cotranslational protein targeting to membrane	7	0	Not Found	High	1
XP_011522035.1	PREDICTED: fatty aldehyde dehydrogenase isoform X1 [Homo sapiens]	ALDH3A2	16.491	100	5	11	5	18.48			200		2.12444e+06	6	508	57.6	8.92	5	metabolic process	membrane	catalytic activity	Pf00171	224	ENSG00000072210.18	17		Tryptophan metabolism	Alpha-oxidation of phytanate	6	0	Not Found	High	1
NP_001311230.1	dolichyl-diphosphooligosaccharide--protein glycosyltransferase subunit 2 isoform 4 precursor [Homo sapiens]	RPN2	16.12	100	3	6	3	14.71			200		796755	4	663	73	6.27	3	metabolic process;response to stimulus	endoplasmic reticulum;membrane	catalytic activity;protein binding	Pf05817	6185		20		Proteasome Degradation		1	0	Not Found	High	1
NP_005207.2	dolichyl-diphosphooligosaccharide--protein glycosyltransferase 48 kDa subunit precursor [Homo sapiens]	DDOST	11.741	100	3	12	3	15.17			200		759029	4	456	50.7	6.4	3	metabolic process;response to stimulus;transport	endoplasmic reticulum;membrane	catalytic activity;protein binding	Pf03345	1650		1	Metabolic pathways; N-Glycan biosynthesis; Protein processing in endoplasmic reticulum	AGE/RAGE pathway		4	0	Not Found	High	1
NP_647473.1	ATP-dependent zinc metalloprotease YME1L1 isoform 1 [Homo sapiens]	YME1L1	9.969	100	2	3	2	9.15			200		353902	3	773	86.4	8.76	2	cell organization and biogenesis;cell proliferation;metabolic process;regulation of biological process;transport	membrane;mitochondrion	catalytic activity;metal ion binding;nucleotide binding;protein binding	Pf00004, Pf01434	10730	ENSG00000136758.18	10			Processing of SMDT1	3	0	Not Found	High	1
NP_001161726.1	OCIA domain-containing protein 1 isoform 4 [Homo sapiens]	OCIAD1	9.957	100	3	16	3	12.38			200		1.39177e+06	4	250	28.2	7.44	3	regulation of biological process	endosome;membrane;mitochondrion	protein binding	Pf07051	54940		4				0	0	Not Found	High	1
NP_055580.1	mitochondrial import receptor subunit TOM20 homolog [Homo sapiens]	TOMM20	9.943	100	2	23	2	10.49			200		113854	4	145	16.3	8.6	2	cell communication;cell organization and biogenesis;metabolic process;response to stimulus;transport	membrane;mitochondrion	protein binding;transporter activity	Pf02064	9804	ENSG00000173726.10	1			Ub-specific processing proteases; Mitochondrial protein import; Pink/Parkin Mediated Mitophagy	7	0	High	High	1
NP_001012680.1	4F2 cell-surface antigen heavy chain isoform b [Homo sapiens]	SLC3A2	9.458	100	2	5	2	7.11			200		342145	2	631	68.1	5.05	2	cell growth;cellular component movement;metabolic process;response to stimulus;transport	cell surface;cytosol;membrane;nucleus	catalytic activity;protein binding;RNA binding;transporter activity	Pf00128	6520	ENSG00000168003.16	11				0	0	Not Found	High	1
NP_852133.1	eukaryotic translation initiation factor 6 isoform a [Homo sapiens]	EIF6	8.997	100	2	30	2	10.7			200		98407	3	245	26.6	4.68	2	cell organization and biogenesis;metabolic process;regulation of biological process;response to stimulus;transport	cytoplasm;cytosol;nucleus	protein binding;RNA binding	Pf01912	3692	ENSG00000242372.6	20	Ribosome biogenesis in eukaryotes	Translation Factors		2	0	High	High	1
XP_011514699.1	PREDICTED: acylglycerol kinase, mitochondrial isoform X1 [Homo sapiens]	AGK	8.893	100	3	11	3	8.25			200		869162	3	422	47.1	8.09	3	cell organization and biogenesis;metabolic process;transport	cytosol;membrane;mitochondrion	catalytic activity;nucleotide binding	Pf00781	55750	ENSG00000006530.15	7	Glycerolipid metabolism; Metabolic pathways		Signaling by BRAF and RAF fusions; Glycerophospholipid biosynthesis	10	0	Not Found	High	1
NP_001018079.1	plasminogen activator inhibitor 1 RNA-binding protein isoform 3 [Homo sapiens]	SERBP1	8.078	100	2	15	2	6.32		3.7	196.3	95915.3	5139626	2	393	43.1	8.44	2	regulation of biological process	cytoplasm;cytosol;membrane;nucleus	protein binding;RNA binding	Pf04774	26135	ENSG00000142864.14	1		Apoptosis-related network due to altered Notch3 in ovarian cancer		1	0	High	High	1
NP_003253.1	translocation protein SEC62 [Homo sapiens]	SEC62	8.018	100	3	9	3	10.8			200		2.24199e+06	4	399	45.8	7.12	3	cell organization and biogenesis;transport	cytosol;endoplasmic reticulum;membrane	receptor activity;transporter activity	Pf03839	7095	ENSG00000008952.16	3	Protein processing in endoplasmic reticulum; Protein export		XBP1(S) activates chaperone genes	6	0	Not Found	High	1
XP_005247421.1	PREDICTED: Golgi integral membrane protein 4 isoform X1 [Homo sapiens]	GOLIM4	7.491	100	2	4	2	6.92			200		177625	2	697	81.9	4.77	2	transport	Golgi;membrane;organelle lumen			27333		3				0	0	Not Found	High	1
NP_003135.2	translocon-associated protein subunit alpha isoform 1 precursor [Homo sapiens]	SSR1	7.359	100	2	8	2	6.41			200		570945	2	286	32.2	4.49	2	cell organization and biogenesis;regulation of biological process;transport	endoplasmic reticulum;membrane	protein binding	Pf03896	6745	ENSG00000124783.12	6	Protein processing in endoplasmic reticulum		XBP1(S) activates chaperone genes; SRP-dependent cotranslational protein targeting to membrane	7	0	Not Found	High	1
NP_078820.2	mitochondrial ubiquitin ligase activator of NFKB 1 [Homo sapiens]	MUL1	6.694	100	2	8	2	7.02			200		175261	2	352	39.8	8.13	2	cell death;cell organization and biogenesis;metabolic process;regulation of biological process;response to stimulus	membrane;mitochondrion	catalytic activity;metal ion binding;protein binding;signal transducer activity	Pf12483, Pf13639, Pf13920, Pf13923, Pf14634	79594	ENSG00000090432.6	1			Ub-specific processing proteases	4	0	Not Found	High	1
XP_011532966.1	PREDICTED: calnexin isoform X2 [Homo sapiens]	CANX	5.716	100	2	4	2	4.61			200		442074	2	646	73.4	4.65	2	metabolic process;regulation of biological process;response to stimulus;transport	endoplasmic reticulum;membrane;organelle lumen;ribosome	metal ion binding;protein binding;RNA binding	Pf00262	821		5				0	0	Not Found	High	1
XP_006720775.1	PREDICTED: ADP-dependent glucokinase isoform X1 [Homo sapiens]	ADPGK	5.466	100	2	6	2	4.5			200		258310	2	497	54.1	6.2	2	metabolic process	endoplasmic reticulum;extracellular;membrane	catalytic activity;metal ion binding	Pf04587	83440		15	Carbon metabolism; Glycolysis / Gluconeogenesis; Metabolic pathways		Glycolysis	7	0	Not Found	High	1
XP_011513768.1	PREDICTED: ras-related protein Ral-A isoform X1 [Homo sapiens]	RALA	5.041	100	2	11	2	6.82			200		1.21421e+06	3	206	23.6	7.11	2	cell division;cell organization and biogenesis;regulation of biological process;response to stimulus;transport	cell surface;membrane	catalytic activity;nucleotide binding;protein binding	Pf00025, Pf00071, Pf08477	5898	ENSG00000006451.7	7	Phospholipase D signaling pathway; Pathways in cancer; Ras signaling pathway; Rap1 signaling pathway; Pancreatic cancer	RalA downstream regulated genes; EGF/EGFR Signaling Pathway	Translocation of GLUT4 to the plasma membrane; Gene and protein expression by JAK-STAT signaling after Interleukin-12 stimulation; p38MAPK events; Interleukin-12 family signaling	22	0	Not Found	High	1
NP_009167.1	calcineurin B homologous protein 1 [Homo sapiens]	CHP1	4.9	100	2	14	2	6.48			200		153636	2	195	22.4	5.1	2	cell organization and biogenesis;cellular homeostasis;metabolic process;regulation of biological process;response to stimulus;transport	cytoplasm;cytoskeleton;cytosol;endoplasmic reticulum;membrane;nucleus	enzyme regulator activity;metal ion binding;protein binding;transporter activity	Pf00036, Pf12174, Pf13405, Pf13499, Pf13833	11261	ENSG00000187446.11	15		Alzheimers Disease; T-Cell antigen Receptor (TCR) pathway during Staphylococcus aureus infection	Hyaluronan uptake and degradation	7	0	Not Found	High	1
NP_057479.2	very-long-chain (3R)-3-hydroxyacyl-CoA dehydratase 3 [Homo sapiens]	PTPLAD1; HACD3	38.832	28.336	7	27	7	48.25	42.08	5.8	194.2	601231	2.03035e+07	16	362	43.1	8.94	7	metabolic process;regulation of biological process;response to stimulus	cytosol;endoplasmic reticulum;membrane;mitochondrion	catalytic activity;enzyme regulator activity;protein binding	Pf04387, Pf04969	51495	ENSG00000074696.12	15	Fatty acid metabolism; Fatty acid elongation; Biosynthesis of unsaturated fatty acids		Synthesis of very long-chain fatty acyl-CoAs	8	0	High	High	1
NP_077310.1	transmembrane protein 43 [Homo sapiens]	TMEM43	67.365	26.685	16	47	16	90.69	25.18	24.3	175.7	3.96448e+06	2.8724e+07	32	400	44.8	8.13	16	cell organization and biogenesis	endoplasmic reticulum;Golgi;membrane;nucleus;organelle lumen	protein binding	Pf07787	79188	ENSG00000170876.7	3				0	0	Peak Found	High	1
XP_016858683.1	PREDICTED: MICOS complex subunit MIC60 isoform X1 [Homo sapiens]	IMMT	49.431	26.008	13	25	13	50.71	0	1.4	198.6	81195.1	1.14572e+07	19	758	83.6	6.48	13	cell organization and biogenesis;cellular homeostasis	membrane;mitochondrion	protein binding;RNA binding	Pf09731	10989	ENSG00000132305.20	2			Cristae formation	3	0	Peak Found	High	1
NP_006311.2	membrane-associated progesterone receptor component 2 [Homo sapiens]	PGRMC2	17.205	26.004	5	32	6	20.39	0	4.4	195.6	52580.5	2.3374e+06	7	247	26.2	5.31	6	regulation of biological process;response to stimulus	membrane	protein binding;receptor activity;signal transducer activity	Pf00173	10424	ENSG00000164040.16	4				0	0	Peak Found	High	1
NP_002061.1	guanine nucleotide-binding protein G(i) subunit alpha-2 isoform 1 [Homo sapiens]	GNAI2	10.199	24.342	1	7	2	10.2	0	6.5	193.5	42474.5	1.2668e+06	3	355	40.4	5.54	2	cell division;cell proliferation;metabolic process;regulation of biological process;response to stimulus	cytoplasm;cytoskeleton;cytosol;membrane;nucleus	catalytic activity;metal ion binding;nucleotide binding;protein binding;signal transducer activity	Pf00025, Pf00503	2771	ENSG00000114353.16	3	Glutamatergic synapse; Retrograde endocannabinoid signaling; Dopaminergic synapse; Toxoplasmosis; Cholinergic synapse; Morphine addiction; Chemokine signaling pathway; Rap1 signaling pathway; Sphingolipid signaling pathway; Serotonergic synapse; Parkinson's disease; Adrenergic signaling in cardiomyocytes; Estrogen signaling pathway; Oxytocin signaling pathway; GABAergic synapse; cGMP-PKG signalin…	Human Thyroid Stimulating Hormone (TSH) signaling pathway; Corticotropin-releasing hormone signaling pathway; Signal Transduction of S1P Receptor; G Protein Signaling Pathways; Chemokine signaling pathway; Calcium Regulation in the Cardiac Cell	G alpha (z) signalling events; Cooperation of PDCL (PhLP1) and TRiC/CCT in G-protein beta folding; G alpha (s) signalling events; PLC beta mediated events; ADP signalling through P2Y purinoceptor 12; Adrenaline,noradrenaline inhibits insulin secretion; Adenylate cyclase inhibitory pathway; G-protein activation	70	1	Not Found	High	1
XP_006715769.1	PREDICTED: basic leucine zipper and W2 domain-containing protein 2 isoform X1 [Homo sapiens]	BZW2	422.727	23.619	41	72	41	1576.7	40.01	9.4	190.6	1.95695e+08	3.97597e+09	490	419	48.1	6.68	41	cell differentiation;development	cytoplasm;membrane	protein binding	Pf02020	28969	ENSG00000136261.14	7				0	0	High	High	1
NP_006658.1	membrane-associated progesterone receptor component 1 isoform 1 [Homo sapiens]	PGRMC1	38.106	21.749	7	47	8	55.99	0.81	5.4	194.6	371871	1.34511e+07	15	195	21.7	4.7	8	transport	endoplasmic reticulum;membrane	protein binding	Pf00173	10857	ENSG00000101856.9	X			Neutrophil degranulation	3	1	Peak Found	High	1
NP_005879.1	phosphate carrier protein, mitochondrial isoform a precursor [Homo sapiens]	SLC25A3	8.679	20.146	3	8	3	15.35	0	7.8	192.2	272101	6.69182e+06	6	362	40.1	9.38	3	transport	membrane;mitochondrion	protein binding;transporter activity	Pf00153	5250	ENSG00000075415.12	12				0	0	Peak Found	High	1
NP_001304106.1	MICOS complex subunit MIC19 isoform 1 [Homo sapiens]	CHCHD3	17.617	19.641	5	21	5	23.37	0	3.6	196.4	73823.8	4045059	8	232	26.7	7.75	5	cell organization and biogenesis;metabolic process;regulation of biological process	cytoplasm;membrane;mitochondrion;nucleus	protein binding;structural molecule activity	Pf05300, Pf06747	54927		7				0	0	Peak Found	High	1
NP_001171712.1	voltage-dependent anion-selective channel protein 2 isoform 1 [Homo sapiens]	VDAC2	54.355	18.817	9	40	9	76.83	26.32	3	197	383821	2.51107e+07	27	309	33.4	7.59	9	regulation of biological process;transport	membrane;mitochondrion;nucleus	nucleotide binding;protein binding;transporter activity	Pf01459	7417	ENSG00000165637.13	10				0	0	High	High	1
XP_016882662.1	PREDICTED: basigin isoform X1 [Homo sapiens]	BSG	20.555	17.591	5	17	5	30.47	0	2.1	197.9	56311.3	5219788	10	385	42.2	5.66	5	cell organization and biogenesis;cellular component movement;metabolic process;regulation of biological process;response to stimulus;transport	membrane;mitochondrion	protein binding;transporter activity	Pf00047, Pf07679, Pf13895, Pf13927	682	ENSG00000172270.18	19		Matrix Metalloproteinases	Integrin cell surface interactions; Proton-coupled monocarboxylate transport; Basigin interactions; Degradation of the extracellular matrix; Pyruvate metabolism	15	0	Peak Found	High	1
NP_612510.1	very-long-chain enoyl-CoA reductase isoform 1 [Homo sapiens]	TECR	3.886	16.593	2	7	2	2.32	0	3.8	196.2	23745.7	1.24102e+06	3	308	36	9.45	2	metabolic process	cytoplasm;endoplasmic reticulum;membrane;nucleus	catalytic activity;protein binding	Pf02544	9524	ENSG00000099797.13	19	Biosynthesis of unsaturated fatty acids; Fatty acid metabolism; Fatty acid elongation		Synthesis of very long-chain fatty acyl-CoAs	8	0	Peak Found	High	1
NP_006816.2	cytoskeleton-associated protein 4 [Homo sapiens]	CKAP4	66.701	15.761	13	31	13	70.69	17.59	4.7	195.3	232074	9.69102e+06	22	602	66	5.92	13	metabolic process;transport	cytoplasm;cytoskeleton;cytosol;endoplasmic reticulum;membrane;organelle lumen	RNA binding	Pf13166	10970	ENSG00000136026.13	12	Protein processing in endoplasmic reticulum		Post-translational protein phosphorylation; Regulation of Insulin-like Growth Factor (IGF) transport and uptake by Insulin-like Growth Factor Binding Proteins (IGFBPs); Surfactant metabolism; Neutrophil degranulation	9	0	High	High	1
NP_003565.4	vesicle-associated membrane protein-associated protein A isoform 1 [Homo sapiens]	VAPA	6.555	13.842	1	9	2	7.02	0	13.5	186.5	74514.4	1.03143e+06	2	294	32.6	8.91	2	cell death;cell organization and biogenesis;metabolic process;regulation of biological process;response to stimulus;transport	cytoskeleton;endoplasmic reticulum;membrane	protein binding;signal transducer activity	Pf00635	9218	ENSG00000101558.13	18		Exercise-induced Circadian Regulation		1	1	Not Found	High	1
XP_016881278.1	PREDICTED: ATP synthase subunit alpha, mitochondrial isoform X1 [Homo sapiens]	ATP5A1	9.634	12.496	3	7	3	13.78	27.51	8.1	191.9	85292.2	2011663	5	586	64.1	9.28	3	cell organization and biogenesis;metabolic process;regulation of biological process;transport	membrane;mitochondrion;organelle lumen	catalytic activity;nucleotide binding;protein binding;RNA binding;transporter activity	Pf00006, Pf00306, Pf02663, Pf02874, Pf05943	498		18		Electron Transport Chain; Oxidative phosphorylation		2	0	Peak Found	High	1
XP_011540329.1	PREDICTED: monocarboxylate transporter 1 isoform X1 [Homo sapiens]	SLC16A1	8.205	9.834	2	6	2	9.1	0	12	188	130972	2.05347e+06	4	500	53.9	8.66	2	cell organization and biogenesis;cellular component movement;metabolic process;regulation of biological process;response to stimulus;transport	membrane;mitochondrion	protein binding;transporter activity	Pf00083, Pf07690, Pf12832	6566	ENSG00000281917.2; ENSG00000155380.11	1; CHR_HG2104_PATCH		Photodynamic therapy-induced HIF-1 survival signaling	Proton-coupled monocarboxylate transport; Defective SLC16A1 causes symptomatic deficiency in lactate transport (SDLT); Basigin interactions; Pyruvate metabolism	16	0	Peak Found	High	1
NP_001143.2	ADP/ATP translocase 2 [Homo sapiens]	SLC25A5	16.646	8.898	2	21	6	27.29	21.12	21.3	178.7	1.05554e+06	8.852e+06	12	298	32.8	9.69	6	regulation of biological process;transport	membrane;mitochondrion;nucleus	protein binding;RNA binding;transporter activity	Pf00153	292	ENSG00000005022.5	X	Parkinson's disease; Huntington's disease; Calcium signaling pathway; HTLV-I infection; cGMP-PKG signaling pathway	Electron Transport Chain	Vpr-mediated induction of apoptosis by mitochondrial outer membrane permeabilization; Regulation of insulin secretion	15	4	Peak Found	High	1
XP_006710865.2	PREDICTED: ATP-binding cassette sub-family D member 3 isoform X1 [Homo sapiens]	ABCD3	19.094	8.448	4	8	4	20.54	0	10	190	73664.1	1.39893e+06	6	683	78.4	9.16	4	cell organization and biogenesis;metabolic process;response to stimulus;transport	cytosol;membrane;organelle lumen	catalytic activity;nucleotide binding;protein binding;transporter activity	Pf00005, Pf06472	5825		1		Nuclear Receptors in Lipid Metabolism and Toxicity		1	0	Peak Found	High	1
NP_065779.1	extended synaptotagmin-2 [Homo sapiens]	ESYT2	6.035	5.483	2	2	2	6.79	0	30.9	169.1	18833.6	103260	2	893	98.8	8.68	2	metabolic process;transport	membrane	metal ion binding;protein binding	Pf00168	57488	ENSG00000117868.15	7				0	0	Peak Found	High	1
NP_006079.1	tubulin beta-4B chain [Homo sapiens]	TUBB4B	54.026	5.312	3	30	9	53.94	17.87	30.8	169.2	376528	2.06603e+06	17	445	49.8	4.89	9	cell organization and biogenesis;cellular component movement;defense response;regulation of biological process;response to stimulus;transport	cytoplasm;cytoskeleton;cytosol;extracellular;nucleus;organelle lumen	catalytic activity;nucleotide binding;protein binding;RNA binding;structural molecule activity	Pf00091, Pf03953, Pf10644	10383	ENSG00000188229.5	9	Gap junction; Phagosome; Pathogenic Escherichia coli infection	Pathogenic Escherichia coli infection; Parkin-Ubiquitin Proteasomal System pathway	COPI-independent Golgi-to-ER retrograde traffic; COPI-dependent Golgi-to-ER retrograde traffic; Carboxyterminal post-translational modifications of tubulin; Regulation of PLK1 Activity at G2/M Transition; Recruitment of NuMA to mitotic centrosomes; Hedgehog 'off' state; Loss of Nlp from mitotic centrosomes; Translocation of GLUT4 to the plasma membrane; Prefoldin mediated transfer of substrate to…	74	0	High	High	1
NP_060979.2	leucine-rich repeat-containing protein 59 [Homo sapiens]	LRRC59	4.267	5.296	2	7	2	2.53	20.63	31.9	168.1	168261	887848	2	307	34.9	9.57	2		endoplasmic reticulum;membrane;nucleus	protein binding;RNA binding	Pf12799, Pf13855	55379	ENSG00000108829.9	17				0	0	Peak Found	High	1
NP_002565.1	peroxiredoxin-1 [Homo sapiens]	PRDX1	19.783	4.992	6	35	6	26.92	9.92	29.6	170.4	996143	5.73432e+06	10	199	22.1	8.13	6	cell proliferation;cellular homeostasis;defense response;metabolic process;regulation of biological process;response to stimulus	cytoplasm;cytosol;mitochondrion;nucleus	antioxidant activity;catalytic activity;protein binding;RNA binding	Pf00578, Pf08534, Pf10417	5052	ENSG00000117450.13	1	Peroxisome	Androgen receptor signaling pathway; Selenium Micronutrient Network; NRF2 pathway	TP53 Regulates Metabolic Genes; Deregulated CDK5 triggers multiple neurodegenerative pathways in Alzheimer's disease models; Detoxification of Reactive Oxygen Species	15	0	High	High	1
NP_003320.2	thioredoxin isoform 1 [Homo sapiens]	TXN	6.978	4.826	2	21	2	8.48	0	34.3	165.7	168553	813516	3	105	11.7	4.92	2	cell communication;cell proliferation;cellular component movement;cellular homeostasis;metabolic process;regulation of biological process;response to stimulus;transport	cytoplasm;cytosol;extracellular;mitochondrion;nucleus	antioxidant activity;catalytic activity;protein binding;RNA binding	Pf00085, Pf00462, Pf13098, Pf13899, Pf13905	7295	ENSG00000136810.12	9	NOD-like receptor signaling pathway	Selenium Micronutrient Network; TNF alpha Signaling Pathway; NRF2 pathway; VEGFA-VEGFR2 Signaling Pathway	Interconversion of nucleotide di- and triphosphates; Protein repair; TP53 Regulates Metabolic Genes; The NLRP3 inflammasome; Oxidative Stress Induced Senescence; Detoxification of Reactive Oxygen Species	25	0	Peak Found	High	1
NP_001027454.1	thymopoietin isoform beta [Homo sapiens]	TMPO	59.861	4.636	11	43	11	70.92	39.4	22.3	177.7	967553	7.70537e+06	20	454	50.6	9.38	11	regulation of biological process	chromosome;cytoplasm;membrane;nucleus	DNA binding;protein binding	Pf03020, Pf08198	7112	ENSG00000120802.13	12			Depolymerisation of the Nuclear Lamina; Initiation of Nuclear Envelope Reformation; Clearance of Nuclear Envelope Membranes from Chromatin	11	0	High	High	1
NP_006073.2	tubulin alpha-1B chain [Homo sapiens]	TUBA1B	54.084	4.305	9	34	9	70.29	8.04	34	166	1.21842e+06	5.9458e+06	20	451	50.1	5.06	9	cell division;cell organization and biogenesis;response to stimulus;transport	cytoplasm;cytoskeleton;membrane	catalytic activity;nucleotide binding;protein binding;RNA binding;structural molecule activity	Pf00091, Pf03953	10376	ENSG00000123416.15	12	Gap junction; Phagosome; Pathogenic Escherichia coli infection; Apoptosis	Pathogenic Escherichia coli infection; Allograft Rejection; Parkin-Ubiquitin Proteasomal System pathway	COPI-independent Golgi-to-ER retrograde traffic; COPI-dependent Golgi-to-ER retrograde traffic; Carboxyterminal post-translational modifications of tubulin; Recruitment of NuMA to mitotic centrosomes; Hedgehog 'off' state; Translocation of GLUT4 to the plasma membrane; Microtubule-dependent trafficking of connexons from Golgi to the plasma membrane; Separation of Sister Chromatids; COPI-mediated …	66	0	High	High	1
NP_004125.3	stress-70 protein, mitochondrial precursor [Homo sapiens]	HSPA9	25.942	3.816	7	15	7	23.85	44.98	43.1	156.9	437225	1.59035e+06	8	679	73.6	6.16	7	cell differentiation;cell organization and biogenesis;metabolic process;regulation of biological process;response to stimulus	cytoplasm;mitochondrion;nucleus;organelle lumen	nucleotide binding;protein binding;RNA binding	Pf00012, Pf06723	3313	ENSG00000113013.12	5	Tuberculosis; RNA degradation	Parkin-Ubiquitin Proteasomal System pathway	Gene and protein expression by JAK-STAT signaling after Interleukin-12 stimulation; Mitochondrial protein import; Regulation of HSF1-mediated heat shock response; Interleukin-12 family signaling; Cristae formation; Metabolism of proteins	17	0	High	High	1
XP_005259774.1	PREDICTED: acetolactate synthase-like protein isoform X1 [Homo sapiens]	ILVBL	12.507	3.749	3	9	3	9.69	0	13.9	186.1	43846.7	588110	3	632	67.8	8.15	3		membrane	catalytic activity;metal ion binding;protein binding	Pf00205, Pf02775, Pf02776	10994	ENSG00000105135.15	19				0	0	Peak Found	High	1
NP_821133.1	tubulin beta chain isoform b [Homo sapiens]	TUBB	58.355	3.459	3	37	11	54.67	31.53	46.9	153.1	1.85982e+06	6.07444e+06	17	444	49.6	4.89	11	cell division;cell organization and biogenesis;cellular component movement;defense response;regulation of biological process;response to stimulus;transport	cytoplasm;cytoskeleton;extracellular;membrane;nucleus;organelle lumen	catalytic activity;nucleotide binding;protein binding;structural molecule activity	Pf00091, Pf03953, Pf10644	203068	ENSG00000232575.10; ENSG00000196230.12; ENSG00000227739.10; ENSG00000224156.10; ENSG00000235067.10; ENSG00000229684.10; ENSG00000183311.16; ENSG00000232421.10	6; CHR_HSCHR6_MHC_MANN_CTG1; CHR_HSCHR6_MHC_COX_CTG1; CHR_HSCHR6_MHC_APD_CTG1; CHR_HSCHR6_MHC_DBB_CTG1; CHR_HSCHR6_MHC_MCF_CTG1; CHR_HSCHR6_MHC_QBL_CTG1; CHR_HSCHR6_MHC_SSTO_CTG1	Phagosome; Gap junction; Pathogenic Escherichia coli infection	Pathogenic Escherichia coli infection; Parkin-Ubiquitin Proteasomal System pathway	Neutrophil degranulation; Regulation of PLK1 Activity at G2/M Transition; AURKA Activation by TPX2; Anchoring of the basal body to the plasma membrane; Recruitment of NuMA to mitotic centrosomes; Loss of Nlp from mitotic centrosomes; Recruitment of mitotic centrosome proteins and complexes	24	7	Peak Found	High	1
NP_001627.2	ADP/ATP translocase 3 [Homo sapiens]	SLC25A6	13.648	3.254	1	17	5	16.11	0	47	153	194149	631846	9	298	32.8	9.74	5	cell death;cell organization and biogenesis;regulation of biological process;response to stimulus;transport	membrane;mitochondrion;nucleus	protein binding;transporter activity	Pf00153	293	ENSG00000169100.13	X|Y; X	Calcium signaling pathway; HTLV-I infection; Influenza A; Huntington's disease; Parkinson's disease; cGMP-PKG signaling pathway	Electron Transport Chain	Mitochondrial protein import; Regulation of insulin secretion; Vpr-mediated induction of apoptosis by mitochondrial outer membrane permeabilization; Influenza Virus Induced Apoptosis; Metabolism of proteins	21	0	Peak Found	High	1
NP_075385.1	MARCKS-related protein [Homo sapiens]	MARCKSL1	18.54	3.211	3	43	3	22.78	0	29.4	170.6	93938.3	544592	5	195	19.5	4.67	3	regulation of biological process	cytoplasm;membrane	protein binding		65108	ENSG00000175130.6	1	Leishmaniasis; Fc gamma R-mediated phagocytosis			2	0	Peak Found	High	1
NP_001203.1	complement component 1 Q subcomponent-binding protein, mitochondrial precursor [Homo sapiens]	C1QBP	13.532	3.195	3	17	3	15.07	20	50.5	149.5	388968	1.14999e+06	5	282	31.3	4.84	3	cell death;cell organization and biogenesis;defense response;metabolic process;regulation of biological process;response to stimulus	cell surface;cytoplasm;cytosol;extracellular;membrane;mitochondrion;nucleus;organelle lumen	protein binding;RNA binding	Pf02330	708	ENSG00000108561.8	17	Herpes simplex infection	Mesodermal Commitment Pathway	Intrinsic Pathway of Fibrin Clot Formation	5	0	Peak Found	High	1
NP_038470.1	stomatin-like protein 2, mitochondrial isoform a [Homo sapiens]	STOML2	9.551	2.741	2	9	2	6.08	0	36.9	163.1	74472.5	328697	2	356	38.5	7.39	2	cell organization and biogenesis;cellular homeostasis;metabolic process;regulation of biological process;response to stimulus;transport	cytoplasm;cytoskeleton;membrane;mitochondrion	protein binding	Pf01145	30968	ENSG00000165283.15	9			Processing of SMDT1	3	0	Peak Found	High	1
NP_000997.1	40S ribosomal protein S3a isoform 1 [Homo sapiens]	RPS3A	16.35	2.73	2	9	2	26.14	127.07	49.4	150.6	1.13325e+06	3.45562e+06	9	264	29.9	9.73	2	cell differentiation;cell organization and biogenesis;metabolic process;regulation of biological process;transport	cytoplasm;cytosol;endoplasmic reticulum;nucleus;ribosome	protein binding;RNA binding;structural molecule activity	Pf01015	6189	ENSG00000145425.9	4	Ribosome	Cytoplasmic Ribosomal Proteins	Peptide chain elongation; Eukaryotic Translation Termination; Viral mRNA Translation; Formation of the ternary complex, and subsequently, the 43S complex; L13a-mediated translational silencing of Ceruloplasmin expression; Selenocysteine synthesis; Nonsense Mediated Decay (NMD) independent of the Exon Junction Complex (EJC); Nonsense Mediated Decay (NMD) enhanced by the Exon Junction Complex (EJC)…	38	0	High	High	1
NP_001258898.1	heat shock protein HSP 90-beta isoform a [Homo sapiens]	HSP90AB1	21.473	2.485	6	11	6	21.71	27.65	35.7	164.3	180615	832442	7	724	83.2	5.03	6	cell organization and biogenesis;metabolic process;regulation of biological process;response to stimulus;transport	cell surface;cytoplasm;cytosol;extracellular;membrane;mitochondrion;nucleus;organelle lumen	enzyme regulator activity;nucleotide binding;protein binding;RNA binding	Pf00183, Pf02518, Pf13589	3326	ENSG00000096384.19	6	Prostate cancer; NOD-like receptor signaling pathway; Estrogen signaling pathway; Pathways in cancer; Antigen processing and presentation; Protein processing in endoplasmic reticulum; Progesterone-mediated oocyte maturation; PI3K-Akt signaling pathway	NRF2 pathway; Focal Adhesion-PI3K-Akt-mTOR-signaling pathway	Sema3A PAK dependent Axon repulsion; HSF1 activation; Attenuation phase; Neutrophil degranulation; Aryl hydrocarbon receptor signalling; Uptake and function of diphtheria toxin; Regulation of actin dynamics for phagocytic cup formation; The NLRP3 inflammasome; HSP90 chaperone cycle for steroid hormone receptors (SHR); The role of GTSE1 in G2/M progression after G2 checkpoint	42	0	Peak Found	High	1
NP_072045.1	40S ribosomal protein S18 [Homo sapiens]	RPS18	13.811	2.415	3	19	3	25.46	32.46	55.9	144.1	1.36324e+06	3.51035e+06	13	152	17.7	10.99	3	cell organization and biogenesis;metabolic process;transport	cytoplasm;cytosol;membrane;nucleus;ribosome	protein binding;RNA binding;structural molecule activity	Pf00416	6222	ENSG00000223367.6; ENSG00000096150.9; ENSG00000235650.6; ENSG00000226225.6; ENSG00000231500.6	6; CHR_HSCHR6_MHC_DBB_CTG1; CHR_HSCHR6_MHC_QBL_CTG1; CHR_HSCHR6_MHC_COX_CTG1; CHR_HSCHR6_MHC_MCF_CTG1	Ribosome	Cytoplasmic Ribosomal Proteins	Peptide chain elongation; Eukaryotic Translation Termination; Viral mRNA Translation; Formation of the ternary complex, and subsequently, the 43S complex; L13a-mediated translational silencing of Ceruloplasmin expression; Selenocysteine synthesis; Nonsense Mediated Decay (NMD) independent of the Exon Junction Complex (EJC); Nonsense Mediated Decay (NMD) enhanced by the Exon Junction Complex (EJC)…	38	0	High	High	1
NP_005338.1	78 kDa glucose-regulated protein precursor [Homo sapiens]	HSPA5	51.449	2.149	9	28	10	63.35	32.56	51.2	148.8	674543	1.96016e+06	19	654	72.3	5.16	10	cell communication;cell death;cell differentiation;cell organization and biogenesis;metabolic process;regulation of biological process;response to stimulus;transport	cell surface;cytoplasm;endoplasmic reticulum;membrane;mitochondrion;nucleus;organelle lumen	catalytic activity;metal ion binding;nucleotide binding;protein binding	Pf00012, Pf01968, Pf06723	3309	ENSG00000044574.7	9	Antigen processing and presentation; Protein export; Thyroid hormone synthesis; Prion diseases; Protein processing in endoplasmic reticulum	Parkin-Ubiquitin Proteasomal System pathway; Apoptosis-related network due to altered Notch3 in ovarian cancer; Photodynamic therapy-induced unfolded protein response; MAPK Signaling Pathway	Platelet degranulation ; PERK regulates gene expression; ATF6 (ATF6-alpha) activates chaperone genes; Antigen Presentation: Folding, assembly and peptide loading of class I MHC; Regulation of HSF1-mediated heat shock response; IRE1alpha activates chaperones	27	0	High	High	1
NP_006588.1	heat shock cognate 71 kDa protein isoform 1 [Homo sapiens]	HSPA8	98.378	1.98	15	45	17	181.73	16.97	70.1	129.9	2871237	5.32375e+06	59	646	70.9	5.52	17	cell communication;cell organization and biogenesis;metabolic process;regulation of biological process;response to stimulus;transport	cytoplasm;cytosol;endosome;extracellular;membrane;nucleus;organelle lumen;spliceosomal complex	catalytic activity;nucleotide binding;protein binding;RNA binding	Pf00012, Pf02463, Pf06723	3312	ENSG00000109971.13	11	Endocytosis; Antigen processing and presentation; Influenza A; Protein processing in endoplasmic reticulum; Epstein-Barr virus infection; Legionellosis; Measles; MAPK signaling pathway; Longevity regulating pathway - multiple species; Estrogen signaling pathway; Toxoplasmosis; Spliceosome	Parkin-Ubiquitin Proteasomal System pathway; MAPK Signaling Pathway; Exercise-induced Circadian Regulation	Protein methylation; Clathrin-mediated endocytosis; Regulation of HSF1-mediated heat shock response; Golgi Associated Vesicle Biogenesis; GABA synthesis, release, reuptake and degradation; Lysosome Vesicle Biogenesis; CHL1 interactions; AUF1 (hnRNP D0) binds and destabilizes mRNA; Attenuation phase; Neutrophil degranulation; mRNA Splicing - Major Pathway; Interleukin-4 and 13 signaling; HSP90 cha…	52	0	High	High	1
NP_060129.2	glutaminyl-peptide cyclotransferase-like protein isoform 1 [Homo sapiens]	QPCTL	5.466	1.782	2	5	2	5.74	0	23.4	176.6	65242.6	491584	2	382	42.9	9.82	2	metabolic process	Golgi;membrane	catalytic activity;metal ion binding	Pf04389	54814	ENSG00000011478.11	19				0	0	Peak Found	High	1
NP_001393.1	elongation factor 1-alpha 1 [Homo sapiens]	EEF1A1	7.152	1.657	3	14	3	9.92	22.29	80.8	119.2	708599	1.04473e+06	3	462	50.1	9.01	3	metabolic process;regulation of biological process;response to stimulus;transport	cytoplasm;cytoskeleton;cytosol;extracellular;membrane;nucleus;organelle lumen	catalytic activity;nucleotide binding;protein binding;RNA binding	Pf00009, Pf03143, Pf03144	1915	ENSG00000156508.17	6	RNA transport; Legionellosis	Translation Factors	Peptide chain elongation; Protein methylation; Neutrophil degranulation; HSF1 activation	16	0	High	High	1
NP_002147.2	60 kDa heat shock protein, mitochondrial [Homo sapiens]	HSPD1	35.929	1.648	2	9	2	33.82	238.17	97.7	102.3	852963	893285	8	573	61	5.87	2	cell organization and biogenesis;cell proliferation;metabolic process;regulation of biological process;response to stimulus;transport	cell surface;cytoplasm;cytosol;endosome;membrane;mitochondrion;organelle lumen	catalytic activity;DNA binding;nucleotide binding;protein binding;RNA binding	Pf00118	3329	ENSG00000144381.16	2	Legionellosis; Type I diabetes mellitus; RNA degradation; Tuberculosis	Apoptosis-related network due to altered Notch3 in ovarian cancer; Sudden Infant Death Syndrome (SIDS) Susceptibility Pathways	TFAP2A acts as a transcriptional repressor during retinoic acid induced cell differentiation; Mitochondrial protein import; Metabolism of proteins	13	0	High	High	1
NP_000971.1	60S ribosomal protein L18a [Homo sapiens]	RPL18A	13.067	1.583	3	10	3	314.55	32.37	72	128	1.01598e+07	1.8075e+07	150	176	20.7	10.71	3	cell organization and biogenesis;metabolic process;response to stimulus;transport	cytosol;membrane;ribosome	protein binding;RNA binding;structural molecule activity	Pf01775	6142	ENSG00000105640.12	19	Ribosome	Cytoplasmic Ribosomal Proteins	Peptide chain elongation; Eukaryotic Translation Termination; Viral mRNA Translation; L13a-mediated translational silencing of Ceruloplasmin expression; Nonsense Mediated Decay (NMD) independent of the Exon Junction Complex (EJC); Selenocysteine synthesis; Nonsense Mediated Decay (NMD) enhanced by the Exon Junction Complex (EJC); GTP hydrolysis and joining of the 60S ribosomal subunit; Major path…	34	0	High	High	1
NP_001030168.1	60S ribosomal protein L14 [Homo sapiens]	RPL14	12.885	1.552	2	10	2	220.35	0	76.6	123.4	3.9062e+06	6.29419e+06	75	215	23.4	10.93	2	cell organization and biogenesis;metabolic process;transport	cytosol;membrane;ribosome	protein binding;RNA binding;structural molecule activity	Pf01929	9045	ENSG00000188846.13	3	Ribosome	Cytoplasmic Ribosomal Proteins	Peptide chain elongation; Eukaryotic Translation Termination; Viral mRNA Translation; L13a-mediated translational silencing of Ceruloplasmin expression; Nonsense Mediated Decay (NMD) independent of the Exon Junction Complex (EJC); Selenocysteine synthesis; Nonsense Mediated Decay (NMD) enhanced by the Exon Junction Complex (EJC); GTP hydrolysis and joining of the 60S ribosomal subunit; Major path…	34	0	High	High	1
NP_000960.2	60S ribosomal protein L5 [Homo sapiens]	RPL5	49.849	1.464	2	18	2	210.71	12.89	97.1	102.9	3.81231e+06	4.04143e+06	50	297	34.3	9.72	2	cell organization and biogenesis;metabolic process;regulation of biological process;transport	cytoplasm;cytosol;membrane;nucleus;ribosome	protein binding;RNA binding;structural molecule activity	Pf00861, Pf14204	6125	ENSG00000122406.12	1	Ribosome	Cytoplasmic Ribosomal Proteins	Peptide chain elongation; Eukaryotic Translation Termination; Viral mRNA Translation; L13a-mediated translational silencing of Ceruloplasmin expression; Nonsense Mediated Decay (NMD) independent of the Exon Junction Complex (EJC); Selenocysteine synthesis; Nonsense Mediated Decay (NMD) enhanced by the Exon Junction Complex (EJC); GTP hydrolysis and joining of the 60S ribosomal subunit; Major path…	34	0	High	High	1
NP_000980.1	60S ribosomal protein L30 [Homo sapiens]	RPL30	17.616	1.442	2	24	2	94.82	10.18	79.9	120.1	2.45964e+06	3.69912e+06	31	115	12.8	9.63	2	cell organization and biogenesis;defense response;metabolic process;response to stimulus;transport	cytosol;membrane;nucleus;ribosome	protein binding;RNA binding;structural molecule activity	Pf01248	6156	ENSG00000156482.10	8	Ribosome	Selenium Metabolism and Selenoproteins; Cytoplasmic Ribosomal Proteins	Peptide chain elongation; Eukaryotic Translation Termination; Viral mRNA Translation; L13a-mediated translational silencing of Ceruloplasmin expression; Nonsense Mediated Decay (NMD) independent of the Exon Junction Complex (EJC); Selenocysteine synthesis; Nonsense Mediated Decay (NMD) enhanced by the Exon Junction Complex (EJC); GTP hydrolysis and joining of the 60S ribosomal subunit; Major path…	35	0	High	High	1
NP_001004.2	40S ribosomal protein S9 isoform a [Homo sapiens]	RPS9	10.759	1.424	3	13	3	47.23	15.95	78.5	121.5	1.20026e+06	1.85925e+06	19	194	22.6	10.65	3	cell organization and biogenesis;metabolic process;regulation of biological process;transport	cytoplasm;cytosol;membrane;nucleus;ribosome	protein binding;RNA binding;structural molecule activity;translation regulator activity	Pf00163, Pf01479	6203	ENSG00000274005.3; ENSG00000275323.3; ENSG00000277079.3; ENSG00000278081.3; ENSG00000277359.3; ENSG00000170889.13; ENSG00000274950.4; ENSG00000274626.3; ENSG00000278270.4; ENSG00000274646.4	19; CHR_HSCHR19LRC_LRC_T_CTG3_1; CHR_HSCHR19LRC_LRC_J_CTG3_1; CHR_HSCHR19LRC_PGF2_CTG3_1; CHR_HSCHR19LRC_LRC_S_CTG3_1; CHR_HSCHR19LRC_LRC_I_CTG3_1; CHR_HSCHR19LRC_PGF1_CTG3_1; CHR_HSCHR19LRC_COX2_CTG3_1; CHR_HSCHR19_4_CTG3_1; CHR_HSCHR19LRC_COX1_CTG3_1	Ribosome	Cytoplasmic Ribosomal Proteins	Peptide chain elongation; Eukaryotic Translation Termination; Viral mRNA Translation; Formation of the ternary complex, and subsequently, the 43S complex; L13a-mediated translational silencing of Ceruloplasmin expression; Selenocysteine synthesis; Nonsense Mediated Decay (NMD) independent of the Exon Junction Complex (EJC); Nonsense Mediated Decay (NMD) enhanced by the Exon Junction Complex (EJC)…	39	0	High	High	1
NP_001189399.1	RPS10-NUDT3 protein [Homo sapiens]	RPS10-NUDT3	17.122	1.335	2	8	2	95.89	11.2	84.8	115.2	3.18262e+06	4.32225e+06	30	291	33.1	9.29	2			catalytic activity	Pf00293, Pf03501	100529239	ENSG00000270800.2	6	Ribosome			1	0	High	High	1
NP_006100.2	protein arginine N-methyltransferase 5 isoform a [Homo sapiens]	PRMT5	128.037	1.319	18	44	18	318.18	48.27	182.5	17.5	3.53438e+07	3.39461e+06	98	637	72.6	6.29	18	cell organization and biogenesis;cell proliferation;metabolic process;regulation of biological process	cytoplasm;cytosol;Golgi;nucleus	catalytic activity;DNA binding;nucleotide binding;protein binding	Pf02475, Pf05185	10419	ENSG00000100462.15	14	RNA transport		snRNP Assembly; Regulation of TP53 Activity through Methylation; RMTs methylate histone arginines	13	0	High	High	1
NP_001291217.1	40S ribosomal protein SA isoform 2 [Homo sapiens]	RPSA	6.842	1.263	2	13	2	8.13	0	88.4	111.6	113959	143875	3	300	33.3	4.87	2	cell differentiation;cell organization and biogenesis;metabolic process;transport	cytoplasm;cytosol;membrane;nucleus;ribosome	protein binding;receptor activity;RNA binding;structural molecule activity	Pf00318	3921	ENSG00000168028.13	3		Cytoplasmic Ribosomal Proteins		1	0	Peak Found	High	1
NP_001092.1	actin, cytoplasmic 1 [Homo sapiens]	ACTB	25.272	1.21	3	20	5	28.97	53.87	107.4	92.6	1.70919e+06	1.47432e+06	11	375	41.7	5.48	5	cell organization and biogenesis;cellular component movement;metabolic process;regulation of biological process;response to stimulus	cytoplasm;cytoskeleton;cytosol;membrane;nucleus	DNA binding;nucleotide binding;protein binding;structural molecule activity	Pf00022	60	ENSG00000075624.13	7	Phagosome; Viral myocarditis; Rap1 signaling pathway; Gastric acid secretion; Pathogenic Escherichia coli infection; Adherens junction; Focal adhesion; Hypertrophic cardiomyopathy (HCM); Thyroid hormone signaling pathway; Vibrio cholerae infection; Hippo signaling pathway; Leukocyte transendothelial migration; Tight junction; Salmonella infection; Platelet activation; Apoptosis; Oxytocin signalin…	Arrhythmogenic Right Ventricular Cardiomyopathy; Pathogenic Escherichia coli infection; Common Pathways Underlying Drug Addiction; Myometrial Relaxation and Contraction Pathways; Focal Adhesion; Fas Ligand (FasL) pathway and Stress induction of Heat Shock Proteins (HSP) regulation; Regulation of Actin Cytoskeleton	Formation of annular gap junctions; Cell-extracellular matrix interactions; UCH proteinases; MAP2K and MAPK activation; Interaction between L1 and Ankyrins; Factors involved in megakaryocyte development and platelet production; Translocation of GLUT4 to the plasma membrane; EPH-ephrin mediated repulsion of cells; Prefoldin mediated transfer of substrate to CCT/TriC; EPHB-mediated forward signalin…	102	2	High	High	1
NP_001135757.1	40S ribosomal protein S24 isoform d [Homo sapiens]	RPS24	12.962	1.196	2	9	2	46.48	11.63	99.2	100.8	1.25074e+06	1.27118e+06	19	289	32.4	10.15	2	cell organization and biogenesis;metabolic process;transport	cytosol;membrane;nucleus;ribosome	protein binding;RNA binding;structural molecule activity	Pf01282	6229	ENSG00000138326.18	10		Cytoplasmic Ribosomal Proteins		1	0	High	High	1
NP_005007.2	poly(rC)-binding protein 2 isoform a [Homo sapiens]	PCBP2	20.736	1.158	3	16	3	43.5	0	92.7	107.3	305795	354239	13	366	38.6	6.79	3	defense response;metabolic process;regulation of biological process;response to stimulus	cytoplasm;cytosol;membrane;nucleus	DNA binding;protein binding;RNA binding	Pf00013, Pf13014	5094	ENSG00000197111.15	12		mRNA Processing		1	0	High	High	1	Acetyl [N-Term]
NP_005336.3	heat shock 70 kDa protein 1A [Homo sapiens]	HSPA1B; HSPA1A	165.11	1.153	16	49	18	233.23	23.69	95	105	1.23356e+07	1.36443e+07	69	641	70	5.66	18	cell organization and biogenesis;metabolic process;regulation of biological process;response to stimulus;transport	cytoplasm;cytoskeleton;cytosol;endoplasmic reticulum;extracellular;mitochondrion;nucleus	catalytic activity;nucleotide binding;protein binding;receptor activity;RNA binding	Pf00012, Pf06723	3304; 3303	ENSG00000232804.5; ENSG00000234475.5; ENSG00000231555.4; ENSG00000235941.5; ENSG00000204389.9; ENSG00000204388.6; ENSG00000212866.6; ENSG00000237724.5; ENSG00000224501.5	6; CHR_HSCHR6_MHC_APD_CTG1; CHR_HSCHR6_MHC_DBB_CTG1; CHR_HSCHR6_MHC_QBL_CTG1; CHR_HSCHR6_MHC_COX_CTG1	Longevity regulating pathway - multiple species; MAPK signaling pathway; Influenza A; Epstein-Barr virus infection; Toxoplasmosis; Legionellosis; Prion diseases; Protein processing in endoplasmic reticulum; Estrogen signaling pathway; Endocytosis; Spliceosome; Measles; Antigen processing and presentation	Apoptosis Modulation and Signaling; Parkin-Ubiquitin Proteasomal System pathway; NRF2 pathway; MAPK Signaling Pathway; Apoptosis Modulation by HSP70; VEGFA-VEGFR2 Signaling Pathway	AUF1 (hnRNP D0) binds and destabilizes mRNA; Attenuation phase; Neutrophil degranulation; Regulation of HSF1-mediated heat shock response; Viral RNP Complexes in the Host Cell Nucleus; HSP90 chaperone cycle for steroid hormone receptors (SHR)	38	2	High	High	1
NP_001020092.1	60S ribosomal protein L9 [Homo sapiens]	RPL9	65.46	1.133	5	44	5	285.52	73.56	98.2	101.8	1.39915e+07	1.45058e+07	67	192	21.9	9.95	5	cell organization and biogenesis;metabolic process;transport	cytosol;membrane;nucleus;ribosome	protein binding;RNA binding;structural molecule activity	Pf00347	6133	ENSG00000163682.15	4	Ribosome	Cytoplasmic Ribosomal Proteins	Peptide chain elongation; Eukaryotic Translation Termination; Viral mRNA Translation; L13a-mediated translational silencing of Ceruloplasmin expression; Nonsense Mediated Decay (NMD) independent of the Exon Junction Complex (EJC); Selenocysteine synthesis; Nonsense Mediated Decay (NMD) enhanced by the Exon Junction Complex (EJC); GTP hydrolysis and joining of the 60S ribosomal subunit; Major path…	34	0	High	High	1
NP_001010.2	40S ribosomal protein S15a [Homo sapiens]	RPS15A	6.602	1.128	3	32	3	14.27	13.31	96.1	103.9	480356	519378	8	130	14.8	10.13	3	cell organization and biogenesis;metabolic process;regulation of biological process;response to stimulus;transport	cytoplasm;cytosol;membrane;mitochondrion;ribosome	protein binding;RNA binding;structural molecule activity	Pf00410	6210	ENSG00000134419.15	16	Ribosome	Cytoplasmic Ribosomal Proteins	Peptide chain elongation; Eukaryotic Translation Termination; Viral mRNA Translation; Formation of the ternary complex, and subsequently, the 43S complex; L13a-mediated translational silencing of Ceruloplasmin expression; Selenocysteine synthesis; Nonsense Mediated Decay (NMD) independent of the Exon Junction Complex (EJC); Nonsense Mediated Decay (NMD) enhanced by the Exon Junction Complex (EJC)…	38	0	High	High	1
NP_001091.1	actin, alpha skeletal muscle [Homo sapiens]	ACTA1	11.687	1.117	1	11	3	10.39	0	94.5	105.5	354924	396561	4	377	42	5.39	3	cell organization and biogenesis;cellular component movement;regulation of biological process;response to stimulus	cytoplasm;cytoskeleton;cytosol	nucleotide binding;protein binding;structural molecule activity	Pf00022	58	ENSG00000143632.14	1		Myometrial Relaxation and Contraction Pathways; Fas Ligand (FasL) pathway and Stress induction of Heat Shock Proteins (HSP) regulation; Association Between Physico-Chemical Features and Toxicity Associated Pathways; Striated Muscle Contraction	Striated Muscle Contraction	6	0	Peak Found	High	1
NP_001295155.1	40S ribosomal protein S15 isoform 1 [Homo sapiens]	RPS15	18.913	1.072	2	27	2	32.09	20.06	98.3	101.7	399341	412823	10	152	17.7	10.39	2	cell differentiation;cell organization and biogenesis;metabolic process;transport	cytosol;membrane;nucleus;ribosome	DNA binding;protein binding;RNA binding;structural molecule activity	Pf00203	6209	ENSG00000115268.9	19		Cytoplasmic Ribosomal Proteins		1	0	High	High	1
XP_005259194.1	PREDICTED: 40S ribosomal protein S16 isoform X1 [Homo sapiens]	RPS16	6.313	1.043	3	22	3	11.16	0	103.1	96.9	1.23095e+06	1.15595e+06	5	152	17.1	10.96	3	cell organization and biogenesis;metabolic process;transport	cytosol;membrane;ribosome	protein binding;RNA binding;structural molecule activity	Pf00380	6217	ENSG00000105193.8	19		Cytoplasmic Ribosomal Proteins		1	0	High	Peak Found	1
NP_001001.2	40S ribosomal protein S6 [Homo sapiens]	RPS6	32.147	1.019	4	22	4	75.27	0.55	99.4	100.6	3.7108e+06	3.75671e+06	25	249	28.7	10.84	4	cell death;cell differentiation;cell organization and biogenesis;cell proliferation;metabolic process;regulation of biological process;response to stimulus;transport	cytoplasm;cytosol;membrane;nucleus;ribosome	protein binding;RNA binding;structural molecule activity	Pf01092	6194	ENSG00000137154.12	9	Proteoglycans in cancer; Insulin signaling pathway; mTOR signaling pathway; HIF-1 signaling pathway; PI3K-Akt signaling pathway; EGFR tyrosine kinase inhibitor resistance; Ribosome	IL-5 Signaling Pathway; Human Thyroid Stimulating Hormone (TSH) signaling pathway; Leptin signaling pathway; Follicle Stimulating Hormone (FSH) signaling pathway; Prolactin Signaling Pathway; Interleukin-11 Signaling Pathway; Oncostatin M Signaling Pathway; Brain-Derived Neurotrophic Factor (BDNF) signaling pathway; Kit receptor signaling pathway; Mecp2 and Associated Rett Syndrome; VEGFA-VEGFR2 …	Peptide chain elongation; Eukaryotic Translation Termination; Viral mRNA Translation; mTORC1-mediated signalling; Formation of the ternary complex, and subsequently, the 43S complex; L13a-mediated translational silencing of Ceruloplasmin expression; Selenocysteine synthesis; Nonsense Mediated Decay (NMD) independent of the Exon Junction Complex (EJC); Nonsense Mediated Decay (NMD) enhanced by the…	62	0	High	High	1
XP_016869212.1	PREDICTED: 60S ribosomal protein L8 isoform X1 [Homo sapiens]	RPL8	33.275	0.981	3	11	3	103.6	0	71.6	128.4	3.72653e+06	6.68617e+06	33	291	31.7	10.15	3	cell organization and biogenesis;metabolic process;response to stimulus;transport	cytosol;membrane;ribosome	RNA binding;structural molecule activity	Pf00181, Pf03947	6132		8		Cytoplasmic Ribosomal Proteins		1	0	High	High	1
NP_001012.1	40S ribosomal protein S17 [Homo sapiens]	RPS17; RPS17L	64.964	0.973	2	33	2	239.91	27.32	122.2	77.8	3.252e+06	2.07117e+06	72	135	15.5	9.85	2	cell organization and biogenesis;metabolic process;transport	cytosol;membrane;ribosome	RNA binding;structural molecule activity	Pf00833	6218	ENSG00000278229.2; ENSG00000182774.10	15; CHR_HSCHR15_5_CTG8	Ribosome	Cytoplasmic Ribosomal Proteins	Peptide chain elongation; Eukaryotic Translation Termination; Viral mRNA Translation; Formation of the ternary complex, and subsequently, the 43S complex; L13a-mediated translational silencing of Ceruloplasmin expression; Selenocysteine synthesis; Nonsense Mediated Decay (NMD) independent of the Exon Junction Complex (EJC); Nonsense Mediated Decay (NMD) enhanced by the Exon Junction Complex (EJC)…	38	0	High	High	1
NP_000998.1	40S ribosomal protein S4, X isoform X isoform [Homo sapiens]	RPS4X	30.376	0.943	4	17	4	86.54	14.04	110.7	89.3	3.05415e+06	2.46238e+06	34	263	29.6	10.15	4	cell organization and biogenesis;development;metabolic process;regulation of biological process;transport	cytoplasm;cytosol;membrane;ribosome	protein binding;RNA binding;structural molecule activity	Pf00900, Pf08071	6191	ENSG00000198034.10	X	Ribosome	Cytoplasmic Ribosomal Proteins	Peptide chain elongation; Eukaryotic Translation Termination; Viral mRNA Translation; Formation of the ternary complex, and subsequently, the 43S complex; L13a-mediated translational silencing of Ceruloplasmin expression; Selenocysteine synthesis; Nonsense Mediated Decay (NMD) independent of the Exon Junction Complex (EJC); Nonsense Mediated Decay (NMD) enhanced by the Exon Junction Complex (EJC)…	38	0	High	High	1
NP_001002.1	40S ribosomal protein S7 [Homo sapiens]	RPS7	31.143	0.929	4	33	4	128.99	26.12	84.2	115.8	1.73269e+06	2.3834e+06	43	194	22.1	10.1	4	cell organization and biogenesis;metabolic process;regulation of biological process;transport	cytoplasm;cytoskeleton;cytosol;membrane;nucleus;ribosome	protein binding;RNA binding;structural molecule activity	Pf01251	6201	ENSG00000171863.12	2	Ribosome	Cytoplasmic Ribosomal Proteins	Peptide chain elongation; Eukaryotic Translation Termination; Viral mRNA Translation; Formation of the ternary complex, and subsequently, the 43S complex; L13a-mediated translational silencing of Ceruloplasmin expression; Selenocysteine synthesis; Nonsense Mediated Decay (NMD) independent of the Exon Junction Complex (EJC); Nonsense Mediated Decay (NMD) enhanced by the Exon Junction Complex (EJC)…	39	0	High	High	1
NP_001003.1	40S ribosomal protein S8 [Homo sapiens]	RPS8	54.131	0.915	5	32	5	371.48	27.52	101.4	98.6	1.06277e+07	1.03325e+07	105	208	24.2	10.32	5	cell organization and biogenesis;metabolic process;transport	cytoplasm;cytosol;endoplasmic reticulum;membrane;nucleus;ribosome	protein binding;RNA binding;structural molecule activity	Pf01201	6202	ENSG00000142937.11	1	Ribosome	Cytoplasmic Ribosomal Proteins	Peptide chain elongation; Eukaryotic Translation Termination; Viral mRNA Translation; Formation of the ternary complex, and subsequently, the 43S complex; L13a-mediated translational silencing of Ceruloplasmin expression; Selenocysteine synthesis; Nonsense Mediated Decay (NMD) independent of the Exon Junction Complex (EJC); Nonsense Mediated Decay (NMD) enhanced by the Exon Junction Complex (EJC)…	38	0	High	High	1
NP_000969.1	60S ribosomal protein L23 [Homo sapiens]	RPL23	43.319	0.904	3	33	3	375.67	23.73	107.9	92.1	3.93893e+06	3.36012e+06	115	140	14.9	10.51	3	cell organization and biogenesis;metabolic process;regulation of biological process;response to stimulus;transport	cytoplasm;cytosol;membrane;ribosome	protein binding;RNA binding;structural molecule activity	Pf00238	9349	ENSG00000125691.12	17	Ribosome	Cytoplasmic Ribosomal Proteins	Peptide chain elongation; Eukaryotic Translation Termination; Viral mRNA Translation; L13a-mediated translational silencing of Ceruloplasmin expression; Nonsense Mediated Decay (NMD) independent of the Exon Junction Complex (EJC); Selenocysteine synthesis; Nonsense Mediated Decay (NMD) enhanced by the Exon Junction Complex (EJC); GTP hydrolysis and joining of the 60S ribosomal subunit; Major path…	34	0	High	High	1
NP_002939.2	60S ribosomal protein L15 isoform 1 [Homo sapiens]	RPL15	35.276	0.876	3	16	3	207.79	3.82	95.7	104.3	3.95236e+06	4.31118e+06	70	204	24.1	11.62	3	cell organization and biogenesis;metabolic process;response to stimulus;transport	cytosol;membrane;nucleus;ribosome	protein binding;RNA binding;structural molecule activity	Pf00827	6138	ENSG00000174748.18	3	Ribosome	Cytoplasmic Ribosomal Proteins	Peptide chain elongation; Eukaryotic Translation Termination; Viral mRNA Translation; L13a-mediated translational silencing of Ceruloplasmin expression; Nonsense Mediated Decay (NMD) independent of the Exon Junction Complex (EJC); Selenocysteine synthesis; Nonsense Mediated Decay (NMD) enhanced by the Exon Junction Complex (EJC); GTP hydrolysis and joining of the 60S ribosomal subunit; Major path…	34	0	High	High	1
NP_001303991.1	methylosome protein 50 isoform 1 [Homo sapiens]	WDR77	87.289	0.864	9	47	9	1253.03	17.53	110.3	89.7	3.49105e+07	2.84164e+07	312	354	38	5.12	9	cell differentiation;cell organization and biogenesis;metabolic process;regulation of biological process	cytoplasm;cytosol;Golgi;nucleus	catalytic activity;DNA binding;nucleotide binding;protein binding	Pf00400	79084		1				0	0	High	High	1
NP_001247435.1	40S ribosomal protein S3 isoform 2 [Homo sapiens]	RPS3	34.256	0.855	5	26	5	72.61	15.27	95.6	104.4	1.67805e+06	1.83326e+06	29	259	28.5	9.73	5	cell death;cell division;cell organization and biogenesis;metabolic process;regulation of biological process;response to stimulus;transport	cytoplasm;cytosol;endoplasmic reticulum;membrane;nucleus;organelle lumen;ribosome	catalytic activity;DNA binding;protein binding;RNA binding;structural molecule activity	Pf00189, Pf07650	6188	ENSG00000149273.14	11		Cytoplasmic Ribosomal Proteins		1	0	High	High	1
NP_000959.2	60S ribosomal protein L4 [Homo sapiens]	RPL4	21.989	0.842	4	13	4	105.21	11.09	104.1	95.9	1.14306e+07	1.05207e+07	48	427	47.7	11.06	4	cell organization and biogenesis;metabolic process;transport	cytoplasm;cytosol;endoplasmic reticulum;membrane;nucleus;ribosome	protein binding;RNA binding;structural molecule activity	Pf00573, Pf14374	6124	ENSG00000174444.14	15	Ribosome	Cytoplasmic Ribosomal Proteins	Peptide chain elongation; Eukaryotic Translation Termination; Viral mRNA Translation; L13a-mediated translational silencing of Ceruloplasmin expression; Nonsense Mediated Decay (NMD) independent of the Exon Junction Complex (EJC); Selenocysteine synthesis; Nonsense Mediated Decay (NMD) enhanced by the Exon Junction Complex (EJC); GTP hydrolysis and joining of the 60S ribosomal subunit; Major path…	34	0	High	High	1
NP_000993.1	60S acidic ribosomal protein P0 [Homo sapiens]	RPLP0	35.63	0.831	5	26	5	301.58	29.05	121.1	78.9	1.53148e+07	9.9825e+06	113	317	34.3	5.97	5	cell organization and biogenesis;metabolic process;regulation of biological process;response to stimulus;transport	cytoplasm;cytosol;endoplasmic reticulum;membrane;nucleus;ribosome	protein binding;RNA binding;structural molecule activity	Pf00428, Pf00466	6175	ENSG00000089157.15	12	Ribosome	Cytoplasmic Ribosomal Proteins	Peptide chain elongation; Gene and protein expression by JAK-STAT signaling after Interleukin-12 stimulation; Eukaryotic Translation Termination; Viral mRNA Translation; L13a-mediated translational silencing of Ceruloplasmin expression; Nonsense Mediated Decay (NMD) independent of the Exon Junction Complex (EJC); Selenocysteine synthesis; Nonsense Mediated Decay (NMD) enhanced by the Exon Junctio…	39	0	High	High	1
NP_004719.2	nucleolar RNA helicase 2 isoform 1 [Homo sapiens]	DDX21	13.26	0.825	2	5	2	19.28	0	109.6	90.4	172136	141949	7	783	87.3	9.28	2	cell differentiation;metabolic process;regulation of biological process;response to stimulus	cytoplasm;membrane;nucleus	catalytic activity;nucleotide binding;protein binding;RNA binding	Pf00270, Pf00271, Pf08152, Pf14617	9188	ENSG00000165732.12	10			Major pathway of rRNA processing in the nucleolus and cytosol; B-WICH complex positively regulates rRNA expression	8	0	High	High	1
NP_001000.2	40S ribosomal protein S5 [Homo sapiens]	RPS5	63.271	0.815	4	37	4	134.86	3.18	98.3	101.7	3.37494e+06	3.49139e+06	38	204	22.9	9.72	4	cell organization and biogenesis;metabolic process;regulation of biological process;transport	cytosol;membrane;ribosome	protein binding;RNA binding;structural molecule activity	Pf00177	6193	ENSG00000083845.8	19	Ribosome	Cytoplasmic Ribosomal Proteins	Peptide chain elongation; Eukaryotic Translation Termination; Viral mRNA Translation; Formation of the ternary complex, and subsequently, the 43S complex; L13a-mediated translational silencing of Ceruloplasmin expression; Selenocysteine synthesis; Nonsense Mediated Decay (NMD) independent of the Exon Junction Complex (EJC); Nonsense Mediated Decay (NMD) enhanced by the Exon Junction Complex (EJC)…	38	0	High	High	1
NP_004506.2	interleukin enhancer-binding factor 2 isoform 1 [Homo sapiens]	ILF2	11.928	0.809	3	12	3	15.64	1.83	110	90	534824	437648	6	390	43	5.26	3	metabolic process;regulation of biological process;response to stimulus;transport	cytoplasm;extracellular;membrane;nucleus;organelle lumen	catalytic activity;DNA binding;nucleotide binding;protein binding;RNA binding	Pf07528	3608	ENSG00000143621.16	1		B Cell Receptor Signaling Pathway	Neutrophil degranulation	4	0	High	High	1
NP_150254.1	60S ribosomal protein L13 isoform 1 [Homo sapiens]	RPL13	14.114	0.8	2	11	2	40.51	50.33	105.8	94.2	662696	590612	15	211	24.2	11.65	2	cell organization and biogenesis;metabolic process;transport	cytosol;membrane;nucleus;ribosome	protein binding;RNA binding;structural molecule activity	Pf01294	6137	ENSG00000167526.13	16	Ribosome	Cytoplasmic Ribosomal Proteins	Peptide chain elongation; Eukaryotic Translation Termination; Viral mRNA Translation; L13a-mediated translational silencing of Ceruloplasmin expression; Nonsense Mediated Decay (NMD) independent of the Exon Junction Complex (EJC); Selenocysteine synthesis; Nonsense Mediated Decay (NMD) enhanced by the Exon Junction Complex (EJC); GTP hydrolysis and joining of the 60S ribosomal subunit; Major path…	34	0	High	High	1
NP_055205.2	staphylococcal nuclease domain-containing protein 1 [Homo sapiens]	SND1	399.907	0.791	22	37	22	2827.48	22.65	118.9	81.1	1.006e+08	6.86285e+07	871	910	101.9	7.17	22	cell differentiation;metabolic process;regulation of biological process	cytoplasm;cytosol;membrane;mitochondrion;nucleus	catalytic activity;protein binding;RNA binding	Pf00565, Pf00567	27044	ENSG00000197157.10	7	Viral carcinogenesis; Epstein-Barr virus infection		Signaling by BRAF and RAF fusions	6	0	High	High	1
NP_000962.2	60S ribosomal protein L7 [Homo sapiens]	RPL7	30.567	0.71	5	30	5	115.47	32.02	122.6	77.4	6.72742e+06	4.24846e+06	43	248	29.2	10.65	5	cell organization and biogenesis;metabolic process;transport	cytoplasm;cytosol;membrane;nucleus;ribosome	DNA binding;protein binding;RNA binding;structural molecule activity	Pf00327, Pf08079	6129	ENSG00000147604.13	8	Ribosome	Cytoplasmic Ribosomal Proteins	Peptide chain elongation; Eukaryotic Translation Termination; Viral mRNA Translation; L13a-mediated translational silencing of Ceruloplasmin expression; Nonsense Mediated Decay (NMD) independent of the Exon Junction Complex (EJC); Selenocysteine synthesis; Nonsense Mediated Decay (NMD) enhanced by the Exon Junction Complex (EJC); GTP hydrolysis and joining of the 60S ribosomal subunit; Major path…	34	0	High	High	1
NP_001016.1	40S ribosomal protein S23 [Homo sapiens]	RPS23	55.391	0.684	3	27	3	281.91	20.02	114.3	85.7	1.41986e+07	1.06366e+07	78	143	15.8	10.49	3	cell organization and biogenesis;metabolic process;transport	cytosol;membrane;ribosome	protein binding;RNA binding;structural molecule activity	Pf00164	6228	ENSG00000186468.12	5	Ribosome	Cytoplasmic Ribosomal Proteins	Peptide chain elongation; Eukaryotic Translation Termination; Viral mRNA Translation; Formation of the ternary complex, and subsequently, the 43S complex; L13a-mediated translational silencing of Ceruloplasmin expression; Selenocysteine synthesis; Nonsense Mediated Decay (NMD) independent of the Exon Junction Complex (EJC); Nonsense Mediated Decay (NMD) enhanced by the Exon Junction Complex (EJC)…	38	0	High	High	1
NP_000966.2	60S ribosomal protein L11 isoform 1 [Homo sapiens]	RPL11	7.432	0.679	2	20	2	38.5	0	119.1	80.9	1.88536e+06	1.27978e+06	11	178	20.2	9.6	2	cell organization and biogenesis;metabolic process;regulation of biological process;transport	cytoplasm;cytosol;membrane;nucleus;ribosome	protein binding;RNA binding;structural molecule activity	Pf00281, Pf00673	6135	ENSG00000142676.12	1	Ribosome	Cytoplasmic Ribosomal Proteins	Peptide chain elongation; Eukaryotic Translation Termination; Viral mRNA Translation; L13a-mediated translational silencing of Ceruloplasmin expression; Nonsense Mediated Decay (NMD) independent of the Exon Junction Complex (EJC); Selenocysteine synthesis; Nonsense Mediated Decay (NMD) enhanced by the Exon Junction Complex (EJC); GTP hydrolysis and joining of the 60S ribosomal subunit; Major path…	34	0	High	High	1
NP_002943.2	40S ribosomal protein S2 [Homo sapiens]	RPS2	47.104	0.675	5	20	5	183.85	4.21	119.1	80.9	5.81838e+06	3.95069e+06	62	293	31.3	10.24	5	cell organization and biogenesis;metabolic process;regulation of biological process;transport	cytosol;membrane;nucleus;ribosome	protein binding;RNA binding;structural molecule activity	Pf00333, Pf03719	6187	ENSG00000140988.15	16	Ribosome	Cytoplasmic Ribosomal Proteins	Peptide chain elongation; Protein methylation; Eukaryotic Translation Termination; Viral mRNA Translation; RMTs methylate histone arginines; Formation of the ternary complex, and subsequently, the 43S complex; L13a-mediated translational silencing of Ceruloplasmin expression; Selenocysteine synthesis; Nonsense Mediated Decay (NMD) independent of the Exon Junction Complex (EJC); Nonsense Mediated …	44	0	High	High	1
NP_005372.2	nucleolin [Homo sapiens]	NCL	108.997	0.672	7	15	7	578.48	17.63	120.1	79.9	1.37816e+07	9.1682e+06	160	710	76.6	4.7	7	regulation of biological process;response to stimulus	cytoplasm;membrane;nucleus	DNA binding;protein binding;RNA binding	Pf00076, Pf13893, Pf14259	4691	ENSG00000115053.15	2	Pathogenic Escherichia coli infection	Pathogenic Escherichia coli infection; VEGFA-VEGFR2 Signaling Pathway	Major pathway of rRNA processing in the nucleolus and cytosol	7	0	High	High	1
NP_056997.1	thioredoxin domain-containing protein 12 precursor [Homo sapiens]	TXNDC12	28.636	0.669	5	45	5	36.58	18.11	126.5	73.5	4.33021e+06	2.51824e+06	11	172	19.2	5.4	5	cell differentiation;cellular homeostasis;metabolic process;regulation of biological process	endoplasmic reticulum;organelle lumen	catalytic activity;protein binding	Pf00085, Pf13098, Pf13899	51060	ENSG00000117862.11	1	Glutathione metabolism			1	0	High	High	1
NP_848927.2	protein LYRIC [Homo sapiens]	MTDH	347.053	0.667	16	45	16	4288.66	19.45	120	80	1.3827e+08	9.21608e+07	1380	582	63.8	9.32	16	cell organization and biogenesis;regulation of biological process;response to stimulus	cytoplasm;endoplasmic reticulum;membrane;nucleus	protein binding;RNA binding		92140	ENSG00000147649.9	8		Gastric cancer network 2		1	0	High	High	1
NP_821080.1	tubulin beta-2B chain [Homo sapiens]	TUBB2B	46.861	0.667	1	27	8	42.79	0	120	80	215620	143782	13	445	49.9	4.89	8	cell organization and biogenesis;cellular component movement;regulation of biological process	cytoplasm;cytoskeleton;nucleus	catalytic activity;nucleotide binding;protein binding;structural molecule activity	Pf00091, Pf03953, Pf10644	347733	ENSG00000137285.9	6	Pathogenic Escherichia coli infection; Gap junction; Phagosome	Pathogenic Escherichia coli infection; Parkin-Ubiquitin Proteasomal System pathway	COPI-independent Golgi-to-ER retrograde traffic; COPI-dependent Golgi-to-ER retrograde traffic; Carboxyterminal post-translational modifications of tubulin; Recruitment of NuMA to mitotic centrosomes; Hedgehog 'off' state; Translocation of GLUT4 to the plasma membrane; Prefoldin mediated transfer of substrate to CCT/TriC; Microtubule-dependent trafficking of connexons from Golgi to the plasma mem…	65	0	Peak Found	High	1
NP_000979.1	60S ribosomal protein L27 [Homo sapiens]	RPL27	3.126	0.642	2	13	2	13.94	31.63	115.2	84.8	636237	468035	7	136	15.8	10.56	2	cell organization and biogenesis;metabolic process;transport	cytosol;membrane;nucleus;ribosome	RNA binding;structural molecule activity	Pf00467, Pf01777	6155	ENSG00000131469.12	17	Ribosome	Cytoplasmic Ribosomal Proteins	Peptide chain elongation; Eukaryotic Translation Termination; Viral mRNA Translation; L13a-mediated translational silencing of Ceruloplasmin expression; Nonsense Mediated Decay (NMD) independent of the Exon Junction Complex (EJC); Selenocysteine synthesis; Nonsense Mediated Decay (NMD) enhanced by the Exon Junction Complex (EJC); GTP hydrolysis and joining of the 60S ribosomal subunit; Major path…	34	0	Peak Found	High	1
XP_016875270.1	PREDICTED: 60S ribosomal protein L6 isoform X1 [Homo sapiens]	RPL6	22.689	0.63	3	14	3	58.49	2.17	123.9	76.1	1.15612e+06	710774	17	288	32.7	10.58	3	cell organization and biogenesis;metabolic process;regulation of biological process;transport	cytosol;membrane;nucleus;ribosome	DNA binding;protein binding;RNA binding;structural molecule activity	Pf01159, Pf03868	6128	ENSG00000089009.15	12	Ribosome	Cytoplasmic Ribosomal Proteins	Peptide chain elongation; Eukaryotic Translation Termination; Viral mRNA Translation; L13a-mediated translational silencing of Ceruloplasmin expression; Nonsense Mediated Decay (NMD) independent of the Exon Junction Complex (EJC); Selenocysteine synthesis; Nonsense Mediated Decay (NMD) enhanced by the Exon Junction Complex (EJC); GTP hydrolysis and joining of the 60S ribosomal subunit; Major path…	34	0	High	High	1
NP_000995.1	60S acidic ribosomal protein P2 [Homo sapiens]	RPLP2	58.82	0.627	5	70	5	417	18.54	122.5	77.5	1.39308e+07	8.80865e+06	129	115	11.7	4.54	5	cell organization and biogenesis;metabolic process;transport	cytosol;membrane;ribosome	protein binding;structural molecule activity	Pf00428	6181	ENSG00000177600.8	11	Ribosome	Cytoplasmic Ribosomal Proteins	Peptide chain elongation; Eukaryotic Translation Termination; Viral mRNA Translation; L13a-mediated translational silencing of Ceruloplasmin expression; Nonsense Mediated Decay (NMD) independent of the Exon Junction Complex (EJC); Selenocysteine synthesis; Nonsense Mediated Decay (NMD) enhanced by the Exon Junction Complex (EJC); GTP hydrolysis and joining of the 60S ribosomal subunit; Major path…	34	0	High	High	1
NP_005773.3	THO complex subunit 4 [Homo sapiens]	ALYREF	21.693	0.584	2	10	2	49.5	4.27	139.9	60.1	1.08689e+06	466671	15	264	27.5	11.05	2	cell differentiation;metabolic process;regulation of biological process;response to stimulus;transport	cytosol;membrane;spliceosomal complex	protein binding;RNA binding	Pf00076, Pf13893, Pf14259	10189	ENSG00000183684.7	17	Spliceosome; Herpes simplex infection; mRNA surveillance pathway; RNA transport			4	0	High	High	1
NP_001348.2	ATP-dependent RNA helicase A [Homo sapiens]	DHX9	37.173	0.55	2	3	2	85.23	4.78	124.9	75.1	2.12343e+06	1.27692e+06	22	1270	140.9	6.84	2	cell death;cell differentiation;cell organization and biogenesis;defense response;metabolic process;regulation of biological process;response to stimulus;transport	cytoplasm;cytoskeleton;cytosol;membrane;nucleus;ribosome	catalytic activity;DNA binding;metal ion binding;nucleotide binding;protein binding;RNA binding	Pf00035, Pf00270, Pf00271, Pf04408, Pf07717	1660	ENSG00000135829.16	1		mRNA Processing	TRAF6 mediated NF-kB activation; TAK1 activates NFkB by phosphorylation and activation of IKKs complex; RIP-mediated NFkB activation via ZBP1; Activated TLR4 signalling; Interleukin-1 family signaling; mRNA Splicing - Major Pathway; DEx/H-box helicases activate type I IFN and inflammatory cytokines production	34	0	High	High	1
NP_000994.1	60S acidic ribosomal protein P1 isoform 1 [Homo sapiens]	RPLP1	6.669	0.481	2	52	2	17.8	0	135.1	64.9	847354	407507	7	114	11.5	4.32	2	cell organization and biogenesis;metabolic process;regulation of biological process;transport	cytosol;ribosome	enzyme regulator activity;protein binding;structural molecule activity	Pf00428	6176	ENSG00000137818.11	15	Ribosome	Cytoplasmic Ribosomal Proteins	Peptide chain elongation; Eukaryotic Translation Termination; Viral mRNA Translation; L13a-mediated translational silencing of Ceruloplasmin expression; Nonsense Mediated Decay (NMD) independent of the Exon Junction Complex (EJC); Selenocysteine synthesis; Nonsense Mediated Decay (NMD) enhanced by the Exon Junction Complex (EJC); GTP hydrolysis and joining of the 60S ribosomal subunit; Major path…	34	0	High	Peak Found	1
NP_114032.2	heterogeneous nuclear ribonucleoprotein U isoform a [Homo sapiens]	HNRNPU	20.903	0.46	3	9	3	108.02	22.5	168.4	31.6	1.24675e+06	233892	34	825	90.5	6	3	cell differentiation;metabolic process;regulation of biological process;response to stimulus	cell surface;chromosome;cytoplasm;membrane;nucleus;spliceosomal complex	DNA binding;nucleotide binding;protein binding;RNA binding	Pf00622, Pf13671	3192	ENSG00000153187.18	1	Spliceosome	mRNA Processing	mRNA Splicing - Major Pathway	6	0	High	High	1
XP_016859884.1	PREDICTED: protein phosphatase 1B isoform X1 [Homo sapiens]	PPM1B	11.081	0.449	3	8	3	12.4	8.8	154.9	45.1	479763	139606	5	487	53.5	5.12	3	metabolic process;regulation of biological process	cytosol;membrane	catalytic activity;metal ion binding;protein binding	Pf00481, Pf07830, Pf13672	5495		2		MAPK Signaling Pathway		1	0	High	High	1
NP_000981.1	60S ribosomal protein L27a [Homo sapiens]	RPL27A	8.059	0.448	2	14	2	27.49	16.91	119.5	80.5	2.50516e+06	1.68775e+06	12	148	16.6	11	2	cell organization and biogenesis;metabolic process;transport	cytosol;endoplasmic reticulum;membrane;ribosome	protein binding;RNA binding;structural molecule activity	Pf00828	6157	ENSG00000166441.12	11	Ribosome	Cytoplasmic Ribosomal Proteins	Peptide chain elongation; Eukaryotic Translation Termination; Viral mRNA Translation; L13a-mediated translational silencing of Ceruloplasmin expression; Nonsense Mediated Decay (NMD) independent of the Exon Junction Complex (EJC); Selenocysteine synthesis; Nonsense Mediated Decay (NMD) enhanced by the Exon Junction Complex (EJC); GTP hydrolysis and joining of the 60S ribosomal subunit; Major path…	34	0	High	High	1
NP_005959.2	heterogeneous nuclear ribonucleoprotein M isoform a [Homo sapiens]	HNRNPM	7.153	0.442	3	7	3	12.25	17.63	139.3	60.7	827012	360221	4	730	77.5	8.7	3	metabolic process;regulation of biological process;response to stimulus	membrane;nucleus;spliceosomal complex	protein binding;RNA binding	Pf00076, Pf11532, Pf11608, Pf13893, Pf14259	4670	ENSG00000099783.11	19	Spliceosome	mRNA Processing	mRNA Splicing - Major Pathway; FGFR2 alternative splicing	11	0	High	Peak Found	1
NP_000963.1	60S ribosomal protein L7a [Homo sapiens]	RPL7A	9.359	0.399	3	19	3	43.07	4.26	147.3	52.7	983734	351742	18	266	30	10.61	3	cell organization and biogenesis;metabolic process;transport	cytoplasm;cytosol;membrane;nucleus;ribosome	protein binding;RNA binding;structural molecule activity	Pf01248	6130	ENSG00000280858.2; ENSG00000148303.16	9; CHR_HG2030_PATCH	Ribosome	Cytoplasmic Ribosomal Proteins	Peptide chain elongation; Eukaryotic Translation Termination; Viral mRNA Translation; L13a-mediated translational silencing of Ceruloplasmin expression; Nonsense Mediated Decay (NMD) independent of the Exon Junction Complex (EJC); Selenocysteine synthesis; Nonsense Mediated Decay (NMD) enhanced by the Exon Junction Complex (EJC); GTP hydrolysis and joining of the 60S ribosomal subunit; Major path…	34	0	High	High	1
NP_000958.1	60S ribosomal protein L3 isoform a [Homo sapiens]	RPL3	37.113	0.384	4	22	4	282.1	2.34	127	73	1.41551e+07	8.14112e+06	82	403	46.1	10.18	4	cell organization and biogenesis;metabolic process;response to stimulus;transport	cytoplasm;cytosol;nucleus;ribosome	protein binding;RNA binding;structural molecule activity	Pf00297	6122	ENSG00000100316.15	22	Ribosome	Cytoplasmic Ribosomal Proteins	Peptide chain elongation; Eukaryotic Translation Termination; Viral mRNA Translation; L13a-mediated translational silencing of Ceruloplasmin expression; Nonsense Mediated Decay (NMD) independent of the Exon Junction Complex (EJC); Selenocysteine synthesis; Nonsense Mediated Decay (NMD) enhanced by the Exon Junction Complex (EJC); GTP hydrolysis and joining of the 60S ribosomal subunit; Major path…	34	0	High	High	1
NP_002511.1	nucleophosmin isoform 1 [Homo sapiens]	NPM1	23.791	0.344	3	16	3	35.28	2.39	149	51	1.46121e+06	499722	13	294	32.6	4.78	3	cell growth;cell organization and biogenesis;cellular homeostasis;metabolic process;regulation of biological process;response to stimulus;transport	cytoplasm;cytoskeleton;cytosol;membrane;nucleus	DNA binding;enzyme regulator activity;protein binding;RNA binding	Pf03066	4869	ENSG00000181163.13	5			Nuclear import of Rev protein; TFAP2A acts as a transcriptional repressor during retinoic acid induced cell differentiation; TP53 regulates transcription of additional cell cycle genes whose exact role in the p53 pathway remain uncertain; Deposition of new CENPA-containing nucleosomes at the centromere	18	0	High	High	1
NP_003008.1	serine/arginine-rich splicing factor 3 [Homo sapiens]	SRSF3	4.828	0.333	3	21	3	9.87	1.89	152.5	47.5	489535	152600	5	164	19.3	11.65	3	metabolic process;regulation of biological process;transport	cytoplasm;nucleus	protein binding;RNA binding	Pf00076, Pf13893, Pf14259	6428	ENSG00000112081.16	6	Herpes simplex infection; Spliceosome	mRNA Processing	Cleavage of Growing Transcript in the Termination Region ; Transport of Mature mRNA derived from an Intron-Containing Transcript; mRNA 3'-end processing; mRNA Splicing - Major Pathway	14	0	High	High	1
NP_003534.1	histone H4 [Homo sapiens]	HIST1H4A; HIST1H4F; HIST1H4D; HIST1H4J; HIST2H4A; HIST2H4B; HIST1H4H; HIST1H4C; HIST4H4; HIST1H4E; HIST1H4I; HIST1H4B; HIST1H4K; HIST1H4L	12.505	0.314	2	17	2	106.68	6.55	137.7	62.3	6.7276e+06	3.04085e+06	44	103	11.4	11.36	2	cell organization and biogenesis;metabolic process;regulation of biological process;response to stimulus	chromosome;extracellular;membrane;nucleus	DNA binding;protein binding;RNA binding	Pf00125, Pf02969, Pf15630	8359; 8361; 8360; 8363; 8370; 554313; 8365; 8364; 121504; 8367; 8294; 8366; 8362; 8368	ENSG00000197061.4; ENSG00000275126.1; ENSG00000273542.1; ENSG00000197238.4; ENSG00000197837.3; ENSG00000276966.2; ENSG00000158406.4; ENSG00000270882.2; ENSG00000274618.1; ENSG00000278637.1; ENSG00000277157.1; ENSG00000278705.1; ENSG00000270276.2; ENSG00000276180.1	6; 1; 12	Viral carcinogenesis; Systemic lupus erythematosus; Alcoholism	Gastric Cancer Network 1; Histone Modifications; Type II interferon signaling (IFNG)	SIRT1 negatively regulates rRNA expression; RMTs methylate histone arginines; Nonhomologous End-Joining (NHEJ); Activation of anterior HOX genes in hindbrain development during early embryogenesis; NoRC negatively regulates rRNA expression; Meiotic synapsis; Transcriptional regulation by small RNAs; Meiotic recombination; PRC2 methylates histones and DNA; Recruitment and ATM-mediated phosphorylat…	82	0	High	High	1
XP_011532847.1	PREDICTED: heterogeneous nuclear ribonucleoprotein H isoform X1 [Homo sapiens]	HNRNPH1	39.847	0.276	4	25	7	41.12	2.82	160.9	39.1	2.90429e+06	705369	12	472	51.2	6.8	7	metabolic process;regulation of biological process;response to stimulus	cytosol;membrane;nucleus;spliceosomal complex	protein binding;RNA binding	Pf00076, Pf08080, Pf14259	3187	ENSG00000169045.17; ENSG00000284254.1	5; CHR_HG30_PATCH		Mecp2 and Associated Rett Syndrome; mRNA Processing		2	2	High	High	1	Acetyl [N-Term]
NP_002131.2	heterogeneous nuclear ribonucleoprotein K isoform a [Homo sapiens]	HNRNPK	36.111	0.24	7	22	7	56.21	1.54	162.1	37.9	2.91168e+06	680032	18	464	51	5.33	7	metabolic process;regulation of biological process;response to stimulus	cytoplasm;membrane;nucleus;spliceosomal complex	DNA binding;protein binding;RNA binding	Pf00013, Pf08067, Pf13014, Pf13083	3190	ENSG00000165119.20	9		mRNA Processing		1	0	High	High	1
NP_004199.1	apoptosis-inducing factor 1, mitochondrial isoform AIF precursor [Homo sapiens]	AIFM1	19.557	0.211	3	9	3	40.9	0	146.2	53.8	541265	199355	13	613	66.9	8.95	3	cell death;cell differentiation;cell organization and biogenesis;cellular homeostasis;metabolic process;regulation of biological process;response to stimulus	cytoplasm;cytosol;membrane;mitochondrion;nucleus	catalytic activity;DNA binding;nucleotide binding;protein binding	Pf00070, Pf07992, Pf14721, Pf14962	9131	ENSG00000156709.13	X	Apoptosis	Apoptosis Modulation and Signaling; Nanomaterial induced apoptosis; Apoptosis Modulation by HSP70		4	0	High	High	1
NP_061865.1	BTB/POZ domain-containing protein KCTD5 [Homo sapiens]	KCTD5	47.938	0.15	5	47	6	131.66	2.2	160.5	39.5	8.63085e+06	2.12087e+06	37	234	26.1	6.24	6	cell organization and biogenesis;metabolic process	cytoplasm;cytosol;nucleus	protein binding	Pf02214	54442	ENSG00000167977.8	16				0	1	High	High	1
NP_000970.1	60S ribosomal protein L18 isoform 1 [Homo sapiens]	RPL18	16.459	0.136	2	14	2	158.22	16.91	90.7	109.3	2.63304e+06	3.17545e+06	56	188	21.6	11.72	2	cell organization and biogenesis;metabolic process;transport	cytoplasm;cytosol;endoplasmic reticulum;membrane;nucleus;ribosome	RNA binding;structural molecule activity	Pf00828	6141	ENSG00000063177.12	19	Ribosome	Cytoplasmic Ribosomal Proteins	Peptide chain elongation; Eukaryotic Translation Termination; Viral mRNA Translation; L13a-mediated translational silencing of Ceruloplasmin expression; Nonsense Mediated Decay (NMD) independent of the Exon Junction Complex (EJC); Selenocysteine synthesis; Nonsense Mediated Decay (NMD) enhanced by the Exon Junction Complex (EJC); GTP hydrolysis and joining of the 60S ribosomal subunit; Major path…	34	0	High	High	1
XP_005257400.1	PREDICTED: keratin, type I cytoskeletal 10 isoform X1 [Homo sapiens]	KRT10	170.741	0.131	22	45	25	281.18	0	199.3	0.7	1.06328e+08	387481	88	624	63.3	5.26	25	cell death;cell differentiation;metabolic process	cytoplasm;cytoskeleton;cytosol;membrane;nucleus	structural molecule activity	Pf00038, Pf04111	3858		17				0	4	High	Peak Found	1
NP_001191397.1	RNA-binding protein 10 isoform 5 [Homo sapiens]	RBM10	61.453	0.131	15	25	15	70.49	0	198.5	1.5	5.78284e+06	42605.9	20	995	110.3	6.28	15	metabolic process;regulation of biological process	nucleus	metal ion binding;protein binding;RNA binding	Pf00076, Pf00641, Pf01585, Pf12656, Pf14259	8241	ENSG00000182872.15	X				0	0	High	Peak Found	1
NP_004514.2	kinesin-like protein KIF11 [Homo sapiens]	KIF11	52.059	0.074	19	20	19	60.18	0.16	197	3	9.78208e+06	148800	24	1056	119.1	5.64	19	cell division;cell organization and biogenesis;cellular component movement;regulation of biological process;transport	cytoplasm;cytoskeleton;cytosol;membrane	catalytic activity;motor activity;nucleotide binding;protein binding	Pf00225, Pf13931	3832	ENSG00000138160.5	10			COPI-dependent Golgi-to-ER retrograde traffic; Kinesins; MHC class II antigen presentation	11	0	High	Peak Found	1
NP_000415.2	keratin, type II cytoskeletal 5 [Homo sapiens]	KRT5	32.561	0.074	4	18	10	40.56	0	198.2	1.8	3.8578e+06	35118.8	14	590	62.3	7.74	10	cell death;cell organization and biogenesis;metabolic process	cytoplasm;cytosol;membrane;mitochondrion;nucleus	catalytic activity;motor activity;protein binding;structural molecule activity	Pf00038, Pf01576, Pf02994, Pf03961, Pf04111, Pf05957, Pf12128	3852	ENSG00000186081.11	12			Formation of the cornified envelope; Type I hemidesmosome assembly	6	5	High	Peak Found	1
NP_000217.2	keratin, type I cytoskeletal 9 [Homo sapiens]	KRT9	123.743	0.028	18	57	19	182.8	0	199.2	0.8	3.96037e+07	160291	47	623	62	5.24	19	cell death;cell organization and biogenesis	cytosol;membrane;nucleus	structural molecule activity	Pf00038, Pf13166	3857	ENSG00000171403.9	17			Formation of the cornified envelope	3	0	High	Peak Found	1
NP_000414.2	keratin, type II cytoskeletal 2 epidermal [Homo sapiens]	KRT2	146.588	0.024	16	50	20	213.87	0	199.5	0.5	3.57137e+07	96952.5	61	639	65.4	8	20	cell death;cell organization and biogenesis;cell proliferation;cellular component movement;metabolic process	cytoskeleton;cytosol;membrane;nucleus	protein binding;structural molecule activity	Pf00038, Pf08614, Pf12128, Pf13166	3849	ENSG00000172867.3	12			Formation of the cornified envelope	3	2	High	Peak Found	1
NP_006112.3	keratin, type II cytoskeletal 1 [Homo sapiens]	KRT1	122.996	0.015	21	43	24	227.47	0.06	199.5	0.5	1.11205e+08	273669	70	644	66	8.12	24	cell death;defense response;metabolic process;regulation of biological process;response to stimulus;transport	cytoskeleton;cytosol;extracellular;membrane;nucleus	catalytic activity;motor activity;protein binding;receptor activity;structural molecule activity	Pf00038, Pf01576, Pf05103, Pf05957, Pf12128, Pf13166, Pf13514	3848	ENSG00000167768.4	12		Corticotropin-releasing hormone signaling pathway	Formation of the cornified envelope; Neutrophil degranulation	7	3	High	Peak Found	1
NP_000517.2	keratin, type I cytoskeletal 14 [Homo sapiens]	KRT14	45.749	0.01	3	26	10	61.26		200		4.39793e+06		22	472	51.6	5.16	10	cell death;cell organization and biogenesis;response to stimulus	cytoplasm;cytosol;nucleus	protein binding;structural molecule activity	Pf00038, Pf13514	3861		17		Corticotropin-releasing hormone signaling pathway		1	4	High	Not Found	1
NP_004550.2	nuclease-sensitive element-binding protein 1 [Homo sapiens]	YBX1	34.202	0.01	4	30	4	30.99		200		251671		8	324	35.9	9.88	4	metabolic process;regulation of biological process	cytoplasm;cytosol;extracellular;membrane;nucleus;spliceosomal complex	DNA binding;protein binding;RNA binding	Pf00313	4904	ENSG00000065978.18	1		Brain-Derived Neurotrophic Factor (BDNF) signaling pathway; Mecp2 and Associated Rett Syndrome; mRNA Processing; Sudden Infant Death Syndrome (SIDS) Susceptibility Pathways	mRNA Splicing - Major Pathway; mRNA Splicing - Minor Pathway	9	0	High	Not Found	1
NP_001298128.1	methylosome subunit pICln isoform a [Homo sapiens]	CLNS1A	33.346	0.01	5	37	5	40.32		200		1.64709e+06		9	237	26.2	4.11	5	cell organization and biogenesis;cellular homeostasis;transport	cytoplasm;cytoskeleton;cytosol;membrane;nucleus	protein binding;RNA binding	Pf03517	1207	ENSG00000074201.8	11	RNA transport		snRNP Assembly	4	0	High	Not Found	1
NP_005548.2	keratin, type I cytoskeletal 16 [Homo sapiens]	KRT16	33.227	0.01	3	22	9	46.76		200		373962		19	473	51.2	5.05	9	cell death;cell differentiation;cell organization and biogenesis;cell proliferation;cellular component movement;defense response;regulation of biological process;response to stimulus	cytoskeleton;cytosol;nucleus	protein binding;structural molecule activity	Pf00038, Pf07888, Pf13514	3868	ENSG00000186832.8	17			Formation of the cornified envelope	3	0	High	Not Found	1
NP_005545.1	keratin, type II cytoskeletal 6C [Homo sapiens]	KRT6A	30.92	0.01	2	20	9	41.93		200		150403		14	564	60	8	9	cell death;cell differentiation;cell organization and biogenesis;defense response;metabolic process;regulation of biological process;response to stimulus	cytosol;membrane;nucleus	protein binding;structural molecule activity	Pf00038, Pf04111, Pf13166	3853	ENSG00000205420.10	12		Ectoderm Differentiation	Formation of the cornified envelope	4	0	High	Not Found	1
XP_005261798.2	PREDICTED: BTB/POZ domain-containing protein KCTD17 isoform X2 [Homo sapiens]	KCTD17	23.472	0.01	4	24	4	32.42		163.6	36.4	646593	143737	8	352	38.5	4.96	4	cell organization and biogenesis;cellular homeostasis;metabolic process;regulation of biological process	cytoplasm;endoplasmic reticulum	protein binding	Pf02214	79734		22				0	0	High	High	1
NP_113668.2	serine/threonine-protein kinase RIO1 isoform 1 [Homo sapiens]	RIOK1	18.236	0.01	6	14	6	22.31		200		2.05477e+06		8	568	65.5	6.19	6	metabolic process;regulation of biological process	cytoplasm;cytosol;membrane	catalytic activity;metal ion binding;nucleotide binding;protein binding;transporter activity	Pf01163, Pf06293	83732	ENSG00000124784.8	6	Ribosome biogenesis in eukaryotes		Major pathway of rRNA processing in the nucleolus and cytosol	5	0	High	Not Found	1
NP_009202.1	serine/threonine-protein kinase 38 [Homo sapiens]	STK38	16.209	0.01	5	14	5	17.05		200		1.91021e+06		7	465	54.2	7.15	5	metabolic process;regulation of biological process;response to stimulus	cytoplasm;cytosol;nucleus	catalytic activity;metal ion binding;nucleotide binding;protein binding	Pf00069, Pf00433, Pf01636, Pf07714, Pf14531	11329	ENSG00000112079.8	6		Interactome of polycomb repressive complex 2 (PRC2)		1	0	High	Not Found	1
NP_000967.1	60S ribosomal protein L12 [Homo sapiens]	RPL12	15.687	0.01	2	19	2	24.15		200		198311		8	165	17.8	9.42	2	cell organization and biogenesis;metabolic process;transport	cytosol;membrane;ribosome	protein binding;RNA binding;structural molecule activity	Pf00298, Pf03946	6136	ENSG00000197958.12	9	Ribosome	Cytoplasmic Ribosomal Proteins	Peptide chain elongation; Eukaryotic Translation Termination; Viral mRNA Translation; L13a-mediated translational silencing of Ceruloplasmin expression; Nonsense Mediated Decay (NMD) independent of the Exon Junction Complex (EJC); Selenocysteine synthesis; Nonsense Mediated Decay (NMD) enhanced by the Exon Junction Complex (EJC); GTP hydrolysis and joining of the 60S ribosomal subunit; Major path…	34	0	High	High	1
NP_056168.1	BTB/POZ domain-containing protein KCTD2 [Homo sapiens]	KCTD2	10.96	0.01	2	24	3	10.62		200		398999		3	263	28.5	5.29	3	cell organization and biogenesis;metabolic process		protein binding	Pf02214	23510	ENSG00000180901.10	17				0	0	High	Not Found	1
NP_612480.1	SPIN1-docking protein [Homo sapiens]	C11orf84	10.549	0.01	3	15	3	10.07		200		235218		4	381	41	5.01	3					144097	ENSG00000168005.8	11				0	0	High	Not Found	1
NP_001009931.1	hornerin [Homo sapiens]	HRNR	9.496	0.01	2	6	2	10.05		200		270910		3	2850	282.2	10.04	2	cell organization and biogenesis;development;transport	cytoplasm;cytoskeleton;extracellular;nucleus;organelle lumen	metal ion binding		388697	ENSG00000197915.5	1			Neutrophil degranulation	3	0	High	Not Found	1
XP_011514713.1	PREDICTED: trypsin-1 isoform X1 [Homo sapiens]	PRSS1	7.433	0.01	2	6	2	7.42		200		4.08686e+07		2	472	51.3	7.69	2	cell organization and biogenesis;metabolic process	extracellular	catalytic activity;metal ion binding	Pf00089	5644		7				0	0	High	Not Found	1
NP_001308400.1	thyroid hormone receptor-associated protein 3 isoform 1 [Homo sapiens]	THRAP3	6.664	0.01	3	5	3	8.74		200		533165		3	955	108.6	10.15	3	metabolic process;regulation of biological process;response to stimulus	nucleus	DNA binding;nucleotide binding;protein binding;receptor activity;RNA binding	Pf15440	9967	ENSG00000054118.13	1		Interactome of polycomb repressive complex 2 (PRC2)	Transcriptional regulation of white adipocyte differentiation; PPARA activates gene expression	7	0	High	Not Found	1
NP_001164014.1	serine/threonine-protein phosphatase PGAM5, mitochondrial isoform 1 [Homo sapiens]	PGAM5	6.373	0.01	2	8	2	7.22		200		502501		3	289	32	8.68	2	cell communication;cell death;metabolic process;regulation of biological process;response to stimulus	membrane;mitochondrion	catalytic activity;enzyme regulator activity;protein binding;signal transducer activity	Pf00300	192111	ENSG00000247077.6	12	TNF signaling pathway			1	0	High	Not Found	1
NP_000468.1	serum albumin preproprotein [Homo sapiens]	ALB	5	0.01	2	2	2	10.79		200		1.70203e+06		3	609	69.3	6.28	2	cell communication;cell organization and biogenesis;metabolic process;regulation of biological process;response to stimulus;transport	cytoplasm;endoplasmic reticulum;extracellular;Golgi;nucleus;organelle lumen	antioxidant activity;catalytic activity;DNA binding;metal ion binding;protein binding	Pf00273	213	ENSG00000163631.16	4	Thyroid hormone synthesis	Selenium Micronutrient Network; Vitamin B12 Metabolism; Folate Metabolism	Post-translational protein phosphorylation; Regulation of Insulin-like Growth Factor (IGF) transport and uptake by Insulin-like Growth Factor Binding Proteins (IGFBPs); Scavenging of heme from plasma; Platelet degranulation ; Defective SLCO1B1 causes hyperbilirubinemia, Rotor type (HBLRR); HDL remodeling; Defective SLCO1B3 causes hyperbilirubinemia, Rotor type (HBLRR); Transport of organic anions…	32	0	High	Not Found	1
NP_001287750.1	eukaryotic translation initiation factor 4B isoform 1 [Homo sapiens]	EIF4B	4.422	0.01	2	4	2	4.4		200		1.23666e+06		2	616	69.7	5.67	2	cell organization and biogenesis;metabolic process;regulation of biological process	cytosol	catalytic activity;protein binding;RNA binding	Pf00076, Pf14259	1975	ENSG00000063046.17	12		Translation Factors; Focal Adhesion-PI3K-Akt-mTOR-signaling pathway; Interferon type I signaling pathways		3	0	High	Not Found	1

## Sheet: Reverse SILAC 1
Accession	Description	Gene Symbol	Sum PEP Score	Abundance Ratio: (Heavy, Sample) / (Light, Sample)	# Unique Peptides	Abundance Ratio Variability [%]: (Heavy, Sample) / (Light, Sample)	Abundances (Grouped): Light, Sample	Abundances (Grouped): Heavy, Sample	Abundance: F12: Light, Sample, n/a	Abundance: F12: Heavy, Sample, n/a	Coverage [%]	# Peptides	# PSMs	# AAs	MW [kDa]	calc. pI	Score Sequest HT: Sequest HT	# Peptides (by Search Engine): Sequest HT	Biological Process	Cellular Component	Molecular Function	Pfam IDs	Entrez Gene ID	Chromosome	WikiPathways	Ensembl Gene ID	Reactome Pathways	KEGG Pathways	# Protein Pathway Groups	# Razor Peptides	Found in Sample: [S22] F12: Light, Sample, n/a	Found in Sample: [S24] F12: Heavy, Sample, n/a	# Protein Groups	Modifications
NP_778253.2	keratin, type II cytoskeletal 1b [Homo sapiens]	KRT77	10.756		1		197.7	2.3	3.30388e+07	380761	5	3	34	578	61.9	5.99	116.26	3	cell death;cell organization and biogenesis	cytoskeleton;cytosol	structural molecule activity	Pf00038, Pf03962, Pf13166, Pf14817	374454	12		ENSG00000189182.9	Formation of the cornified envelope		3	0	High	Peak Found	1
XP_016865173.1	PREDICTED: 40S ribosomal protein S14 isoform X1 [Homo sapiens]	RPS14	8.355		2		67.6	132.4	189250	370944	23	2	5	178	19.2	9.23	14.35	2	cell differentiation;cell organization and biogenesis;metabolic process;regulation of biological process;transport	cytosol;membrane;mitochondrion;ribosome	protein binding;RNA binding;structural molecule activity;translation regulator activity	Pf00411	6208	5	Cytoplasmic Ribosomal Proteins				1	0	High	High	1
NP_775487.2	keratin, type II cytoskeletal 78 isoform 1 [Homo sapiens]	KRT78	7.149		2						4	2	2	520	56.8	6.02	5.62	2	cell death	cytosol	structural molecule activity	Pf00038, Pf12128, Pf13166	196374	12		ENSG00000170423.12	Formation of the cornified envelope		3	0	High	Not Found	1
XP_011532847.1	PREDICTED: heterogeneous nuclear ribonucleoprotein H isoform X1 [Homo sapiens]	HNRNPH1	6.909		2						9	2	2	472	51.2	6.8	6.5	2	metabolic process;regulation of biological process;response to stimulus	cytosol;membrane;nucleus;spliceosomal complex	protein binding;RNA binding	Pf00076, Pf08080, Pf14259	3187	5; CHR_HG30_PATCH	Mecp2 and Associated Rett Syndrome; mRNA Processing	ENSG00000169045.17; ENSG00000284254.1			2	0	High	High	1
NP_004199.1	apoptosis-inducing factor 1, mitochondrial isoform AIF precursor [Homo sapiens]	AIFM1	6.301		2						6	2	3	613	66.9	8.95	10.19	2	cell death;cell differentiation;cell organization and biogenesis;cellular homeostasis;metabolic process;regulation of biological process;response to stimulus	cytoplasm;cytosol;membrane;mitochondrion;nucleus	catalytic activity;DNA binding;nucleotide binding;protein binding	Pf00070, Pf07992, Pf14721, Pf14962	9131	X	Apoptosis Modulation and Signaling; Nanomaterial induced apoptosis; Apoptosis Modulation by HSP70	ENSG00000156709.13		Apoptosis	4	0	High	Not Found	1
XP_006720775.1	PREDICTED: ADP-dependent glucokinase isoform X1 [Homo sapiens]	ADPGK	5.596		2						6	2	2	497	54.1	6.2	5.54	2	metabolic process	endoplasmic reticulum;extracellular;membrane	catalytic activity;metal ion binding	Pf04587	83440	15			Glycolysis	Glycolysis / Gluconeogenesis; Metabolic pathways; Carbon metabolism	7	0	High	Not Found	1
NP_005207.2	dolichyl-diphosphooligosaccharide--protein glycosyltransferase 48 kDa subunit precursor [Homo sapiens]	DDOST	5.34		2						9	2	3	456	50.7	6.4	9.33	2	metabolic process;response to stimulus;transport	endoplasmic reticulum;membrane	catalytic activity;protein binding	Pf03345	1650	1	AGE/RAGE pathway			N-Glycan biosynthesis; Protein processing in endoplasmic reticulum; Metabolic pathways	4	0	High	Not Found	1
NP_002147.2	60 kDa heat shock protein, mitochondrial [Homo sapiens]	HSPD1	8.258	100	2		156.8	43.2	124170	34226.6	9	2	4	573	61	5.87	13.06	2	cell organization and biogenesis;cell proliferation;metabolic process;regulation of biological process;response to stimulus;transport	cell surface;cytoplasm;cytosol;endosome;membrane;mitochondrion;organelle lumen	catalytic activity;DNA binding;nucleotide binding;protein binding;RNA binding	Pf00118	3329	2	Apoptosis-related network due to altered Notch3 in ovarian cancer; Sudden Infant Death Syndrome (SIDS) Susceptibility Pathways	ENSG00000144381.16	TFAP2A acts as a transcriptional repressor during retinoic acid induced cell differentiation; Mitochondrial protein import; Metabolism of proteins	RNA degradation; Tuberculosis; Legionellosis; Type I diabetes mellitus	13	0	High	Peak Found	1
NP_001002.1	40S ribosomal protein S7 [Homo sapiens]	RPS7	7.828	100	2			200		302765	17	2	15	194	22.1	10.1	44.74	2	cell organization and biogenesis;metabolic process;regulation of biological process;transport	cytoplasm;cytoskeleton;cytosol;membrane;nucleus;ribosome	protein binding;RNA binding;structural molecule activity	Pf01251	6201	2	Cytoplasmic Ribosomal Proteins	ENSG00000171863.12	Peptide chain elongation; Eukaryotic Translation Termination; Viral mRNA Translation; Formation of the ternary complex, and subsequently, the 43S complex; L13a-mediated translational silencing of Ceruloplasmin expression; Selenocysteine synthesis; Nonsense Mediated Decay (NMD) independent of the Exon Junction Complex (EJC); Nonsense Mediated Decay (NMD) enhanced by the Exon Junction Complex (EJC)…	Ribosome	39	0	High	High	1
XP_005261798.2	PREDICTED: BTB/POZ domain-containing protein KCTD17 isoform X2 [Homo sapiens]	KCTD17	5.873	100	2			200		41356.4	13	2	2	352	38.5	4.96	6.69	2	cell organization and biogenesis;cellular homeostasis;metabolic process;regulation of biological process	cytoplasm;endoplasmic reticulum	protein binding	Pf02214	79734	22					0	0	Not Found	High	1
NP_004514.2	kinesin-like protein KIF11 [Homo sapiens]	KIF11	5.272	100	2			200		130329	2	2	2	1056	119.1	5.64	4.29	2	cell division;cell organization and biogenesis;cellular component movement;regulation of biological process;transport	cytoplasm;cytoskeleton;cytosol;membrane	catalytic activity;motor activity;nucleotide binding;protein binding	Pf00225, Pf13931	3832	10		ENSG00000138160.5	COPI-dependent Golgi-to-ER retrograde traffic; Kinesins; MHC class II antigen presentation		11	0	Not Found	High	1
NP_009202.1	serine/threonine-protein kinase 38 [Homo sapiens]	STK38	4.237	100	2			200		283706	11	2	2	465	54.2	7.15	5.78	2	metabolic process;regulation of biological process;response to stimulus	cytoplasm;cytosol;nucleus	catalytic activity;metal ion binding;nucleotide binding;protein binding	Pf00069, Pf00433, Pf01636, Pf07714, Pf14531	11329	6	Interactome of polycomb repressive complex 2 (PRC2)	ENSG00000112079.8			1	0	Not Found	High	1
NP_004441.1	enhancer of rudimentary homolog [Homo sapiens]	ERH	3.956	100	2			200		172506	16	2	3	104	12.3	5.92	4.22	2	metabolic process;regulation of biological process		DNA binding;nucleotide binding;protein binding;RNA binding	Pf01133	2079	14		ENSG00000100632.10			0	0	Not Found	High	1
NP_150254.1	60S ribosomal protein L13 isoform 1 [Homo sapiens]	RPL13	3.576	100	2			200		98952.7	10	2	3	211	24.2	11.65	7.09	2	cell organization and biogenesis;metabolic process;transport	cytosol;membrane;nucleus;ribosome	protein binding;RNA binding;structural molecule activity	Pf01294	6137	16	Cytoplasmic Ribosomal Proteins	ENSG00000167526.13	Peptide chain elongation; Eukaryotic Translation Termination; Viral mRNA Translation; L13a-mediated translational silencing of Ceruloplasmin expression; Nonsense Mediated Decay (NMD) independent of the Exon Junction Complex (EJC); Selenocysteine synthesis; Nonsense Mediated Decay (NMD) enhanced by the Exon Junction Complex (EJC); GTP hydrolysis and joining of the 60S ribosomal subunit; Major path…	Ribosome	34	0	High	High	1
NP_061865.1	BTB/POZ domain-containing protein KCTD5 [Homo sapiens]	KCTD5	26.035	4.602	4	57.93	46.9	153.1	662840	2.16523e+06	29	4	17	234	26.1	6.24	57.5	4	cell organization and biogenesis;metabolic process	cytoplasm;cytosol;nucleus	protein binding	Pf02214	54442	16		ENSG00000167977.8			0	0	High	High	1
NP_004870.3	etoposide-induced protein 2.4 homolog isoform 1 [Homo sapiens]	EI24	4.869	2.001	2	0	66.6	133.4	587748	1.17596e+06	7	2	3	340	38.9	9.72	7.88	2	cell communication;cell death;metabolic process;regulation of biological process;response to stimulus	cytoplasm;cytosol;endoplasmic reticulum;Golgi;membrane;nucleus		Pf07264	9538	11		ENSG00000149547.14		p53 signaling pathway	1	0	High	Peak Found	1
NP_004125.3	stress-70 protein, mitochondrial precursor [Homo sapiens]	HSPA9	11.021	1.979	4	0	67.1	132.9	129391	256070	8	4	4	679	73.6	6.16	7.9	4	cell differentiation;cell organization and biogenesis;metabolic process;regulation of biological process;response to stimulus	cytoplasm;mitochondrion;nucleus;organelle lumen	nucleotide binding;protein binding;RNA binding	Pf00012, Pf06723	3313	5	Parkin-Ubiquitin Proteasomal System pathway	ENSG00000113013.12	Gene and protein expression by JAK-STAT signaling after Interleukin-12 stimulation; Mitochondrial protein import; Regulation of HSF1-mediated heat shock response; Interleukin-12 family signaling; Cristae formation; Metabolism of proteins	RNA degradation; Tuberculosis	17	0	High	Peak Found	1
NP_001303991.1	methylosome protein 50 isoform 1 [Homo sapiens]	WDR77	60.879	1.353	6	29.06	86.5	113.5	8.86003e+06	1.16151e+07	33	6	269	354	38	5.12	1046.02	6	cell differentiation;cell organization and biogenesis;metabolic process;regulation of biological process	cytoplasm;cytosol;Golgi;nucleus	catalytic activity;DNA binding;nucleotide binding;protein binding	Pf00400	79084	1					0	0	High	High	1
NP_000970.1	60S ribosomal protein L18 isoform 1 [Homo sapiens]	RPL18	11.053	1.351	2	57.58	97.7	102.3	601350	629279	14	2	10	188	21.6	11.72	24.81	2	cell organization and biogenesis;metabolic process;transport	cytoplasm;cytosol;endoplasmic reticulum;membrane;nucleus;ribosome	RNA binding;structural molecule activity	Pf00828	6141	19	Cytoplasmic Ribosomal Proteins	ENSG00000063177.12	Peptide chain elongation; Eukaryotic Translation Termination; Viral mRNA Translation; L13a-mediated translational silencing of Ceruloplasmin expression; Nonsense Mediated Decay (NMD) independent of the Exon Junction Complex (EJC); Selenocysteine synthesis; Nonsense Mediated Decay (NMD) enhanced by the Exon Junction Complex (EJC); GTP hydrolysis and joining of the 60S ribosomal subunit; Major path…	Ribosome	34	0	High	High	1
NP_002939.2	60S ribosomal protein L15 isoform 1 [Homo sapiens]	RPL15	12.003	1.178	3	0	121.1	78.9	317600	206784	16	3	9	204	24.1	11.62	22.89	3	cell organization and biogenesis;metabolic process;response to stimulus;transport	cytosol;membrane;nucleus;ribosome	protein binding;RNA binding;structural molecule activity	Pf00827	6138	3	Cytoplasmic Ribosomal Proteins	ENSG00000174748.18	Peptide chain elongation; Eukaryotic Translation Termination; Viral mRNA Translation; L13a-mediated translational silencing of Ceruloplasmin expression; Nonsense Mediated Decay (NMD) independent of the Exon Junction Complex (EJC); Selenocysteine synthesis; Nonsense Mediated Decay (NMD) enhanced by the Exon Junction Complex (EJC); GTP hydrolysis and joining of the 60S ribosomal subunit; Major path…	Ribosome	34	0	High	High	1
NP_005372.2	nucleolin [Homo sapiens]	NCL	46.427	1.112	4	19.04	119.8	80.2	2.2395e+06	1.49879e+06	10	4	48	710	76.6	4.7	173.83	4	regulation of biological process;response to stimulus	cytoplasm;membrane;nucleus	DNA binding;protein binding;RNA binding	Pf00076, Pf13893, Pf14259	4691	2	Pathogenic Escherichia coli infection; VEGFA-VEGFR2 Signaling Pathway	ENSG00000115053.15	Major pathway of rRNA processing in the nucleolus and cytosol	Pathogenic Escherichia coli infection	7	0	High	High	1
NP_002943.2	40S ribosomal protein S2 [Homo sapiens]	RPS2	22.862	1.072	3	0	85.1	114.9	301022	406296	13	3	24	293	31.3	10.24	72.79	3	cell organization and biogenesis;metabolic process;regulation of biological process;transport	cytosol;membrane;nucleus;ribosome	protein binding;RNA binding;structural molecule activity	Pf00333, Pf03719	6187	16	Cytoplasmic Ribosomal Proteins	ENSG00000140988.15	Peptide chain elongation; Protein methylation; Eukaryotic Translation Termination; Viral mRNA Translation; RMTs methylate histone arginines; Formation of the ternary complex, and subsequently, the 43S complex; L13a-mediated translational silencing of Ceruloplasmin expression; Selenocysteine synthesis; Nonsense Mediated Decay (NMD) independent of the Exon Junction Complex (EJC); Nonsense Mediated …	Ribosome	44	0	High	High	1
NP_000998.1	40S ribosomal protein S4, X isoform X isoform [Homo sapiens]	RPS4X	6.054	0.994	2	0	100.3	99.7	421082	418596	10	2	12	263	29.6	10.15	18.37	2	cell organization and biogenesis;development;metabolic process;regulation of biological process;transport	cytoplasm;cytosol;membrane;ribosome	protein binding;RNA binding;structural molecule activity	Pf00900, Pf08071	6191	X	Cytoplasmic Ribosomal Proteins	ENSG00000198034.10	Peptide chain elongation; Eukaryotic Translation Termination; Viral mRNA Translation; Formation of the ternary complex, and subsequently, the 43S complex; L13a-mediated translational silencing of Ceruloplasmin expression; Selenocysteine synthesis; Nonsense Mediated Decay (NMD) independent of the Exon Junction Complex (EJC); Nonsense Mediated Decay (NMD) enhanced by the Exon Junction Complex (EJC)…	Ribosome	38	0	High	High	1
NP_001003.1	40S ribosomal protein S8 [Homo sapiens]	RPS8	22.111	0.936	3	4.61	104.6	95.4	1.6295e+06	1.48752e+06	19	3	28	208	24.2	10.32	78.91	3	cell organization and biogenesis;metabolic process;transport	cytoplasm;cytosol;endoplasmic reticulum;membrane;nucleus;ribosome	protein binding;RNA binding;structural molecule activity	Pf01201	6202	1	Cytoplasmic Ribosomal Proteins	ENSG00000142937.11	Peptide chain elongation; Eukaryotic Translation Termination; Viral mRNA Translation; Formation of the ternary complex, and subsequently, the 43S complex; L13a-mediated translational silencing of Ceruloplasmin expression; Selenocysteine synthesis; Nonsense Mediated Decay (NMD) independent of the Exon Junction Complex (EJC); Nonsense Mediated Decay (NMD) enhanced by the Exon Junction Complex (EJC)…	Ribosome	38	0	High	High	1
NP_006100.2	protein arginine N-methyltransferase 5 isoform a [Homo sapiens]	PRMT5	64.187	0.934	8	76.19	85.6	114.4	2.62434e+06	3.51045e+06	25	8	57	637	72.6	6.29	193.19	8	cell organization and biogenesis;cell proliferation;metabolic process;regulation of biological process	cytoplasm;cytosol;Golgi;nucleus	catalytic activity;DNA binding;nucleotide binding;protein binding	Pf02475, Pf05185	10419	14		ENSG00000100462.15	snRNP Assembly; Regulation of TP53 Activity through Methylation; RMTs methylate histone arginines	RNA transport	13	0	High	High	1
NP_000962.2	60S ribosomal protein L7 [Homo sapiens]	RPL7	8.234	0.917	3	0	75.4	124.6	193108	319292	17	3	5	248	29.2	10.65	12.57	3	cell organization and biogenesis;metabolic process;transport	cytoplasm;cytosol;membrane;nucleus;ribosome	DNA binding;protein binding;RNA binding;structural molecule activity	Pf00327, Pf08079	6129	8	Cytoplasmic Ribosomal Proteins	ENSG00000147604.13	Peptide chain elongation; Eukaryotic Translation Termination; Viral mRNA Translation; L13a-mediated translational silencing of Ceruloplasmin expression; Nonsense Mediated Decay (NMD) independent of the Exon Junction Complex (EJC); Selenocysteine synthesis; Nonsense Mediated Decay (NMD) enhanced by the Exon Junction Complex (EJC); GTP hydrolysis and joining of the 60S ribosomal subunit; Major path…	Ribosome	34	0	High	High	1
NP_000995.1	60S acidic ribosomal protein P2 [Homo sapiens]	RPLP2	35.863	0.89	3	20.57	103.4	96.6	2.26005e+06	2.11301e+06	56	3	62	115	11.7	4.54	179.89	3	cell organization and biogenesis;metabolic process;transport	cytosol;membrane;ribosome	protein binding;structural molecule activity	Pf00428	6181	11	Cytoplasmic Ribosomal Proteins	ENSG00000177600.8	Peptide chain elongation; Eukaryotic Translation Termination; Viral mRNA Translation; L13a-mediated translational silencing of Ceruloplasmin expression; Nonsense Mediated Decay (NMD) independent of the Exon Junction Complex (EJC); Selenocysteine synthesis; Nonsense Mediated Decay (NMD) enhanced by the Exon Junction Complex (EJC); GTP hydrolysis and joining of the 60S ribosomal subunit; Major path…	Ribosome	34	0	High	High	1
NP_000971.1	60S ribosomal protein L18a [Homo sapiens]	RPL18A	5.384	0.879	2	61.81	106.7	93.3	983954	861119	9	2	6	176	20.7	10.71	10.96	2	cell organization and biogenesis;metabolic process;response to stimulus;transport	cytosol;membrane;ribosome	protein binding;RNA binding;structural molecule activity	Pf01775	6142	19	Cytoplasmic Ribosomal Proteins	ENSG00000105640.12	Peptide chain elongation; Eukaryotic Translation Termination; Viral mRNA Translation; L13a-mediated translational silencing of Ceruloplasmin expression; Nonsense Mediated Decay (NMD) independent of the Exon Junction Complex (EJC); Selenocysteine synthesis; Nonsense Mediated Decay (NMD) enhanced by the Exon Junction Complex (EJC); GTP hydrolysis and joining of the 60S ribosomal subunit; Major path…	Ribosome	34	0	High	High	1
NP_001016.1	40S ribosomal protein S23 [Homo sapiens]	RPS23	23.89	0.864	2	0	109.8	90.2	1.68716e+06	1.3857e+06	20	2	34	143	15.8	10.49	125.29	2	cell organization and biogenesis;metabolic process;transport	cytosol;membrane;ribosome	protein binding;RNA binding;structural molecule activity	Pf00164	6228	5	Cytoplasmic Ribosomal Proteins	ENSG00000186468.12	Peptide chain elongation; Eukaryotic Translation Termination; Viral mRNA Translation; Formation of the ternary complex, and subsequently, the 43S complex; L13a-mediated translational silencing of Ceruloplasmin expression; Selenocysteine synthesis; Nonsense Mediated Decay (NMD) independent of the Exon Junction Complex (EJC); Nonsense Mediated Decay (NMD) enhanced by the Exon Junction Complex (EJC)…	Ribosome	38	0	High	High	1
NP_001295155.1	40S ribosomal protein S15 isoform 1 [Homo sapiens]	RPS15	8.357	0.849	2	16.37	108.1	91.9	113445	96530.3	27	2	5	152	17.7	10.39	13.87	2	cell differentiation;cell organization and biogenesis;metabolic process;transport	cytosol;membrane;nucleus;ribosome	DNA binding;protein binding;RNA binding;structural molecule activity	Pf00203	6209	19	Cytoplasmic Ribosomal Proteins	ENSG00000115268.9			1	0	High	High	1
XP_016875270.1	PREDICTED: 60S ribosomal protein L6 isoform X1 [Homo sapiens]	RPL6	11.17	0.835	2	18.31	112.4	87.6	139643	108769	11	2	7	288	32.7	10.58	18.3	2	cell organization and biogenesis;metabolic process;regulation of biological process;transport	cytosol;membrane;nucleus;ribosome	DNA binding;protein binding;RNA binding;structural molecule activity	Pf01159, Pf03868	6128	12	Cytoplasmic Ribosomal Proteins	ENSG00000089009.15	Peptide chain elongation; Eukaryotic Translation Termination; Viral mRNA Translation; L13a-mediated translational silencing of Ceruloplasmin expression; Nonsense Mediated Decay (NMD) independent of the Exon Junction Complex (EJC); Selenocysteine synthesis; Nonsense Mediated Decay (NMD) enhanced by the Exon Junction Complex (EJC); GTP hydrolysis and joining of the 60S ribosomal subunit; Major path…	Ribosome	34	0	High	High	1
NP_001348.2	ATP-dependent RNA helicase A [Homo sapiens]	DHX9	21.632	0.833	2	0	96.4	103.6	559241	601363	3	2	14	1270	140.9	6.84	54.2	2	cell death;cell differentiation;cell organization and biogenesis;defense response;metabolic process;regulation of biological process;response to stimulus;transport	cytoplasm;cytoskeleton;cytosol;membrane;nucleus;ribosome	catalytic activity;DNA binding;metal ion binding;nucleotide binding;protein binding;RNA binding	Pf00035, Pf00270, Pf00271, Pf04408, Pf07717	1660	1	mRNA Processing	ENSG00000135829.16	TRAF6 mediated NF-kB activation; TAK1 activates NFkB by phosphorylation and activation of IKKs complex; RIP-mediated NFkB activation via ZBP1; Activated TLR4 signalling; Interleukin-1 family signaling; mRNA Splicing - Major Pathway; DEx/H-box helicases activate type I IFN and inflammatory cytokines production		34	0	High	High	1
NP_055205.2	staphylococcal nuclease domain-containing protein 1 [Homo sapiens]	SND1	218.029	0.832	16	23.3	100.7	99.3	1.48031e+07	1.45964e+07	29	16	333	910	101.9	7.17	1073.08	16	cell differentiation;metabolic process;regulation of biological process	cytoplasm;cytosol;membrane;mitochondrion;nucleus	catalytic activity;protein binding;RNA binding	Pf00565, Pf00567	27044	7		ENSG00000197157.10	Signaling by BRAF and RAF fusions	Epstein-Barr virus infection; Viral carcinogenesis	6	0	High	High	1
NP_001189399.1	RPS10-NUDT3 protein [Homo sapiens]	RPS10-NUDT3	6.817	0.783	2	1.24	111.6	88.4	940816	745663	8	2	21	291	33.1	9.29	54.07	2			catalytic activity	Pf00293, Pf03501	100529239	6		ENSG00000270800.2		Ribosome	1	0	High	High	1
NP_000966.2	60S ribosomal protein L11 isoform 1 [Homo sapiens]	RPL11	4.488	0.765	2	0	113.3	86.7	344158	263444	20	2	3	178	20.2	9.6	7.98	2	cell organization and biogenesis;metabolic process;regulation of biological process;transport	cytoplasm;cytosol;membrane;nucleus;ribosome	protein binding;RNA binding;structural molecule activity	Pf00281, Pf00673	6135	1	Cytoplasmic Ribosomal Proteins	ENSG00000142676.12	Peptide chain elongation; Eukaryotic Translation Termination; Viral mRNA Translation; L13a-mediated translational silencing of Ceruloplasmin expression; Nonsense Mediated Decay (NMD) independent of the Exon Junction Complex (EJC); Selenocysteine synthesis; Nonsense Mediated Decay (NMD) enhanced by the Exon Junction Complex (EJC); GTP hydrolysis and joining of the 60S ribosomal subunit; Major path…	Ribosome	34	0	High	High	1
NP_001020092.1	60S ribosomal protein L9 [Homo sapiens]	RPL9	30.46	0.739	2	13.2	106.7	93.3	2.90592e+06	2.54128e+06	19	2	26	192	21.9	9.95	110.62	2	cell organization and biogenesis;metabolic process;transport	cytosol;membrane;nucleus;ribosome	protein binding;RNA binding;structural molecule activity	Pf00347	6133	4	Cytoplasmic Ribosomal Proteins	ENSG00000163682.15	Peptide chain elongation; Eukaryotic Translation Termination; Viral mRNA Translation; L13a-mediated translational silencing of Ceruloplasmin expression; Nonsense Mediated Decay (NMD) independent of the Exon Junction Complex (EJC); Selenocysteine synthesis; Nonsense Mediated Decay (NMD) enhanced by the Exon Junction Complex (EJC); GTP hydrolysis and joining of the 60S ribosomal subunit; Major path…	Ribosome	34	0	High	High	1
NP_848927.2	protein LYRIC [Homo sapiens]	MTDH	265.601	0.703	15	25.98	119.6	80.4	3.80015e+07	2.55438e+07	42	15	798	582	63.8	9.32	2284.2	15	cell organization and biogenesis;regulation of biological process;response to stimulus	cytoplasm;endoplasmic reticulum;membrane;nucleus	protein binding;RNA binding		92140	8	Gastric cancer network 2	ENSG00000147649.9			1	0	High	High	1
NP_000958.1	60S ribosomal protein L3 isoform a [Homo sapiens]	RPL3	24.448	0.654	2	0	121.9	78.1	4.52863e+06	2.90401e+06	13	2	55	403	46.1	10.18	189.43	2	cell organization and biogenesis;metabolic process;response to stimulus;transport	cytoplasm;cytosol;nucleus;ribosome	protein binding;RNA binding;structural molecule activity	Pf00297	6122	22	Cytoplasmic Ribosomal Proteins	ENSG00000100316.15	Peptide chain elongation; Eukaryotic Translation Termination; Viral mRNA Translation; L13a-mediated translational silencing of Ceruloplasmin expression; Nonsense Mediated Decay (NMD) independent of the Exon Junction Complex (EJC); Selenocysteine synthesis; Nonsense Mediated Decay (NMD) enhanced by the Exon Junction Complex (EJC); GTP hydrolysis and joining of the 60S ribosomal subunit; Major path…	Ribosome	34	0	High	High	1
NP_000993.1	60S acidic ribosomal protein P0 [Homo sapiens]	RPLP0	18.867	0.643	3	21.6	118.3	81.7	2.1423e+06	1.47911e+06	12	3	36	317	34.3	5.97	87.21	3	cell organization and biogenesis;metabolic process;regulation of biological process;response to stimulus;transport	cytoplasm;cytosol;endoplasmic reticulum;membrane;nucleus;ribosome	protein binding;RNA binding;structural molecule activity	Pf00428, Pf00466	6175	12	Cytoplasmic Ribosomal Proteins	ENSG00000089157.15	Peptide chain elongation; Gene and protein expression by JAK-STAT signaling after Interleukin-12 stimulation; Eukaryotic Translation Termination; Viral mRNA Translation; L13a-mediated translational silencing of Ceruloplasmin expression; Nonsense Mediated Decay (NMD) independent of the Exon Junction Complex (EJC); Selenocysteine synthesis; Nonsense Mediated Decay (NMD) enhanced by the Exon Junctio…	Ribosome	39	0	High	High	1
NP_005548.2	keratin, type I cytoskeletal 16 [Homo sapiens]	KRT16	93.275	0.569	12	0	199.2	0.8	3.33244e+07	133687	48	20	55	473	51.2	5.05	174.5	20	cell death;cell differentiation;cell organization and biogenesis;cell proliferation;cellular component movement;defense response;regulation of biological process;response to stimulus	cytoskeleton;cytosol;nucleus	protein binding;structural molecule activity	Pf00038, Pf07888, Pf13514	3868	17		ENSG00000186832.8	Formation of the cornified envelope		3	5	High	Peak Found	1
NP_009035.3	60S ribosomal protein L10a [Homo sapiens]	RPL10A	10.201	0.516	2	0	131.9	68.1	521633	269238	16	2	38	217	24.8	9.94	103.97	2	cell organization and biogenesis;metabolic process;response to stimulus;transport	cytosol;membrane;nucleus;ribosome	protein binding;RNA binding;structural molecule activity	Pf00687	4736	6	Cytoplasmic Ribosomal Proteins	ENSG00000198755.10	Peptide chain elongation; Eukaryotic Translation Termination; Viral mRNA Translation; L13a-mediated translational silencing of Ceruloplasmin expression; Nonsense Mediated Decay (NMD) independent of the Exon Junction Complex (EJC); Selenocysteine synthesis; Nonsense Mediated Decay (NMD) enhanced by the Exon Junction Complex (EJC); GTP hydrolysis and joining of the 60S ribosomal subunit; Major path…	Ribosome	34	0	High	High	1
NP_001091.1	actin, alpha skeletal muscle [Homo sapiens]	ACTA1	9.489	0.509	3	20.92	135.3	64.7	361791	172818	10	3	4	377	42	5.39	10.26	3	cell organization and biogenesis;cellular component movement;regulation of biological process;response to stimulus	cytoplasm;cytoskeleton;cytosol	nucleotide binding;protein binding;structural molecule activity	Pf00022	58	1	Myometrial Relaxation and Contraction Pathways; Fas Ligand (FasL) pathway and Stress induction of Heat Shock Proteins (HSP) regulation; Association Between Physico-Chemical Features and Toxicity Associated Pathways; Striated Muscle Contraction	ENSG00000143632.14	Striated Muscle Contraction		6	0	High	High	1
NP_001000.2	40S ribosomal protein S5 [Homo sapiens]	RPS5	14.103	0.505	4	6.51	125.4	74.6	449705	267372	32	4	11	204	22.9	9.72	28.91	4	cell organization and biogenesis;metabolic process;regulation of biological process;transport	cytosol;membrane;ribosome	protein binding;RNA binding;structural molecule activity	Pf00177	6193	19	Cytoplasmic Ribosomal Proteins	ENSG00000083845.8	Peptide chain elongation; Eukaryotic Translation Termination; Viral mRNA Translation; Formation of the ternary complex, and subsequently, the 43S complex; L13a-mediated translational silencing of Ceruloplasmin expression; Selenocysteine synthesis; Nonsense Mediated Decay (NMD) independent of the Exon Junction Complex (EJC); Nonsense Mediated Decay (NMD) enhanced by the Exon Junction Complex (EJC)…	Ribosome	38	0	High	High	1
NP_006588.1	heat shock cognate 71 kDa protein isoform 1 [Homo sapiens]	HSPA8	30.909	0.492	4	9.37	117.6	82.4	439070	307873	17	6	58	646	70.9	5.52	166.27	6	cell communication;cell organization and biogenesis;metabolic process;regulation of biological process;response to stimulus;transport	cytoplasm;cytosol;endosome;extracellular;membrane;nucleus;organelle lumen;spliceosomal complex	catalytic activity;nucleotide binding;protein binding;RNA binding	Pf00012, Pf02463, Pf06723	3312	11	Parkin-Ubiquitin Proteasomal System pathway; MAPK Signaling Pathway; Exercise-induced Circadian Regulation	ENSG00000109971.13	Protein methylation; Clathrin-mediated endocytosis; Regulation of HSF1-mediated heat shock response; Golgi Associated Vesicle Biogenesis; GABA synthesis, release, reuptake and degradation; Lysosome Vesicle Biogenesis; CHL1 interactions; AUF1 (hnRNP D0) binds and destabilizes mRNA; Attenuation phase; Neutrophil degranulation; mRNA Splicing - Major Pathway; Interleukin-4 and 13 signaling; HSP90 cha…	Longevity regulating pathway - multiple species; Antigen processing and presentation; Influenza A; Protein processing in endoplasmic reticulum; Epstein-Barr virus infection; Legionellosis; Measles; MAPK signaling pathway; Estrogen signaling pathway; Toxoplasmosis; Spliceosome; Endocytosis	52	0	High	High	1
NP_005336.3	heat shock 70 kDa protein 1A [Homo sapiens]	HSPA1B; HSPA1A	48.883	0.454	7	10.87	138.8	61.2	1757479	775150	23	9	33	641	70	5.66	101.24	9	cell organization and biogenesis;metabolic process;regulation of biological process;response to stimulus;transport	cytoplasm;cytoskeleton;cytosol;endoplasmic reticulum;extracellular;mitochondrion;nucleus	catalytic activity;nucleotide binding;protein binding;receptor activity;RNA binding	Pf00012, Pf06723	3304; 3303	6; CHR_HSCHR6_MHC_APD_CTG1; CHR_HSCHR6_MHC_DBB_CTG1; CHR_HSCHR6_MHC_QBL_CTG1; CHR_HSCHR6_MHC_COX_CTG1	Apoptosis Modulation and Signaling; Parkin-Ubiquitin Proteasomal System pathway; NRF2 pathway; MAPK Signaling Pathway; Apoptosis Modulation by HSP70; VEGFA-VEGFR2 Signaling Pathway	ENSG00000232804.5; ENSG00000234475.5; ENSG00000231555.4; ENSG00000235941.5; ENSG00000204389.9; ENSG00000204388.6; ENSG00000212866.6; ENSG00000237724.5; ENSG00000224501.5	AUF1 (hnRNP D0) binds and destabilizes mRNA; Attenuation phase; Neutrophil degranulation; Regulation of HSF1-mediated heat shock response; Viral RNP Complexes in the Host Cell Nucleus; HSP90 chaperone cycle for steroid hormone receptors (SHR)	Epstein-Barr virus infection; Toxoplasmosis; Legionellosis; Longevity regulating pathway - multiple species; MAPK signaling pathway; Influenza A; Endocytosis; Spliceosome; Measles; Antigen processing and presentation; Prion diseases; Protein processing in endoplasmic reticulum; Estrogen signaling pathway	38	1	High	High	1
XP_011525601.1	PREDICTED: lysophospholipid acyltransferase 7 isoform X1 [Homo sapiens]	MBOAT7	8.478	0.306	3	0	183.2	16.8	625802	57308.4	9	3	5	472	52.7	8.97	13.74	3	metabolic process	membrane	catalytic activity;protein binding	Pf03062	79143	19; CHR_HSCHR19LRC_LRC_I_CTG3_1; CHR_HSCHR19LRC_LRC_J_CTG3_1; CHR_HSCHR19LRC_LRC_T_CTG3_1; CHR_HSCHR19LRC_LRC_S_CTG3_1; CHR_HSCHR19LRC_PGF2_CTG3_1; CHR_HSCHR19LRC_PGF1_CTG3_1; CHR_HSCHR19LRC_COX1_CTG3_1; CHR_HSCHR19LRC_COX2_CTG3_1; CHR_HSCHR19_4_CTG3_1		ENSG00000278519.4; ENSG00000277025.4; ENSG00000277923.4; ENSG00000277733.4; ENSG00000274194.4; ENSG00000273592.4; ENSG00000276935.4; ENSG00000278322.4; ENSG00000125505.16; ENSG00000275118.4	Acyl chain remodelling of PI	Glycerophospholipid metabolism	6	0	High	Peak Found	1
NP_001280141.1	tubulin beta chain isoform a [Homo sapiens]	TUBB	18.681	0.281	5	0	195.7	4.3	1.22515e+06	26916.3	18	5	9	464	52	4.96	28.59	5	cell division;cell organization and biogenesis;cellular component movement;defense response;regulation of biological process;response to stimulus;transport	cytoplasm;cytoskeleton;extracellular;membrane;nucleus;organelle lumen	catalytic activity;nucleotide binding;protein binding;structural molecule activity	Pf00091, Pf03953	203068	6	Pathogenic Escherichia coli infection; Parkin-Ubiquitin Proteasomal System pathway				2	0	High	Peak Found	1
NP_001143.2	ADP/ATP translocase 2 [Homo sapiens]	SLC25A5	18.839	0.076	4	0	196.4	3.6	2.69124e+06	49310.9	29	7	11	298	32.8	9.69	28.1	7	regulation of biological process;transport	membrane;mitochondrion;nucleus	protein binding;RNA binding;transporter activity	Pf00153	292	X	Electron Transport Chain	ENSG00000005022.5	Vpr-mediated induction of apoptosis by mitochondrial outer membrane permeabilization; Regulation of insulin secretion	cGMP-PKG signaling pathway; HTLV-I infection; Parkinson's disease; Huntington's disease; Calcium signaling pathway	15	2	High	Not Found	1
NP_000414.2	keratin, type II cytoskeletal 2 epidermal [Homo sapiens]	KRT2	281.333	0.027	32	0.14	198.8	1.2	3.32453e+08	2.06415e+06	75	38	226	639	65.4	8	751.64	38	cell death;cell organization and biogenesis;cell proliferation;cellular component movement;metabolic process	cytoskeleton;cytosol;membrane;nucleus	protein binding;structural molecule activity	Pf00038, Pf08614, Pf12128, Pf13166	3849	12		ENSG00000172867.3	Formation of the cornified envelope		3	6	High	Peak Found	1
XP_006715769.1	PREDICTED: basic leucine zipper and W2 domain-containing protein 2 isoform X1 [Homo sapiens]	BZW2	205.959	0.015	29	0.03	199.7	0.3	1.11394e+09	1.56848e+06	59	29	329	419	48.1	6.68	942.2	29	cell differentiation;development	cytoplasm;membrane	protein binding	Pf02020	28969	7		ENSG00000136261.14			0	0	High	High	1
NP_000217.2	keratin, type I cytoskeletal 9 [Homo sapiens]	KRT9	319.424	0.013	29	0.01	199.8	0.2	3.5613e+08	282272	68	30	258	623	62	5.24	963.99	30	cell death;cell organization and biogenesis	cytosol;membrane;nucleus	structural molecule activity	Pf00038, Pf13166	3857	17		ENSG00000171403.9	Formation of the cornified envelope		3	1	High	Peak Found	1
XP_005257400.1	PREDICTED: keratin, type I cytoskeletal 10 isoform X1 [Homo sapiens]	KRT10	187.776	0.01	26		199.9	0.1	3.94844e+08	174088	49	29	189	624	63.3	5.26	612.02	29	cell death;cell differentiation;metabolic process	cytoplasm;cytoskeleton;cytosol;membrane;nucleus	structural molecule activity	Pf00038, Pf04111	3858	17					0	3	High	Peak Found	1
NP_006112.3	keratin, type II cytoskeletal 1 [Homo sapiens]	KRT1	180	0.01	28	0.01	199.9	0.1	5.11491e+08	201848	51	33	235	644	66	8.12	737.8	33	cell death;defense response;metabolic process;regulation of biological process;response to stimulus;transport	cytoskeleton;cytosol;extracellular;membrane;nucleus	catalytic activity;motor activity;protein binding;receptor activity;structural molecule activity	Pf00038, Pf01576, Pf05103, Pf05957, Pf12128, Pf13166, Pf13514	3848	12	Corticotropin-releasing hormone signaling pathway	ENSG00000167768.4	Formation of the cornified envelope; Neutrophil degranulation		7	2	High	Peak Found	1
NP_000517.2	keratin, type I cytoskeletal 14 [Homo sapiens]	KRT14	117.726	0.01	7		200		2.30525e+07		43	18	73	472	51.6	5.16	253.84	18	cell death;cell organization and biogenesis;response to stimulus	cytoplasm;cytosol;nucleus	protein binding;structural molecule activity	Pf00038, Pf13514	3861	17	Corticotropin-releasing hormone signaling pathway				1	4	High	Not Found	1
NP_000415.2	keratin, type II cytoskeletal 5 [Homo sapiens]	KRT5	102.159	0.01	17		199.5	0.5	3.65866e+07	85415.6	46	27	77	590	62.3	7.74	220.57	27	cell death;cell organization and biogenesis;metabolic process	cytoplasm;cytosol;membrane;mitochondrion;nucleus	catalytic activity;motor activity;protein binding;structural molecule activity	Pf00038, Pf01576, Pf02994, Pf03961, Pf04111, Pf05957, Pf12128	3852	12		ENSG00000186081.11	Formation of the cornified envelope; Type I hemidesmosome assembly		6	5	High	Peak Found	1
NP_005545.1	keratin, type II cytoskeletal 6C [Homo sapiens]	KRT6A	91.848	0.01	4		200		1.00852e+07		41	23	68	564	60	8	200.83	23	cell death;cell differentiation;cell organization and biogenesis;defense response;metabolic process;regulation of biological process;response to stimulus	cytosol;membrane;nucleus	protein binding;structural molecule activity	Pf00038, Pf04111, Pf13166	3853	12	Ectoderm Differentiation	ENSG00000205420.10	Formation of the cornified envelope		4	8	High	Not Found	1
NP_005546.2	keratin, type II cytoskeletal 6B [Homo sapiens]	KRT6B	84.345	0.01	1		200		351444		35	20	60	564	60	8	181.14	20	cell death;cell organization and biogenesis;metabolic process	cytosol	catalytic activity;motor activity;protein binding;structural molecule activity	Pf00038, Pf01576, Pf04111, Pf13166	3854	12		ENSG00000185479.5	Formation of the cornified envelope		3	0	High	Not Found	1
NP_077310.1	transmembrane protein 43 [Homo sapiens]	TMEM43	52.368	0.01	12		200		1.2603e+07		46	12	21	400	44.8	8.13	63.44	12	cell organization and biogenesis	endoplasmic reticulum;Golgi;membrane;nucleus;organelle lumen	protein binding	Pf07787	79188	3		ENSG00000170876.7			0	0	High	Not Found	1
NP_000413.1	keratin, type I cytoskeletal 17 [Homo sapiens]	KRT17	51.079	0.01	4		200		1.69276e+06		28	12	33	432	48.1	5.02	99.64	12	cell death;cell organization and biogenesis;regulation of biological process;response to stimulus	cytoplasm;cytoskeleton;cytosol	protein binding;receptor activity;signal transducer activity;structural molecule activity	Pf00038, Pf07888	3872	17		ENSG00000128422.15	Formation of the cornified envelope		3	0	High	Not Found	1
NP_001009931.1	hornerin [Homo sapiens]	HRNR	37.562	0.01	5		200		1.80205e+06		11	5	10	2850	282.2	10.04	42.76	5	cell organization and biogenesis;development;transport	cytoplasm;cytoskeleton;extracellular;nucleus;organelle lumen	metal ion binding		388697	1		ENSG00000197915.5	Neutrophil degranulation		3	0	High	Not Found	1
NP_006658.1	membrane-associated progesterone receptor component 1 isoform 1 [Homo sapiens]	PGRMC1	29.671	0.01	5		200		3.05118e+06		32	6	17	195	21.7	4.7	50.21	6	transport	endoplasmic reticulum;membrane	protein binding	Pf00173	10857	X		ENSG00000101856.9	Neutrophil degranulation		3	1	High	Not Found	1
NP_004406.2	desmoplakin isoform I [Homo sapiens]	DSP	27.27	0.01	9		200		2.2087e+06		4	9	16	2871	331.6	6.81	42.42	9	cell death;cell differentiation;cell organization and biogenesis;metabolic process;regulation of biological process;response to stimulus;transport	cytoplasm;cytoskeleton;membrane;nucleus	catalytic activity;motor activity;protein binding;RNA binding;structural molecule activity	Pf00038, Pf00681, Pf01540, Pf01576, Pf02463, Pf04111, Pf04156, Pf05483, Pf05557, Pf05622, Pf06008, Pf06160, Pf06637, Pf07888, Pf10174, Pf12072, Pf12128, Pf13166	1832	6	Arrhythmogenic Right Ventricular Cardiomyopathy; Lung fibrosis	ENSG00000096696.13	Apoptotic cleavage of cell adhesion proteins; Formation of the cornified envelope; Neutrophil degranulation	Arrhythmogenic right ventricular cardiomyopathy (ARVC)	14	0	High	Not Found	1
NP_001014364.1	filaggrin-2 [Homo sapiens]	FLG2	26.842	0.01	7		200		757736		8	7	9	2391	247.9	8.31	34.59	7	transport	cytoplasm;extracellular;nucleus	metal ion binding;structural molecule activity		388698	1		ENSG00000143520.6	Neutrophil degranulation		3	0	High	Not Found	1
NP_057479.2	very-long-chain (3R)-3-hydroxyacyl-CoA dehydratase 3 [Homo sapiens]	PTPLAD1; HACD3	26.045	0.01	7		200		1.65679e+07		26	7	19	362	43.1	8.94	53.68	7	metabolic process;regulation of biological process;response to stimulus	cytosol;endoplasmic reticulum;membrane;mitochondrion	catalytic activity;enzyme regulator activity;protein binding	Pf04387, Pf04969	51495	15		ENSG00000074696.12	Synthesis of very long-chain fatty acyl-CoAs	Biosynthesis of unsaturated fatty acids; Fatty acid metabolism; Fatty acid elongation	8	0	High	Not Found	1
XP_016858683.1	PREDICTED: MICOS complex subunit MIC60 isoform X1 [Homo sapiens]	IMMT	25.445	0.01	9		200		2.24295e+06		18	9	14	758	83.6	6.48	36.33	9	cell organization and biogenesis;cellular homeostasis	membrane;mitochondrion	protein binding;RNA binding	Pf09731	10989	2		ENSG00000132305.20	Cristae formation		3	0	High	Not Found	1
NP_001171712.1	voltage-dependent anion-selective channel protein 2 isoform 1 [Homo sapiens]	VDAC2	23.832	0.01	6		200		9.69563e+06		31	6	15	309	33.4	7.59	42.89	6	regulation of biological process;transport	membrane;mitochondrion;nucleus	nucleotide binding;protein binding;transporter activity	Pf01459	7417	10		ENSG00000165637.13			0	0	High	Not Found	1
NP_067026.3	signal recognition particle receptor subunit beta [Homo sapiens]	SRPRB	23.575	0.01	5		200		1.6655e+06		27	5	9	271	29.7	9.04	29.55	5	regulation of biological process;response to stimulus	cytoplasm;endoplasmic reticulum;membrane	nucleotide binding	Pf00009, Pf00025, Pf01926, Pf02421, Pf09439	58477	3		ENSG00000144867.11	XBP1(S) activates chaperone genes; SRP-dependent cotranslational protein targeting to membrane	Protein export	7	0	High	Not Found	1
NP_006816.2	cytoskeleton-associated protein 4 [Homo sapiens]	CKAP4	22.275	0.01	5		200		1.13071e+06		13	5	6	602	66	5.92	21.68	5	metabolic process;transport	cytoplasm;cytoskeleton;cytosol;endoplasmic reticulum;membrane;organelle lumen	RNA binding	Pf13166	10970	12		ENSG00000136026.13	Post-translational protein phosphorylation; Regulation of Insulin-like Growth Factor (IGF) transport and uptake by Insulin-like Growth Factor Binding Proteins (IGFBPs); Surfactant metabolism; Neutrophil degranulation	Protein processing in endoplasmic reticulum	9	0	High	Not Found	1
NP_001027454.1	thymopoietin isoform beta [Homo sapiens]	TMPO	21.971	0.01	7		200		2.58168e+06		28	7	12	454	50.6	9.38	31.9	7	regulation of biological process	chromosome;cytoplasm;membrane;nucleus	DNA binding;protein binding	Pf03020, Pf08198	7112	12		ENSG00000120802.13	Depolymerisation of the Nuclear Lamina; Initiation of Nuclear Envelope Reformation; Clearance of Nuclear Envelope Membranes from Chromatin		11	0	High	Not Found	1
NP_075385.1	MARCKS-related protein [Homo sapiens]	MARCKSL1	21.176	0.01	4		200		275363		62	4	7	195	19.5	4.67	29.83	4	regulation of biological process	cytoplasm;membrane	protein binding		65108	1		ENSG00000175130.6		Fc gamma R-mediated phagocytosis; Leishmaniasis	2	0	High	Not Found	1
XP_016882662.1	PREDICTED: basigin isoform X1 [Homo sapiens]	BSG	18.714	0.01	4		200		1.99747e+06		14	4	7	385	42.2	5.66	22.45	4	cell organization and biogenesis;cellular component movement;metabolic process;regulation of biological process;response to stimulus;transport	membrane;mitochondrion	protein binding;transporter activity	Pf00047, Pf07679, Pf13895, Pf13927	682	19	Matrix Metalloproteinases	ENSG00000172270.18	Integrin cell surface interactions; Proton-coupled monocarboxylate transport; Basigin interactions; Degradation of the extracellular matrix; Pyruvate metabolism		15	0	High	Not Found	1
XP_011514713.1	PREDICTED: trypsin-1 isoform X1 [Homo sapiens]	PRSS1	16.721	0.01	2		199.4	0.6	2.77326e+07	79170.9	6	2	12	472	51.3	7.69	38.25	2	cell organization and biogenesis;metabolic process	extracellular	catalytic activity;metal ion binding	Pf00089	5644	7					0	0	High	Peak Found	1
XP_011514699.1	PREDICTED: acylglycerol kinase, mitochondrial isoform X1 [Homo sapiens]	AGK	14.945	0.01	2		200		379467		11	2	5	422	47.1	8.09	14.12	2	cell organization and biogenesis;metabolic process;transport	cytosol;membrane;mitochondrion	catalytic activity;nucleotide binding	Pf00781	55750	7		ENSG00000006530.15	Signaling by BRAF and RAF fusions; Glycerophospholipid biosynthesis	Metabolic pathways; Glycerolipid metabolism	10	0	High	Not Found	1
NP_005338.1	78 kDa glucose-regulated protein precursor [Homo sapiens]	HSPA5	12.601	0.01	3		200		224246		10	4	5	654	72.3	5.16	14.1	4	cell communication;cell death;cell differentiation;cell organization and biogenesis;metabolic process;regulation of biological process;response to stimulus;transport	cell surface;cytoplasm;endoplasmic reticulum;membrane;mitochondrion;nucleus;organelle lumen	catalytic activity;metal ion binding;nucleotide binding;protein binding	Pf00012, Pf01968, Pf06723	3309	9	Parkin-Ubiquitin Proteasomal System pathway; Apoptosis-related network due to altered Notch3 in ovarian cancer; Photodynamic therapy-induced unfolded protein response; MAPK Signaling Pathway	ENSG00000044574.7	Platelet degranulation ; PERK regulates gene expression; ATF6 (ATF6-alpha) activates chaperone genes; Antigen Presentation: Folding, assembly and peptide loading of class I MHC; Regulation of HSF1-mediated heat shock response; IRE1alpha activates chaperones	Protein processing in endoplasmic reticulum; Antigen processing and presentation; Protein export; Thyroid hormone synthesis; Prion diseases	27	0	High	Not Found	1
NP_001627.2	ADP/ATP translocase 3 [Homo sapiens]	SLC25A6	11.772	0.01	1		200		412647		15	4	7	298	32.8	9.74	18.31	4	cell death;cell organization and biogenesis;regulation of biological process;response to stimulus;transport	membrane;mitochondrion;nucleus	protein binding;transporter activity	Pf00153	293	X|Y; X	Electron Transport Chain	ENSG00000169100.13	Mitochondrial protein import; Regulation of insulin secretion; Vpr-mediated induction of apoptosis by mitochondrial outer membrane permeabilization; Influenza Virus Induced Apoptosis; Metabolism of proteins	Parkinson's disease; cGMP-PKG signaling pathway; Influenza A; Huntington's disease; Calcium signaling pathway; HTLV-I infection	21	0	High	Not Found	1
NP_000468.1	serum albumin preproprotein [Homo sapiens]	ALB	11.733	0.01	4		200		6.584e+06		5	4	12	609	69.3	6.28	29.69	4	cell communication;cell organization and biogenesis;metabolic process;regulation of biological process;response to stimulus;transport	cytoplasm;endoplasmic reticulum;extracellular;Golgi;nucleus;organelle lumen	antioxidant activity;catalytic activity;DNA binding;metal ion binding;protein binding	Pf00273	213	4	Selenium Micronutrient Network; Vitamin B12 Metabolism; Folate Metabolism	ENSG00000163631.16	Post-translational protein phosphorylation; Regulation of Insulin-like Growth Factor (IGF) transport and uptake by Insulin-like Growth Factor Binding Proteins (IGFBPs); Scavenging of heme from plasma; Platelet degranulation ; Defective SLCO1B1 causes hyperbilirubinemia, Rotor type (HBLRR); HDL remodeling; Defective SLCO1B3 causes hyperbilirubinemia, Rotor type (HBLRR); Transport of organic anions…	Thyroid hormone synthesis	32	0	High	Not Found	1
NP_005879.1	phosphate carrier protein, mitochondrial isoform a precursor [Homo sapiens]	SLC25A3	10.895	0.01	4		200		5.12991e+06		11	4	9	362	40.1	9.38	23.48	4	transport	membrane;mitochondrion	protein binding;transporter activity	Pf00153	5250	12		ENSG00000075415.12			0	0	High	Not Found	1
NP_006311.2	membrane-associated progesterone receptor component 2 [Homo sapiens]	PGRMC2	10.759	0.01	2		200		290385		15	3	6	247	26.2	5.31	15.47	3	regulation of biological process;response to stimulus	membrane	protein binding;receptor activity;signal transducer activity	Pf00173	10424	4		ENSG00000164040.16			0	0	High	Not Found	1
NP_001933.2	desmoglein-1 preproprotein [Homo sapiens]	DSG1	10.61	0.01	4		200		1.12127e+06		7	4	5	1049	113.7	5.03	12.51	4	cell death;cell organization and biogenesis;regulation of biological process;response to stimulus;transport	cytoskeleton;cytosol;membrane	metal ion binding;protein binding	Pf00028, Pf01049	1828	18		ENSG00000134760.5	Apoptotic cleavage of cell adhesion proteins; Formation of the cornified envelope; Neutrophil degranulation	Staphylococcus aureus infection	12	0	High	Not Found	1
NP_001304106.1	MICOS complex subunit MIC19 isoform 1 [Homo sapiens]	CHCHD3	10.266	0.01	4		200		810685		21	4	5	232	26.7	7.75	14.68	4	cell organization and biogenesis;metabolic process;regulation of biological process	cytoplasm;membrane;mitochondrion;nucleus	protein binding;structural molecule activity	Pf05300, Pf06747	54927	7					0	0	High	Not Found	1
XP_011513768.1	PREDICTED: ras-related protein Ral-A isoform X1 [Homo sapiens]	RALA	10.006	0.01	2		200		184560		13	2	4	206	23.6	7.11	11.84	2	cell division;cell organization and biogenesis;regulation of biological process;response to stimulus;transport	cell surface;membrane	catalytic activity;nucleotide binding;protein binding	Pf00025, Pf00071, Pf08477	5898	7	RalA downstream regulated genes; EGF/EGFR Signaling Pathway	ENSG00000006451.7	Translocation of GLUT4 to the plasma membrane; Gene and protein expression by JAK-STAT signaling after Interleukin-12 stimulation; p38MAPK events; Interleukin-12 family signaling	Rap1 signaling pathway; Pancreatic cancer; Pathways in cancer; Phospholipase D signaling pathway; Ras signaling pathway	22	0	High	Not Found	1
NP_005773.3	THO complex subunit 4 [Homo sapiens]	ALYREF	9.655	0.01	2		106.3	93.7	109233	96327.8	10	2	4	264	27.5	11.05	13.15	2	cell differentiation;metabolic process;regulation of biological process;response to stimulus;transport	cytosol;membrane;spliceosomal complex	protein binding;RNA binding	Pf00076, Pf13893, Pf14259	10189	17		ENSG00000183684.7		RNA transport; Spliceosome; Herpes simplex infection; mRNA surveillance pathway	4	0	High	High	1
NP_001287783.1	dermcidin isoform 2 preproprotein [Homo sapiens]	DCD	9.604	0.01	2		200		3.54149e+06		12	2	4	121	12.4	7.97	13.35	2	defense response;metabolic process;response to stimulus	extracellular	catalytic activity;protein binding;RNA binding	Pf15291	117159	12		ENSG00000161634.11			0	0	High	Not Found	1
XP_016881278.1	PREDICTED: ATP synthase subunit alpha, mitochondrial isoform X1 [Homo sapiens]	ATP5A1	8.443	0.01	3		200		759501		6	3	5	586	64.1	9.28	12.76	3	cell organization and biogenesis;metabolic process;regulation of biological process;transport	membrane;mitochondrion;organelle lumen	catalytic activity;nucleotide binding;protein binding;RNA binding;transporter activity	Pf00006, Pf00306, Pf02663, Pf02874, Pf05943	498	18	Electron Transport Chain; Oxidative phosphorylation				2	0	High	Not Found	1
NP_001132929.1	B-cell receptor-associated protein 31 isoform a [Homo sapiens]	BCAP31	7.376	0.01	3		200		1.07985e+06		12	3	5	313	34.7	7.84	10.55	3	cellular homeostasis;regulation of biological process;response to stimulus;transport	cytosol;endoplasmic reticulum;membrane;mitochondrion	protein binding	Pf05529, Pf13870	10134	X		ENSG00000185825.15			0	0	High	Not Found	1
NP_005204.1	cystatin-A [Homo sapiens]	CSTA	7.025	0.01	2		200		195424		31	2	2	98	11	5.5	6.44	2	cell death;cell differentiation;metabolic process;regulation of biological process	cytoplasm;cytoskeleton;cytosol	enzyme regulator activity;protein binding;structural molecule activity	Pf00031	1475	3		ENSG00000121552.3	Formation of the cornified envelope		3	0	High	Not Found	1
NP_001311230.1	dolichyl-diphosphooligosaccharide--protein glycosyltransferase subunit 2 isoform 4 precursor [Homo sapiens]	RPN2	6.33	0.01	2		200		233322		5	2	3	663	73	6.27	9	2	metabolic process;response to stimulus	endoplasmic reticulum;membrane	catalytic activity;protein binding	Pf05817	6185	20	Proteasome Degradation				1	0	High	Not Found	1
NP_001290043.1	tubulin alpha-1C chain isoform a [Homo sapiens]	TUBA1C	6.206	0.01	2		200		748156		4	2	3	519	57.7	5.07	9	2	cell division;cell organization and biogenesis;transport	cytoplasm;cytoskeleton;nucleus	catalytic activity;nucleotide binding;protein binding;structural molecule activity	Pf00091, Pf03953	84790	12	Pathogenic Escherichia coli infection; Parkin-Ubiquitin Proteasomal System pathway	ENSG00000167553.15			2	0	High	Not Found	1
NP_004519.1	microsomal glutathione S-transferase 3 [Homo sapiens]	MGST3	6.161	0.01	2		200		797133		18	2	2	152	16.5	9.38	5.59	2	metabolic process;response to stimulus	endoplasmic reticulum;membrane	antioxidant activity;catalytic activity;protein binding	Pf01124	4259	1	NRF2 pathway; Metapathway biotransformation	ENSG00000143198.12	Glutathione conjugation; Aflatoxin activation and detoxification	Drug metabolism - cytochrome P450; Platinum drug resistance; Metabolism of xenobiotics by cytochrome P450; Chemical carcinogenesis; Glutathione metabolism	12	0	High	Not Found	1
NP_078820.2	mitochondrial ubiquitin ligase activator of NFKB 1 [Homo sapiens]	MUL1	5.5	0.01	2		200		260406		8	2	2	352	39.8	8.13	6.24	2	cell death;cell organization and biogenesis;metabolic process;regulation of biological process;response to stimulus	membrane;mitochondrion	catalytic activity;metal ion binding;protein binding;signal transducer activity	Pf12483, Pf13639, Pf13920, Pf13923, Pf14634	79594	1		ENSG00000090432.6	Ub-specific processing proteases		4	0	High	Not Found	1
NP_001276675.1	glyceraldehyde-3-phosphate dehydrogenase isoform 1 [Homo sapiens]	GAPDH	5.441	0.01	2		200		492540		9	2	4	335	36	8.46	9.7	2	cell death;cell organization and biogenesis;defense response;metabolic process;regulation of biological process;response to stimulus	cytoplasm;cytoskeleton;cytosol;membrane;nucleus	catalytic activity;enzyme regulator activity;nucleotide binding;protein binding	Pf00044, Pf02800	2597	12	Cori Cycle; Alzheimers Disease; Glycolysis and Gluconeogenesis; Sudden Infant Death Syndrome (SIDS) Susceptibility Pathways	ENSG00000111640.14	Gluconeogenesis; Glycolysis	Metabolic pathways; Alzheimer's disease; Glycolysis / Gluconeogenesis; HIF-1 signaling pathway; Biosynthesis of amino acids; Carbon metabolism	15	0	High	Not Found	1
NP_001129166.1	voltage-dependent anion-selective channel protein 3 isoform 2 [Homo sapiens]	VDAC3	5.141	0.01	2		200		298400		10	2	2	284	30.8	8.66	4.04	2	cell communication;defense response;regulation of biological process;response to stimulus;transport	membrane;mitochondrion;nucleus	nucleotide binding;transporter activity	Pf01459	7419	8		ENSG00000078668.13			0	0	High	Not Found	1
NP_002565.1	peroxiredoxin-1 [Homo sapiens]	PRDX1	4.883	0.01	2		200		932285		11	2	3	199	22.1	8.13	7.12	2	cell proliferation;cellular homeostasis;defense response;metabolic process;regulation of biological process;response to stimulus	cytoplasm;cytosol;mitochondrion;nucleus	antioxidant activity;catalytic activity;protein binding;RNA binding	Pf00578, Pf08534, Pf10417	5052	1	Androgen receptor signaling pathway; Selenium Micronutrient Network; NRF2 pathway	ENSG00000117450.13	TP53 Regulates Metabolic Genes; Deregulated CDK5 triggers multiple neurodegenerative pathways in Alzheimer's disease models; Detoxification of Reactive Oxygen Species	Peroxisome	15	0	High	Not Found	1
NP_002061.1	guanine nucleotide-binding protein G(i) subunit alpha-2 isoform 1 [Homo sapiens]	GNAI2	4.858	0.01	2		200		220048		8	2	2	355	40.4	5.54	6.03	2	cell division;cell proliferation;metabolic process;regulation of biological process;response to stimulus	cytoplasm;cytoskeleton;cytosol;membrane;nucleus	catalytic activity;metal ion binding;nucleotide binding;protein binding;signal transducer activity	Pf00025, Pf00503	2771	3	Human Thyroid Stimulating Hormone (TSH) signaling pathway; Corticotropin-releasing hormone signaling pathway; Signal Transduction of S1P Receptor; G Protein Signaling Pathways; Chemokine signaling pathway; Calcium Regulation in the Cardiac Cell	ENSG00000114353.16	G alpha (z) signalling events; Cooperation of PDCL (PhLP1) and TRiC/CCT in G-protein beta folding; G alpha (s) signalling events; PLC beta mediated events; ADP signalling through P2Y purinoceptor 12; Adrenaline,noradrenaline inhibits insulin secretion; Adenylate cyclase inhibitory pathway; G-protein activation	Adrenergic signaling in cardiomyocytes; Estrogen signaling pathway; Circadian entrainment; Alcoholism; cGMP-PKG signaling pathway; Leukocyte transendothelial migration; Chagas disease (American trypanosomiasis); Melanogenesis; Platelet activation; Pathways in cancer; Axon guidance; Progesterone-mediated oocyte maturation; Gastric acid secretion; Tight junction; Long-term depression; Pertussis; Re…	70	0	High	Not Found	1
NP_004729.1	vesicle-associated membrane protein-associated protein B/C isoform 1 [Homo sapiens]	VAPB	4.439	0.01	2		200		464529		11	2	2	243	27.2	7.3	5.24	2	cell organization and biogenesis;cellular homeostasis;metabolic process;regulation of biological process;response to stimulus;transport	cytoplasm;endoplasmic reticulum;Golgi;membrane	protein binding	Pf00635, Pf00843	9217	20		ENSG00000124164.15	Sphingolipid de novo biosynthesis		4	0	High	Not Found	1
NP_001203.1	complement component 1 Q subcomponent-binding protein, mitochondrial precursor [Homo sapiens]	C1QBP	4.222	0.01	2		200		186819		15	2	2	282	31.3	4.84	5.28	2	cell death;cell organization and biogenesis;defense response;metabolic process;regulation of biological process;response to stimulus	cell surface;cytoplasm;cytosol;extracellular;membrane;mitochondrion;nucleus;organelle lumen	protein binding;RNA binding	Pf02330	708	17	Mesodermal Commitment Pathway	ENSG00000108561.8	Intrinsic Pathway of Fibrin Clot Formation	Herpes simplex infection	5	0	High	Not Found	1
XP_016880077.1	PREDICTED: junction plakoglobin isoform X1 [Homo sapiens]	JUP	3.891	0.01	2		200		272270		3	2	3	762	83.6	6.29	8.19	2	cell death;cell organization and biogenesis;cellular component movement;regulation of biological process;response to stimulus;transport	cytoplasm;cytoskeleton;cytosol;extracellular;membrane;nucleus;organelle lumen	protein binding;signal transducer activity;structural molecule activity	Pf00514	3728	17	Arrhythmogenic Right Ventricular Cardiomyopathy; Corticotropin-releasing hormone signaling pathway				2	0	High	Not Found	1
NP_002480.1	cytochrome c oxidase subunit NDUFA4 [Homo sapiens]	NDUFA4	2.865	0.01	2		200		808207		22	2	3	81	9.4	9.38	6.63	2	metabolic process;transport	membrane;mitochondrion	catalytic activity;protein binding;transporter activity	Pf06522	4697	7	Electron Transport Chain; Oxidative phosphorylation	ENSG00000189043.9	TP53 Regulates Metabolic Genes; Respiratory electron transport	Oxidative phosphorylation; Huntington's disease; Non-alcoholic fatty liver disease (NAFLD); Parkinson's disease; Metabolic pathways; Alzheimer's disease	17	0	High	Not Found	1
XP_011540329.1	PREDICTED: monocarboxylate transporter 1 isoform X1 [Homo sapiens]	SLC16A1	2.833	0.01	2		200		881172		6	2	2	500	53.9	8.66	2.1	2	cell organization and biogenesis;cellular component movement;metabolic process;regulation of biological process;response to stimulus;transport	membrane;mitochondrion	protein binding;transporter activity	Pf00083, Pf07690, Pf12832	6566	1; CHR_HG2104_PATCH	Photodynamic therapy-induced HIF-1 survival signaling	ENSG00000281917.2; ENSG00000155380.11	Proton-coupled monocarboxylate transport; Defective SLC16A1 causes symptomatic deficiency in lactate transport (SDLT); Basigin interactions; Pyruvate metabolism		16	0	High	Not Found	1

## Sheet: Forward SILAC 2
Accession	Description	Gene Symbol	Sum PEP Score	Abundance Ratio: (Heavy, Sample) / (Light, Sample)	# Unique Peptides	Abundance Ratio Variability [%]: (Heavy, Sample) / (Light, Sample)	Abundances (Grouped): Light, Sample	Abundances (Grouped): Heavy, Sample	Abundance: F14: Light, Sample, n/a	Abundance: F14: Heavy, Sample, n/a	Coverage [%]	# Peptides	# PSMs	# AAs	MW [kDa]	calc. pI	Score Sequest HT: Sequest HT	# Peptides (by Search Engine): Sequest HT	Biological Process	Cellular Component	Molecular Function	Pfam IDs	Entrez Gene ID	Ensembl Gene ID	Chromosome	KEGG Pathways	WikiPathways	Reactome Pathways	# Protein Pathway Groups	# Razor Peptides	Found in Sample: [S26] F14: Light, Sample, n/a	Found in Sample: [S28] F14: Heavy, Sample, n/a	# Protein Groups	Modifications
NP_001290043.1	tubulin alpha-1C chain isoform a [Homo sapiens]	TUBA1C	82.53		2						37	13	35	519	57.7	5.07	122.74	13	cell division;cell organization and biogenesis;transport	cytoplasm;cytoskeleton;nucleus	catalytic activity;nucleotide binding;protein binding;structural molecule activity	Pf00091, Pf03953	84790	ENSG00000167553.15	12		Pathogenic Escherichia coli infection; Parkin-Ubiquitin Proteasomal System pathway		2	0	Not Found	High	1
NP_006077.2	tubulin beta-3 chain isoform 1 [Homo sapiens]	TUBB3	48.016		0						23	9	23	450	50.4	4.93	67.75	9	cell organization and biogenesis;cellular component movement	cytoplasm;cytoskeleton;nucleus	catalytic activity;nucleotide binding;protein binding;structural molecule activity	Pf00091, Pf03953, Pf10644	10381	ENSG00000258947.6	16	Gap junction; Phagosome; Pathogenic Escherichia coli infection	Pathogenic Escherichia coli infection; Parkin-Ubiquitin Proteasomal System pathway; Exercise-induced Circadian Regulation	COPI-independent Golgi-to-ER retrograde traffic; COPI-dependent Golgi-to-ER retrograde traffic; Carboxyterminal post-translational modifications of tubulin; Recruitment of NuMA to mitotic centrosomes; Hedgehog 'off' state; Translocation of GLUT4 to the plasma membrane; Prefoldin mediated transfer of substrate to CCT/TriC; Microtubule-dependent trafficking of connexons from Golgi to the plasma mem…	66	0	Not Found	Not Found	1
NP_005546.2	keratin, type II cytoskeletal 6B [Homo sapiens]	KRT6B	39.063		1						26	12	23	564	60	8	71.18	12	cell death;cell organization and biogenesis;metabolic process	cytosol	catalytic activity;motor activity;protein binding;structural molecule activity	Pf00038, Pf01576, Pf04111, Pf13166	3854	ENSG00000185479.5	12			Formation of the cornified envelope	3	0	High	Not Found	1
NP_075385.1	MARCKS-related protein [Homo sapiens]	MARCKSL1	29.296		4		36	164	503312	2.29084e+06	62	4	8	195	19.5	4.67	42.64	4	regulation of biological process	cytoplasm;membrane	protein binding		65108	ENSG00000175130.6	1	Fc gamma R-mediated phagocytosis; Leishmaniasis			2	0	High	High	1
NP_001091678.1	heterogeneous nuclear ribonucleoprotein F [Homo sapiens]	HNRNPF	17.364		1						8	2	5	415	45.6	5.58	18.77	2	metabolic process;regulation of biological process;response to stimulus	cytosol;membrane;nucleus;spliceosomal complex	protein binding;RNA binding	Pf00076, Pf08080, Pf14259	3185	ENSG00000169813.16	10		Mecp2 and Associated Rett Syndrome	Gene and protein expression by JAK-STAT signaling after Interleukin-12 stimulation; mRNA Splicing - Major Pathway; FGFR2 alternative splicing; Interleukin-12 family signaling	15	0	Not Found	High	1
NP_778253.2	keratin, type II cytoskeletal 1b [Homo sapiens]	KRT77	13.651		1		200		50349668		5	3	23	578	61.9	5.99	68.66	3	cell death;cell organization and biogenesis	cytoskeleton;cytosol	structural molecule activity	Pf00038, Pf03962, Pf13166, Pf14817	374454	ENSG00000189182.9	12			Formation of the cornified envelope	3	0	High	Not Found	1
NP_817124.1	tubulin beta-8 chain [Homo sapiens]	TUBB8	12.039		1			200		394088	15	5	5	444	49.7	4.89	16.28	5	cell organization and biogenesis	cytoplasm;cytoskeleton	catalytic activity;nucleotide binding;structural molecule activity	Pf00091, Pf03953, Pf10644	347688	ENSG00000261456.5	10	Phagosome; Pathogenic Escherichia coli infection; Gap junction	Pathogenic Escherichia coli infection; Parkin-Ubiquitin Proteasomal System pathway	COPI-independent Golgi-to-ER retrograde traffic; COPI-dependent Golgi-to-ER retrograde traffic; Carboxyterminal post-translational modifications of tubulin; Cilium Assembly; Recruitment of NuMA to mitotic centrosomes; Translocation of GLUT4 to the plasma membrane; Microtubule-dependent trafficking of connexons from Golgi to the plasma membrane; Separation of Sister Chromatids; COPI-mediated anter…	56	0	Not Found	High	1
NP_061895.3	protein disulfide-isomerase TMX3 isoform 1 precursor [Homo sapiens]	TMX3	11.901		2						11	2	3	454	51.8	4.91	13.65	2	cellular homeostasis;metabolic process;regulation of biological process;response to stimulus;transport	cell surface;endoplasmic reticulum;membrane	catalytic activity;metal ion binding;protein binding	Pf00085, Pf01216, Pf13098, Pf13848, Pf13899	54495	ENSG00000166479.9	18			Platelet degranulation	4	0	Not Found	High	1
NP_005264.2	guanine nucleotide-binding protein G(I)/G(S)/G(T) subunit beta-2 [Homo sapiens]	GNB2	11.048		1						14	2	3	340	37.3	6	11.24	2	metabolic process;regulation of biological process;response to stimulus	cytoplasm;cytosol;membrane	catalytic activity;protein binding;signal transducer activity	Pf00400	2783	ENSG00000172354.9	7	Chemokine signaling pathway; GABAergic synapse; Morphine addiction; Serotonergic synapse; Alcoholism; Pathways in cancer; Cholinergic synapse; Glutamatergic synapse; Ras signaling pathway; Retrograde endocannabinoid signaling; PI3K-Akt signaling pathway; Circadian entrainment; Dopaminergic synapse	Corticotropin-releasing hormone signaling pathway; Myometrial Relaxation and Contraction Pathways; G Protein Signaling Pathways; Chemokine signaling pathway; Focal Adhesion-PI3K-Akt-mTOR-signaling pathway; Calcium Regulation in the Cardiac Cell	G alpha (z) signalling events; Activation of G protein gated Potassium channels; Cooperation of PDCL (PhLP1) and TRiC/CCT in G-protein beta folding; Glucagon-type ligand receptors; Thromboxane signalling through TP receptor; ADP signalling through P2Y purinoceptor 1; G beta:gamma signalling through PI3Kgamma; Vasopressin regulates renal water homeostasis via Aquaporins; G-protein activation; Inhi…	74	0	Not Found	High	1
NP_000969.1	60S ribosomal protein L23 [Homo sapiens]	RPL23	10.518		2						27	2	10	140	14.9	10.51	29.68	2	cell organization and biogenesis;metabolic process;regulation of biological process;response to stimulus;transport	cytoplasm;cytosol;membrane;ribosome	protein binding;RNA binding;structural molecule activity	Pf00238	9349	ENSG00000125691.12	17	Ribosome	Cytoplasmic Ribosomal Proteins	Peptide chain elongation; Eukaryotic Translation Termination; Viral mRNA Translation; L13a-mediated translational silencing of Ceruloplasmin expression; Nonsense Mediated Decay (NMD) independent of the Exon Junction Complex (EJC); Selenocysteine synthesis; Nonsense Mediated Decay (NMD) enhanced by the Exon Junction Complex (EJC); GTP hydrolysis and joining of the 60S ribosomal subunit; Major path…	34	0	High	High	1
NP_001017992.1	beta-actin-like protein 2 [Homo sapiens]	ACTBL2	10.376		1						11	3	5	376	42	5.59	13.69	3		cytoplasm;cytoskeleton	nucleotide binding;protein binding	Pf00022	345651	ENSG00000169067.3	5				0	0	Peak Found	High	1
NP_004484.1	3-hydroxyacyl-CoA dehydrogenase type-2 isoform 1 [Homo sapiens]	HSD17B10	10.039		2						16	2	3	261	26.9	7.78	13.47	2	cell organization and biogenesis;metabolic process	cytoplasm;membrane;mitochondrion;organelle lumen	catalytic activity;protein binding;RNA binding	Pf00106, Pf08659, Pf13561	3028	ENSG00000072506.12	X	Valine, leucine and isoleucine degradation; Alzheimer's disease; Metabolic pathways	Alzheimers Disease; Valproic acid pathway; Tryptophan metabolism	tRNA processing in the mitochondrion; rRNA processing in the mitochondrion; Branched-chain amino acid catabolism; tRNA modification in the mitochondrion	15	0	Not Found	High	1
NP_037520.1	prolactin regulatory element-binding protein isoform 1 [Homo sapiens]	PREB	8.932		3						18	3	4	417	45.4	7.88	13	3	cell organization and biogenesis;metabolic process;regulation of biological process;transport	endoplasmic reticulum;membrane;nucleus	DNA binding;enzyme regulator activity;protein binding	Pf00400	10113	ENSG00000138073.13	2	Protein processing in endoplasmic reticulum		XBP1(S) activates chaperone genes; Cargo concentration in the ER; COPII (Coat Protein 2) Mediated Vesicle Transport	13	0	Not Found	High	1
XP_011520775.1	PREDICTED: heme oxygenase 2 isoform X1 [Homo sapiens]	HMOX2	7.276		3						17	3	3	370	41.6	5.44	10.14	3	cellular homeostasis;metabolic process;response to stimulus;transport	membrane	catalytic activity;metal ion binding;protein binding	Pf01126	3163	ENSG00000103415.11; ENSG00000277424.4	16; CHR_HSCHR16_3_CTG1				0	0	Not Found	High	1
XP_005265826.1	PREDICTED: pre-mRNA 3'-end-processing factor FIP1 isoform X1 [Homo sapiens]	FIP1L1	7.186		2						9	2	2	603	67.4	5.59	8.53	2	metabolic process;transport		protein binding;RNA binding	Pf05182	81608		4				0	0	High	Not Found	1
NP_006107.1	TGF-beta-activated kinase 1 and MAP3K7-binding protein 1 isoform alpha [Homo sapiens]	TAB1	6.558		3						12	3	3	504	54.6	5.52	10.05	3	metabolic process;regulation of biological process;response to stimulus	cytosol;membrane	catalytic activity;enzyme regulator activity;metal ion binding;nucleotide binding;protein binding;signal transducer activity	Pf00481	10454	ENSG00000100324.13	22	Toxoplasmosis; Leishmaniasis; NOD-like receptor signaling pathway; Herpes simplex infection; NF-kappa B signaling pathway; Epstein-Barr virus infection; TNF signaling pathway; Toll-like receptor signaling pathway; MAPK signaling pathway; Osteoclast differentiation	Regulation of toll-like receptor signaling pathway; MicroRNAs in cardiomyocyte hypertrophy; IL-1 signaling pathway; RANKL/RANK (Receptor activator of NFKB (ligand)) Signaling Pathway; TNF alpha Signaling Pathway; Structural Pathway of Interleukin 1 (IL-1); TGF-beta Signaling Pathway; MAPK Signaling Pathway; TLR4 Signaling and Tolerance; Toll-like receptor signaling pathway	IRAK2 mediated activation of TAK1 complex upon TLR7/8 or 9 stimulation; Ub-specific processing proteases; NOD1/2 Signaling Pathway; IRAK2 mediated activation of TAK1 complex; TRAF6-mediated induction of TAK1 complex within TLR4 complex; TAK1 activates NFkB by phosphorylation and activation of IKKs complex; TNFR1-induced NFkappaB signaling pathway; FCERI mediated NF-kB activation; Activated TLR4 s…	65	0	High	Not Found	1
NP_001395.1	elongation factor 1-gamma [Homo sapiens]	EEF1G	5.208		3						8	3	3	437	50.1	6.67	7.28	3	metabolic process;response to stimulus	cytoplasm;cytosol;endoplasmic reticulum;membrane;nucleus	catalytic activity;protein binding;RNA binding	Pf00043, Pf00647, Pf02798, Pf13409, Pf13410, Pf13417, Pf14497	1937	ENSG00000254772.9	11	Legionellosis	Translation Factors	Eukaryotic Translation Elongation	5	0	High	Not Found	1
XP_006719121.1	PREDICTED: serine/threonine-protein kinase 38-like isoform X1 [Homo sapiens]	STK38L	5.106		1		200		338272		9	2	2	464	54	6.81	5.42	2	metabolic process;regulation of biological process;response to stimulus	cytoplasm;cytoskeleton;cytosol;membrane	catalytic activity;metal ion binding;nucleotide binding;protein binding	Pf00069, Pf00433, Pf01636, Pf07714, Pf14531	23012	ENSG00000211455.7	12				0	0	High	Not Found	1
NP_001091974.1	probable ATP-dependent RNA helicase DDX17 isoform 3 [Homo sapiens]	DDX17	4.986		1						6	2	2	731	80.4	8.37	6.37	2	cell differentiation;cell organization and biogenesis;defense response;metabolic process;regulation of biological process;response to stimulus	cytoplasm;cytosol;membrane;nucleus	catalytic activity;nucleotide binding;protein binding;RNA binding	Pf00270, Pf00271	10521	ENSG00000100201.20	22		RIG-I-like Receptor Signaling		1	0	High	Not Found	1
NP_004951.1	RNA-binding protein FUS isoform 1 [Homo sapiens]	FUS	4.268		2						7	2	2	526	53.4	9.36	6.65	2	metabolic process;regulation of biological process;response to stimulus	cytoplasm;nucleus	DNA binding;metal ion binding;protein binding;RNA binding	Pf00076, Pf00641, Pf13893, Pf14259	2521	ENSG00000089280.18	16	Transcriptional misregulation in cancer	mRNA Processing	mRNA Splicing - Major Pathway	6	0	High	Not Found	1
NP_001116847.1	histone H3.2 [Homo sapiens]	HIST2H3A; HIST2H3C; HIST2H3D	3.294		2		153.9	46.1	161174	48329.1	29	2	3	136	15.4	11.27	7.12	2	cell organization and biogenesis;coagulation;metabolic process;regulation of biological process;response to stimulus	chromosome;extracellular;nucleus	DNA binding;protein binding	Pf00125	333932; 126961; 653604	ENSG00000203852.3; ENSG00000183598.3; ENSG00000203811.1	1	Alcoholism; Transcriptional misregulation in cancer; Systemic lupus erythematosus	Histone Modifications	SIRT1 negatively regulates rRNA expression; RMTs methylate histone arginines; Activation of anterior HOX genes in hindbrain development during early embryogenesis; NoRC negatively regulates rRNA expression; Interleukin-7 signaling; Factors involved in megakaryocyte development and platelet production; Transcriptional regulation by small RNAs; Meiotic recombination; PRC2 methylates histones and DN…	64	0	High	Peak Found	1
XP_005250918.1	PREDICTED: polyadenylate-binding protein 1 isoform X1 [Homo sapiens]	PABPC1	2.654		2						4	2	2	636	70.6	9.5	4.52	2	metabolic process;regulation of biological process	cytoplasm;cytosol;membrane;nucleus;spliceosomal complex	protein binding;RNA binding;translation regulator activity	Pf00076, Pf00658, Pf13893, Pf14259	26986	ENSG00000070756.15	8	RNA degradation; mRNA surveillance pathway; RNA transport	Translation Factors; Endoderm Differentiation	AUF1 (hnRNP D0) binds and destabilizes mRNA; L13a-mediated translational silencing of Ceruloplasmin expression; Regulation of expression of SLITs and ROBOs; Nonsense Mediated Decay (NMD) independent of the Exon Junction Complex (EJC); Translation initiation complex formation; Nonsense Mediated Decay (NMD) enhanced by the Exon Junction Complex (EJC); Deadenylation of mRNA	24	0	High	Not Found	1
NP_000997.1	40S ribosomal protein S3a isoform 1 [Homo sapiens]	RPS3A	2.603		2						8	2	3	264	29.9	9.73	6.79	2	cell differentiation;cell organization and biogenesis;metabolic process;regulation of biological process;transport	cytoplasm;cytosol;endoplasmic reticulum;nucleus;ribosome	protein binding;RNA binding;structural molecule activity	Pf01015	6189	ENSG00000145425.9	4	Ribosome	Cytoplasmic Ribosomal Proteins	Peptide chain elongation; Eukaryotic Translation Termination; Viral mRNA Translation; Formation of the ternary complex, and subsequently, the 43S complex; L13a-mediated translational silencing of Ceruloplasmin expression; Selenocysteine synthesis; Nonsense Mediated Decay (NMD) independent of the Exon Junction Complex (EJC); Nonsense Mediated Decay (NMD) enhanced by the Exon Junction Complex (EJC)…	38	0	High	Not Found	1
NP_006658.1	membrane-associated progesterone receptor component 1 isoform 1 [Homo sapiens]	PGRMC1	68.412	100	8			200		2.73318e+07	47	8	22	195	21.7	4.7	95.94	8	transport	endoplasmic reticulum;membrane	protein binding	Pf00173	10857	ENSG00000101856.9	X			Neutrophil degranulation	3	0	Not Found	High	1
NP_001060.1	tubulin beta-2A chain isoform 1 [Homo sapiens]	TUBB2A	61.749	100	1			200		2.36148e+06	38	11	28	445	49.9	4.89	91.79	11	cell organization and biogenesis	cytoplasm;cytoskeleton;nucleus	catalytic activity;nucleotide binding;protein binding;structural molecule activity	Pf00091, Pf03953, Pf10644	7280	ENSG00000137267.5	6	Gap junction; Phagosome; Pathogenic Escherichia coli infection	Pathogenic Escherichia coli infection; Parkin-Ubiquitin Proteasomal System pathway	COPI-independent Golgi-to-ER retrograde traffic; COPI-dependent Golgi-to-ER retrograde traffic; Carboxyterminal post-translational modifications of tubulin; Recruitment of NuMA to mitotic centrosomes; Hedgehog 'off' state; Translocation of GLUT4 to the plasma membrane; Prefoldin mediated transfer of substrate to CCT/TriC; Microtubule-dependent trafficking of connexons from Golgi to the plasma mem…	65	0	Not Found	High	1
XP_011522035.1	PREDICTED: fatty aldehyde dehydrogenase isoform X1 [Homo sapiens]	ALDH3A2	34.737	100	8			200		9.35885e+06	26	8	14	508	57.6	8.92	45.57	8	metabolic process	membrane	catalytic activity	Pf00171	224	ENSG00000072210.18	17		Tryptophan metabolism	Alpha-oxidation of phytanate	6	0	Not Found	High	1
XP_005259774.1	PREDICTED: acetolactate synthase-like protein isoform X1 [Homo sapiens]	ILVBL	34.491	100	4			200		2.9289e+06	13	4	9	632	67.8	8.15	40.67	4		membrane	catalytic activity;metal ion binding;protein binding	Pf00205, Pf02775, Pf02776	10994	ENSG00000105135.15	19				0	0	Not Found	High	1
NP_647473.1	ATP-dependent zinc metalloprotease YME1L1 isoform 1 [Homo sapiens]	YME1L1	29.241	100	6			200		2.67582e+06	13	6	8	773	86.4	8.76	30.33	6	cell organization and biogenesis;cell proliferation;metabolic process;regulation of biological process;transport	membrane;mitochondrion	catalytic activity;metal ion binding;nucleotide binding;protein binding	Pf00004, Pf01434	10730	ENSG00000136758.18	10			Processing of SMDT1	3	0	Not Found	High	1
NP_001311233.1	dolichyl-diphosphooligosaccharide--protein glycosyltransferase subunit 2 isoform 7 precursor [Homo sapiens]	RPN2	22.604	100	4			200		1.72165e+06	10	4	7	647	71.1	5.97	30.77	4	metabolic process;response to stimulus	endoplasmic reticulum;membrane	catalytic activity;protein binding	Pf05817	6185		20		Proteasome Degradation		1	0	Not Found	High	1
NP_005207.2	dolichyl-diphosphooligosaccharide--protein glycosyltransferase 48 kDa subunit precursor [Homo sapiens]	DDOST	20.332	100	4			200		2.05113e+06	18	4	8	456	50.7	6.4	33	4	metabolic process;response to stimulus;transport	endoplasmic reticulum;membrane	catalytic activity;protein binding	Pf03345	1650		1	N-Glycan biosynthesis; Metabolic pathways; Protein processing in endoplasmic reticulum	AGE/RAGE pathway		4	0	Not Found	High	1
NP_006311.2	membrane-associated progesterone receptor component 2 [Homo sapiens]	PGRMC2	16.603	100	5			200		4.7858e+06	26	5	7	247	26.2	5.31	23.91	5	regulation of biological process;response to stimulus	membrane	protein binding;receptor activity;signal transducer activity	Pf00173	10424	ENSG00000164040.16	4				0	0	Not Found	High	1
NP_001736.1	calcium signal-modulating cyclophilin ligand [Homo sapiens]	CAMLG	16.426	100	4			200		3.66534e+06	26	4	5	296	32.9	8.05	17.55	4	defense response;metabolic process;regulation of biological process;response to stimulus	endoplasmic reticulum;membrane	protein binding	Pf14963	819	ENSG00000164615.4	5				0	0	Not Found	High	1	Acetyl [N-Term]
XP_005272132.1	PREDICTED: voltage-dependent anion-selective channel protein 1 isoform X1 [Homo sapiens]	VDAC1	15.901	100	4			200		586745	26	4	5	283	30.8	8.54	15.83	4	cell communication;cell death;cell differentiation;defense response;metabolic process;regulation of biological process;response to stimulus;transport	membrane;mitochondrion;nucleus	protein binding;transporter activity	Pf01459	7416	ENSG00000213585.10	5	cGMP-PKG signaling pathway; HTLV-I infection; Calcium signaling pathway; Parkinson's disease; Huntington's disease; NOD-like receptor signaling pathway; Influenza A		Mitochondrial calcium ion transport; Ub-specific processing proteases; Mitochondrial protein import; Pink/Parkin Mediated Mitophagy	16	0	Not Found	High	1
XP_006720775.1	PREDICTED: ADP-dependent glucokinase isoform X1 [Homo sapiens]	ADPGK	14.833	100	2			200		2.22669e+06	6	2	5	497	54.1	6.2	16.84	2	metabolic process	endoplasmic reticulum;extracellular;membrane	catalytic activity;metal ion binding	Pf04587	83440		15	Carbon metabolism; Glycolysis / Gluconeogenesis; Metabolic pathways		Glycolysis	7	0	Not Found	High	1
NP_000692.2	sodium/potassium-transporting ATPase subunit alpha-1 isoform a [Homo sapiens]	ATP1A1	14.503	100	4			200		3.06072e+06	6	4	6	1023	112.8	5.49	18.19	4	cell communication;cellular homeostasis;metabolic process;regulation of biological process;response to stimulus;transport	endoplasmic reticulum;endosome;Golgi;membrane	catalytic activity;metal ion binding;nucleotide binding;protein binding;transporter activity	Pf00122, Pf00689, Pf00690, Pf00702, Pf08282, Pf12710, Pf13246	476	ENSG00000163399.15	1	Bile secretion; Mineral absorption; Gastric acid secretion; Adrenergic signaling in cardiomyocytes; Protein digestion and absorption; Cardiac muscle contraction; Aldosterone-regulated sodium reabsorption; Thyroid hormone signaling pathway; cGMP-PKG signaling pathway; Thyroid hormone synthesis; cAMP signaling pathway; Insulin secretion; Salivary secretion; Proximal tubule bicarbonate reclamation; …	Preimplantation Embryo	Ion homeostasis; Ion transport by P-type ATPases	24	0	Not Found	High	1
XP_016856549.1	PREDICTED: guanine nucleotide-binding protein G(I)/G(S)/G(T) subunit beta-1 isoform X1 [Homo sapiens]	GNB1	13.557	100	2			200		1.04657e+06	17	3	4	340	37.4	6	12.51	3	cell death;cell organization and biogenesis;cell proliferation;cellular homeostasis;metabolic process;regulation of biological process;response to stimulus	cytosol;membrane	catalytic activity;protein binding;signal transducer activity	Pf00400	2782	ENSG00000078369.17	1	Phototransduction; Cholinergic synapse; Alcoholism; Pathways in cancer; Olfactory transduction; Serotonergic synapse; Chemokine signaling pathway; GABAergic synapse; Morphine addiction; Glutamatergic synapse; Dopaminergic synapse; PI3K-Akt signaling pathway; Ras signaling pathway; Retrograde endocannabinoid signaling; Circadian entrainment	Nicotine Activity on Dopaminergic Neurons; Human Thyroid Stimulating Hormone (TSH) signaling pathway; Corticotropin-releasing hormone signaling pathway; Myometrial Relaxation and Contraction Pathways; G Protein Signaling Pathways; Chemokine signaling pathway; Focal Adhesion-PI3K-Akt-mTOR-signaling pathway; Calcium Regulation in the Cardiac Cell; Estrogen signaling pathway	G alpha (z) signalling events; Activation of G protein gated Potassium channels; Cooperation of PDCL (PhLP1) and TRiC/CCT in G-protein beta folding; Glucagon-type ligand receptors; Thromboxane signalling through TP receptor; ADP signalling through P2Y purinoceptor 1; Olfactory Signaling Pathway; G beta:gamma signalling through PI3Kgamma; Vasopressin regulates renal water homeostasis via Aquaporin…	84	1	Not Found	High	1
NP_003553.2	mitochondrial 2-oxoglutarate/malate carrier protein isoform 1 [Homo sapiens]	SLC25A11	10.92	100	2			200		1.10097e+06	9	2	3	314	34	9.91	8.39	2	metabolic process;transport	membrane;mitochondrion;nucleus	RNA binding;transporter activity	Pf00153	8402	ENSG00000108528.13	17			Gluconeogenesis	4	0	Not Found	High	1
NP_065779.1	extended synaptotagmin-2 [Homo sapiens]	ESYT2	10.879	100	4			200		1.95499e+06	6	4	4	893	98.8	8.68	13.17	4	metabolic process;transport	membrane	metal ion binding;protein binding	Pf00168	57488	ENSG00000117868.15	7				0	0	Not Found	High	1
XP_005247421.1	PREDICTED: Golgi integral membrane protein 4 isoform X1 [Homo sapiens]	GOLIM4	10.85	100	2			200		1.01881e+06	4	2	3	697	81.9	4.77	10.16	2	transport	Golgi;membrane;organelle lumen			27333		3				0	0	Not Found	High	1
NP_078820.2	mitochondrial ubiquitin ligase activator of NFKB 1 [Homo sapiens]	MUL1	10.447	100	4			200		4346513	18	4	5	352	39.8	8.13	16.23	4	cell death;cell organization and biogenesis;metabolic process;regulation of biological process;response to stimulus	membrane;mitochondrion	catalytic activity;metal ion binding;protein binding;signal transducer activity	Pf12483, Pf13639, Pf13920, Pf13923, Pf14634	79594	ENSG00000090432.6	1			Ub-specific processing proteases	4	0	Not Found	High	1
NP_003253.1	translocation protein SEC62 [Homo sapiens]	SEC62	10.383	100	4			200		7.53892e+06	15	4	7	399	45.8	7.12	20.2	4	cell organization and biogenesis;transport	cytosol;endoplasmic reticulum;membrane	receptor activity;transporter activity	Pf03839	7095	ENSG00000008952.16	3	Protein processing in endoplasmic reticulum; Protein export		XBP1(S) activates chaperone genes	6	0	Not Found	High	1
NP_003130.2	signal recognition particle receptor subunit alpha isoform 1 [Homo sapiens]	SRPR; SRPRA	10.279	100	4			200		2.47622e+06	8	4	4	638	69.8	8.95	9.91	4	cell organization and biogenesis;transport	endoplasmic reticulum;membrane	catalytic activity;nucleotide binding;RNA binding	Pf00448, Pf02881, Pf03308, Pf04086	6734	ENSG00000182934.11	11	Protein export		XBP1(S) activates chaperone genes; SRP-dependent cotranslational protein targeting to membrane	7	0	Not Found	High	1
NP_057632.2	Golgi membrane protein 1 [Homo sapiens]	GOLM1	10.018	100	3			200		367920	11	3	3	401	45.3	4.97	10.13	3	cell organization and biogenesis;metabolic process;regulation of biological process	Golgi;membrane;organelle lumen	protein binding		51280	ENSG00000135052.16	9			Post-translational protein phosphorylation; Regulation of Insulin-like Growth Factor (IGF) transport and uptake by Insulin-like Growth Factor Binding Proteins (IGFBPs)	4	0	Not Found	High	1
NP_001161726.1	OCIA domain-containing protein 1 isoform 4 [Homo sapiens]	OCIAD1	9.168	100	3			200		6.75291e+06	16	3	8	250	28.2	7.44	21.47	3	regulation of biological process	endosome;membrane;mitochondrion	protein binding	Pf07051	54940		4				0	0	Not Found	High	1
NP_000173.2	trifunctional enzyme subunit alpha, mitochondrial precursor [Homo sapiens]	HADHA	8.932	100	3			200		359859	6	3	4	763	82.9	9.04	10.11	3	metabolic process;response to stimulus	membrane;mitochondrion	catalytic activity;nucleotide binding;protein binding	Pf00378, Pf00725, Pf02737	3030	ENSG00000084754.10	2	Fatty acid degradation; Fatty acid metabolism; Metabolic pathways; beta-Alanine metabolism; Propanoate metabolism; Valine, leucine and isoleucine degradation; Biosynthesis of unsaturated fatty acids; Lysine degradation; Tryptophan metabolism; Fatty acid elongation; Carbon metabolism; Butanoate metabolism	Fatty Acid Beta Oxidation; Mitochondrial LC-Fatty Acid Beta-Oxidation; Valproic acid pathway; Sudden Infant Death Syndrome (SIDS) Susceptibility Pathways	Beta oxidation of hexanoyl-CoA to butanoyl-CoA; Beta oxidation of lauroyl-CoA to decanoyl-CoA-CoA; Beta oxidation of palmitoyl-CoA to myristoyl-CoA; Beta oxidation of myristoyl-CoA to lauroyl-CoA; Acyl chain remodeling of CL; Beta oxidation of decanoyl-CoA to octanoyl-CoA-CoA; mitochondrial fatty acid beta-oxidation of unsaturated fatty acids; Beta oxidation of octanoyl-CoA to hexanoyl-CoA	31	0	Not Found	High	1
NP_003135.2	translocon-associated protein subunit alpha isoform 1 precursor [Homo sapiens]	SSR1	8.768	100	2			200		1.24456e+06	14	2	4	286	32.2	4.49	15.67	2	cell organization and biogenesis;regulation of biological process;transport	endoplasmic reticulum;membrane	protein binding	Pf03896	6745	ENSG00000124783.12	6	Protein processing in endoplasmic reticulum		XBP1(S) activates chaperone genes; SRP-dependent cotranslational protein targeting to membrane	7	0	Not Found	High	1
NP_002287.2	lamin-B receptor [Homo sapiens]	LBR	8.655	100	2			200		3269072	4	2	3	615	70.7	9.36	10.87	2	metabolic process	membrane;nucleus	catalytic activity;DNA binding;protein binding;RNA binding	Pf01222, Pf06966, Pf09465	3930	ENSG00000143815.14	1		Gastric cancer network 2; ATM Signaling Network in Development and Disease	Cholesterol biosynthesis	6	0	Not Found	High	1
NP_005995.2	cytochrome b-c1 complex subunit 6, mitochondrial isoform 1 precursor [Homo sapiens]	UQCRH	8.442	100	2			200		2.86684e+06	48	2	3	91	10.7	4.44	10.81	2	metabolic process;transport	membrane;mitochondrion	catalytic activity;protein binding;transporter activity	Pf02320	7388	ENSG00000173660.11	1	Metabolic pathways; Parkinson's disease; Oxidative phosphorylation; Cardiac muscle contraction; Non-alcoholic fatty liver disease (NAFLD); Alzheimer's disease; Huntington's disease	Electron Transport Chain	Respiratory electron transport	12	0	Not Found	High	1
XP_011525601.1	PREDICTED: lysophospholipid acyltransferase 7 isoform X1 [Homo sapiens]	MBOAT7	8.177	100	3			200		2.97499e+06	9	3	3	472	52.7	8.97	9.42	3	metabolic process	membrane	catalytic activity;protein binding	Pf03062	79143	ENSG00000278519.4; ENSG00000277025.4; ENSG00000277923.4; ENSG00000277733.4; ENSG00000274194.4; ENSG00000273592.4; ENSG00000276935.4; ENSG00000278322.4; ENSG00000125505.16; ENSG00000275118.4	19; CHR_HSCHR19LRC_LRC_I_CTG3_1; CHR_HSCHR19LRC_LRC_J_CTG3_1; CHR_HSCHR19LRC_LRC_T_CTG3_1; CHR_HSCHR19LRC_LRC_S_CTG3_1; CHR_HSCHR19LRC_PGF2_CTG3_1; CHR_HSCHR19LRC_PGF1_CTG3_1; CHR_HSCHR19LRC_COX1_CTG3_1; CHR_HSCHR19LRC_COX2_CTG3_1; CHR_HSCHR19_4_CTG3_1	Glycerophospholipid metabolism		Acyl chain remodelling of PI	6	0	Not Found	High	1
NP_005098.2	nuclease EXOG, mitochondrial isoform 1 precursor [Homo sapiens]	EXOG	7.75	100	2			200		2.36772e+06	10	2	4	368	41.1	8.27	11.36	2	metabolic process	membrane;mitochondrion	catalytic activity;metal ion binding	Pf01223	9941	ENSG00000157036.12	3				0	0	Not Found	High	1
NP_001129166.1	voltage-dependent anion-selective channel protein 3 isoform 2 [Homo sapiens]	VDAC3	7.627	100	3			200		1.18775e+06	14	3	3	284	30.8	8.66	7.92	3	cell communication;defense response;regulation of biological process;response to stimulus;transport	membrane;mitochondrion;nucleus	nucleotide binding;transporter activity	Pf01459	7419	ENSG00000078668.13	8				0	0	Not Found	High	1
NP_085056.2	cytochrome b5 type B [Homo sapiens]	CYB5B	7.384	100	3			200		2.85925e+06	43	3	3	150	16.7	4.97	9.43	3	metabolic process;regulation of biological process	membrane;mitochondrion	enzyme regulator activity;metal ion binding;protein binding	Pf00173	80777	ENSG00000103018.16	16		Oxidation by Cytochrome P450		1	0	Not Found	High	1
NP_006293.2	mannosyl-oligosaccharide glucosidase isoform 1 [Homo sapiens]	MOGS	7.344	100	3			200		1.7051e+06	6	3	3	837	91.9	8.9	9.38	3	metabolic process	endoplasmic reticulum;membrane	catalytic activity	Pf03200	7841	ENSG00000115275.11	2	Metabolic pathways; N-Glycan biosynthesis; Protein processing in endoplasmic reticulum		Defective MOGS causes MOGS-CDG (CDG-2b); N-glycan trimming in the ER and Calnexin/Calreticulin cycle	11	0	Not Found	High	1
NP_004729.1	vesicle-associated membrane protein-associated protein B/C isoform 1 [Homo sapiens]	VAPB	7.236	100	1			200		1924015	11	2	3	243	27.2	7.3	9.59	2	cell organization and biogenesis;cellular homeostasis;metabolic process;regulation of biological process;response to stimulus;transport	cytoplasm;endoplasmic reticulum;Golgi;membrane	protein binding	Pf00635, Pf00843	9217	ENSG00000124164.15	20			Sphingolipid de novo biosynthesis	4	0	Not Found	High	1
NP_006398.1	PRA1 family protein 3 [Homo sapiens]	ARL6IP5	7.196	100	2			200		333799	15	2	4	188	21.6	9.77	11.59	2	regulation of biological process;response to stimulus;transport	cytoplasm;cytoskeleton;endoplasmic reticulum;membrane	protein binding	Pf02990, Pf03208	10550	ENSG00000144746.6	3			Glutamate Neurotransmitter Release Cycle	4	0	Not Found	High	1	Acetyl [N-Term]
XP_011518702.1	PREDICTED: fatty acyl-CoA reductase 1 isoform X1 [Homo sapiens]	FAR1	7.094	100	2			200		2.29936e+06	5	2	2	518	59.8	9.23	8.33	2	metabolic process	membrane;organelle lumen	catalytic activity	Pf01370, Pf03015, Pf07993	84188		11				0	0	Not Found	High	1
XP_016857451.1	PREDICTED: ras-related protein Rap-1A isoform X2 [Homo sapiens]	RAP1A	7.019	100	2			200		1.01635e+06	15	2	2	184	21	6.67	7.72	2	cell organization and biogenesis;cellular homeostasis;regulation of biological process;response to stimulus;transport	cytoplasm;cytosol;endosome;membrane	catalytic activity;nucleotide binding;protein binding;transporter activity	Pf00009, Pf00071, Pf08477	5906	ENSG00000116473.14	1	Rap1 signaling pathway; Platelet activation; Ras signaling pathway; Pancreatic secretion; MAPK signaling pathway; cAMP signaling pathway; Leukocyte transendothelial migration; Renal cell carcinoma; Chemokine signaling pathway; Focal adhesion; Long-term potentiation; Neurotrophin signaling pathway	Integrin-mediated Cell Adhesion; Integrated Breast Cancer Pathway; Human Thyroid Stimulating Hormone (TSH) signaling pathway; Brain-Derived Neurotrophic Factor (BDNF) signaling pathway; Common Pathways Underlying Drug Addiction; Focal Adhesion; Signaling of Hepatocyte Growth Factor Receptor; MAPK Signaling Pathway; VEGFA-VEGFR2 Signaling Pathway; Chemokine signaling pathway; EGF/EGFR Signaling Pa…	Signaling by BRAF and RAF fusions; MAP2K and MAPK activation; Glucagon-like Peptide-1 (GLP1) regulates insulin secretion; ARMS-mediated activation; GRB2:SOS provides linkage to MAPK signaling for Integrins ; MET activates RAP1 and RAC1; Signaling by RAS mutants; Signaling by high-kinase activity BRAF mutants; Signaling by moderate kinase activity BRAF mutants; p130Cas linkage to MAPK signaling fo…	67	0	Not Found	High	1
NP_542193.3	BRI3-binding protein precursor [Homo sapiens]	BRI3BP	6.13	100	2			200		856652	14	2	2	251	27.8	9.44	7.36	2		membrane;mitochondrion		Pf14965	140707	ENSG00000184992.10	12				0	0	Not Found	High	1
NP_003565.4	vesicle-associated membrane protein-associated protein A isoform 1 [Homo sapiens]	VAPA	6.061	100	1			200		2.31207e+06	9	2	3	294	32.6	8.91	9.16	2	cell death;cell organization and biogenesis;metabolic process;regulation of biological process;response to stimulus;transport	cytoskeleton;endoplasmic reticulum;membrane	protein binding;signal transducer activity	Pf00635	9218	ENSG00000101558.13	18		Exercise-induced Circadian Regulation		1	1	Not Found	High	1
NP_060722.2	transmembrane protein 206 isoform 2 [Homo sapiens]	TMEM206	5.788	100	2			200		333118	11	2	4	350	40	8.88	11.17	2		cell surface;membrane		Pf15122	55248	ENSG00000065600.12	1				0	0	Not Found	High	1
NP_055545.1	malectin isoform1 precursor [Homo sapiens]	MLEC	5.517	100	2			200		816535	11	2	2	292	32.2	5.41	6.08	2	metabolic process;transport	endoplasmic reticulum;membrane	protein binding	Pf11721	9761	ENSG00000110917.7	12			Neutrophil degranulation; N-glycan trimming in the ER and Calnexin/Calreticulin cycle	7	0	Not Found	High	1
XP_005256652.2	PREDICTED: dehydrogenase/reductase SDR family member 7B isoform X1 [Homo sapiens]	DHRS7B	5.393	100	2			200		165720	4	2	2	372	40.4	9.57	5.6	2	metabolic process	membrane	catalytic activity	Pf00106, Pf01370, Pf08659, Pf13460, Pf13561	25979		17				0	0	Not Found	High	1
NP_004870.3	etoposide-induced protein 2.4 homolog isoform 1 [Homo sapiens]	EI24	4.403	100	2			200		1.47055e+06	7	2	2	340	38.9	9.72	5.13	2	cell communication;cell death;metabolic process;regulation of biological process;response to stimulus	cytoplasm;cytosol;endoplasmic reticulum;Golgi;membrane;nucleus		Pf07264	9538	ENSG00000149547.14	11	p53 signaling pathway			1	0	Not Found	High	1
NP_056195.3	sorting and assembly machinery component 50 homolog [Homo sapiens]	SAMM50	3.032	100	2			200		444895	8	2	2	469	51.9	6.9	6.05	2	cell organization and biogenesis;transport	cytoplasm;membrane;mitochondrion	protein binding	Pf01103, Pf07244	25813	ENSG00000100347.14	22			Cristae formation; Mitochondrial protein import; Metabolism of proteins	5	0	Not Found	High	1
NP_057190.2	sec1 family domain-containing protein 1 isoform a [Homo sapiens]	SCFD1	2.705	100	2			200		625541	5	2	2	642	72.3	6.27	4.57	2	cell organization and biogenesis;regulation of biological process;response to stimulus;transport	cytoplasm;cytosol;endoplasmic reticulum;Golgi;membrane	protein binding	Pf00995	23256	ENSG00000092108.20	14			COPII (Coat Protein 2) Mediated Vesicle Transport	8	0	Not Found	High	1
NP_001132929.1	B-cell receptor-associated protein 31 isoform a [Homo sapiens]	BCAP31	6.562	33.495	3	0	5.8	194.2	88922.3	2.97842e+06	9	3	3	313	34.7	7.84	7.24	3	cellular homeostasis;regulation of biological process;response to stimulus;transport	cytosol;endoplasmic reticulum;membrane;mitochondrion	protein binding	Pf05529, Pf13870	10134	ENSG00000185825.15	X				0	0	Peak Found	High	1
NP_001171712.1	voltage-dependent anion-selective channel protein 2 isoform 1 [Homo sapiens]	VDAC2	73.142	27.532	12	13.6	2.4	197.6	1.07878e+06	8.95187e+07	47	12	47	309	33.4	7.59	155.94	12	regulation of biological process;transport	membrane;mitochondrion;nucleus	nucleotide binding;protein binding;transporter activity	Pf01459	7417	ENSG00000165637.13	10				0	0	Peak Found	High	1
NP_057479.2	very-long-chain (3R)-3-hydroxyacyl-CoA dehydratase 3 [Homo sapiens]	PTPLAD1; HACD3	45.689	26.094	9	14.07	4.4	195.6	2.26768e+06	1.00031e+08	31	9	27	362	43.1	8.94	81.5	9	metabolic process;regulation of biological process;response to stimulus	cytosol;endoplasmic reticulum;membrane;mitochondrion	catalytic activity;enzyme regulator activity;protein binding	Pf04387, Pf04969	51495	ENSG00000074696.12	15	Fatty acid metabolism; Fatty acid elongation; Biosynthesis of unsaturated fatty acids		Synthesis of very long-chain fatty acyl-CoAs	8	0	High	High	1	Acetyl [N-Term]
NP_077310.1	transmembrane protein 43 [Homo sapiens]	TMEM43	81.935	25.994	17	23.4	4.5	195.5	2.47112e+06	1.06991e+08	55	17	44	400	44.8	8.13	139.64	17	cell organization and biogenesis	endoplasmic reticulum;Golgi;membrane;nucleus;organelle lumen	protein binding	Pf07787	79188	ENSG00000170876.7	3				0	0	High	High	1
NP_001304106.1	MICOS complex subunit MIC19 isoform 1 [Homo sapiens]	CHCHD3	20.697	25.854	6	2.09	4.7	195.3	296107	1.23209e+07	27	6	9	232	26.7	7.75	29.89	6	cell organization and biogenesis;metabolic process;regulation of biological process	cytoplasm;membrane;mitochondrion;nucleus	protein binding;structural molecule activity	Pf05300, Pf06747	54927		7				0	0	Peak Found	High	1
NP_002061.1	guanine nucleotide-binding protein G(i) subunit alpha-2 isoform 1 [Homo sapiens]	GNAI2	7.713	24.719	2	0	5.3	194.7	104083	3.84199e+06	11	3	4	355	40.4	5.54	11.56	3	cell division;cell proliferation;metabolic process;regulation of biological process;response to stimulus	cytoplasm;cytoskeleton;cytosol;membrane;nucleus	catalytic activity;metal ion binding;nucleotide binding;protein binding;signal transducer activity	Pf00025, Pf00503	2771	ENSG00000114353.16	3	Progesterone-mediated oocyte maturation; Gastric acid secretion; Glutamatergic synapse; Retrograde endocannabinoid signaling; Pertussis; Regulation of lipolysis in adipocytes; Morphine addiction; Chemokine signaling pathway; Renin secretion; Cocaine addiction; Serotonergic synapse; Parkinson's disease; Gap junction; cAMP signaling pathway; Oxytocin signaling pathway; GABAergic synapse; Dopaminerg…	Human Thyroid Stimulating Hormone (TSH) signaling pathway; Corticotropin-releasing hormone signaling pathway; Signal Transduction of S1P Receptor; G Protein Signaling Pathways; Chemokine signaling pathway; Calcium Regulation in the Cardiac Cell	G alpha (z) signalling events; Cooperation of PDCL (PhLP1) and TRiC/CCT in G-protein beta folding; G alpha (s) signalling events; PLC beta mediated events; ADP signalling through P2Y purinoceptor 12; Adrenaline,noradrenaline inhibits insulin secretion; Adenylate cyclase inhibitory pathway; G-protein activation	70	1	Not Found	High	1
NP_612510.1	very-long-chain enoyl-CoA reductase isoform 1 [Homo sapiens]	TECR	4.177	23.966	2	0	5.4	194.6	146018	5.23782e+06	7	2	4	308	36	9.45	7.87	2	metabolic process	cytoplasm;endoplasmic reticulum;membrane;nucleus	catalytic activity;protein binding	Pf02544	9524	ENSG00000099797.13	19	Biosynthesis of unsaturated fatty acids; Fatty acid metabolism; Fatty acid elongation		Synthesis of very long-chain fatty acyl-CoAs	8	0	Peak Found	High	1
XP_006715769.1	PREDICTED: basic leucine zipper and W2 domain-containing protein 2 isoform X1 [Homo sapiens]	BZW2	493.109	22.946	48	38.9	10.2	189.8	7.13732e+08	1.32783e+10	80	48	853	419	48.1	6.68	2699.56	48	cell differentiation;development	cytoplasm;membrane	protein binding	Pf02020	28969	ENSG00000136261.14	7				0	0	High	High	1
XP_016882662.1	PREDICTED: basigin isoform X1 [Homo sapiens]	BSG	47.796	22.939	7	2.7	7.1	192.9	790759	2.15113e+07	31	7	16	385	42.2	5.66	59.2	7	cell organization and biogenesis;cellular component movement;metabolic process;regulation of biological process;response to stimulus;transport	membrane;mitochondrion	protein binding;transporter activity	Pf00047, Pf07679, Pf13895, Pf13927	682	ENSG00000172270.18	19		Matrix Metalloproteinases	Integrin cell surface interactions; Proton-coupled monocarboxylate transport; Basigin interactions; Degradation of the extracellular matrix; Pyruvate metabolism	15	0	Peak Found	High	1
NP_067026.3	signal recognition particle receptor subunit beta [Homo sapiens]	SRPRB	28.672	22.333	7	0	2.5	197.5	112869	8.99882e+06	30	7	10	271	29.7	9.04	35.86	7	regulation of biological process;response to stimulus	cytoplasm;endoplasmic reticulum;membrane	nucleotide binding	Pf00009, Pf00025, Pf01926, Pf02421, Pf09439	58477	ENSG00000144867.11	3	Protein export		XBP1(S) activates chaperone genes; SRP-dependent cotranslational protein targeting to membrane	7	0	Peak Found	High	1
XP_016858683.1	PREDICTED: MICOS complex subunit MIC60 isoform X1 [Homo sapiens]	IMMT	73.096	22.145	18	5.01	2.5	197.5	432522	3.42379e+07	35	18	30	758	83.6	6.48	99.61	18	cell organization and biogenesis;cellular homeostasis	membrane;mitochondrion	protein binding;RNA binding	Pf09731	10989	ENSG00000132305.20	2			Cristae formation	3	0	Peak Found	High	1
NP_002626.1	phosphate carrier protein, mitochondrial isoform b precursor [Homo sapiens]	SLC25A3	10.949	21.282	5	16.39	9	191	2.11193e+06	4.48866e+07	18	5	9	361	39.9	9.36	22.93	5	transport	membrane;mitochondrion	protein binding;transporter activity	Pf00153	5250	ENSG00000075415.12	12				0	0	Peak Found	High	1
XP_011513768.1	PREDICTED: ras-related protein Ral-A isoform X1 [Homo sapiens]	RALA	19.328	19.944	5	0	4.2	195.8	151347	7.06327e+06	35	5	9	206	23.6	7.11	28.82	5	cell division;cell organization and biogenesis;regulation of biological process;response to stimulus;transport	cell surface;membrane	catalytic activity;nucleotide binding;protein binding	Pf00025, Pf00071, Pf08477	5898	ENSG00000006451.7	7	Rap1 signaling pathway; Pancreatic cancer; Pathways in cancer; Phospholipase D signaling pathway; Ras signaling pathway	RalA downstream regulated genes; EGF/EGFR Signaling Pathway	Translocation of GLUT4 to the plasma membrane; Gene and protein expression by JAK-STAT signaling after Interleukin-12 stimulation; p38MAPK events; Interleukin-12 family signaling	22	0	Peak Found	High	1
XP_011514699.1	PREDICTED: acylglycerol kinase, mitochondrial isoform X1 [Homo sapiens]	AGK	28.94	19.688	5	0	2.6	197.4	113195	8.52945e+06	22	5	10	422	47.1	8.09	33.13	5	cell organization and biogenesis;metabolic process;transport	cytosol;membrane;mitochondrion	catalytic activity;nucleotide binding	Pf00781	55750	ENSG00000006530.15	7	Glycerolipid metabolism; Metabolic pathways		Signaling by BRAF and RAF fusions; Glycerophospholipid biosynthesis	10	0	Peak Found	High	1
NP_006708.2	spindlin-1 [Homo sapiens]	SPIN1	4.371	19.001	2	0	18.2	181.8	1.65814e+06	16587864	9	2	3	262	29.6	6.96	8.59	2	cell organization and biogenesis;development;metabolic process;regulation of biological process;response to stimulus	cytosol;membrane;nucleus	protein binding	Pf02513	10927	ENSG00000106723.16	9				0	0	High	Peak Found	1
NP_006816.2	cytoskeleton-associated protein 4 [Homo sapiens]	CKAP4	73.728	16.964	14	9.29	10.5	189.5	1.18112e+06	2.13512e+07	31	14	26	602	66	5.92	93.92	14	metabolic process;transport	cytoplasm;cytoskeleton;cytosol;endoplasmic reticulum;membrane;organelle lumen	RNA binding	Pf13166	10970	ENSG00000136026.13	12	Protein processing in endoplasmic reticulum		Post-translational protein phosphorylation; Regulation of Insulin-like Growth Factor (IGF) transport and uptake by Insulin-like Growth Factor Binding Proteins (IGFBPs); Surfactant metabolism; Neutrophil degranulation	9	0	High	High	1
XP_016881278.1	PREDICTED: ATP synthase subunit alpha, mitochondrial isoform X1 [Homo sapiens]	ATP5A1	13.466	14.376	6	0	4.6	195.4	190522	8.02221e+06	14	6	11	586	64.1	9.28	29.16	6	cell organization and biogenesis;metabolic process;regulation of biological process;transport	membrane;mitochondrion;organelle lumen	catalytic activity;nucleotide binding;protein binding;RNA binding;transporter activity	Pf00006, Pf00306, Pf02663, Pf02874, Pf05943	498		18		Electron Transport Chain; Oxidative phosphorylation		2	0	Peak Found	High	1
XP_011540329.1	PREDICTED: monocarboxylate transporter 1 isoform X1 [Homo sapiens]	SLC16A1	12.608	12.377	3	0	15	185	498602	6171393	6	3	7	500	53.9	8.66	20.1	3	cell organization and biogenesis;cellular component movement;metabolic process;regulation of biological process;response to stimulus;transport	membrane;mitochondrion	protein binding;transporter activity	Pf00083, Pf07690, Pf12832	6566	ENSG00000281917.2; ENSG00000155380.11	1; CHR_HG2104_PATCH		Photodynamic therapy-induced HIF-1 survival signaling	Proton-coupled monocarboxylate transport; Defective SLC16A1 causes symptomatic deficiency in lactate transport (SDLT); Basigin interactions; Pyruvate metabolism	16	0	Peak Found	High	1
NP_001677.2	ATP synthase subunit beta, mitochondrial precursor [Homo sapiens]	ATP5B	26.553	10.387	8	0	3.9	196.1	144492	7.24296e+06	26	8	10	529	56.5	5.4	29.68	8	cell differentiation;cell organization and biogenesis;cellular homeostasis;metabolic process;regulation of biological process;transport	cell surface;membrane;mitochondrion;nucleus;organelle lumen	catalytic activity;nucleotide binding;protein binding;transporter activity	Pf00006, Pf00306, Pf02874	506	ENSG00000110955.8	12	Alzheimer's disease; Metabolic pathways; Parkinson's disease; Oxidative phosphorylation; Huntington's disease	Electron Transport Chain; Oxidative phosphorylation	Transcriptional activation of mitochondrial biogenesis; Cristae formation; Mitochondrial protein import; Formation of ATP by chemiosmotic coupling; Metabolism of proteins	17	0	Peak Found	High	1
NP_001627.2	ADP/ATP translocase 3 [Homo sapiens]	SLC25A6	22.41	8.703	2	11.68	20.1	179.9	420159	3.751e+06	21	6	12	298	32.8	9.74	27.99	6	cell death;cell organization and biogenesis;regulation of biological process;response to stimulus;transport	membrane;mitochondrion;nucleus	protein binding;transporter activity	Pf00153	293	ENSG00000169100.13	X|Y; X	Calcium signaling pathway; HTLV-I infection; Influenza A; Huntington's disease; Parkinson's disease; cGMP-PKG signaling pathway	Electron Transport Chain	Mitochondrial protein import; Regulation of insulin secretion; Vpr-mediated induction of apoptosis by mitochondrial outer membrane permeabilization; Influenza Virus Induced Apoptosis; Metabolism of proteins	21	0	High	High	1
NP_001143.2	ADP/ATP translocase 2 [Homo sapiens]	SLC25A5	23.051	8.701	2	8.14	27.7	172.3	5.52702e+06	3.44427e+07	21	6	15	298	32.8	9.69	41.48	6	regulation of biological process;transport	membrane;mitochondrion;nucleus	protein binding;RNA binding;transporter activity	Pf00153	292	ENSG00000005022.5	X	Huntington's disease; Calcium signaling pathway; HTLV-I infection; cGMP-PKG signaling pathway; Parkinson's disease	Electron Transport Chain	Vpr-mediated induction of apoptosis by mitochondrial outer membrane permeabilization; Regulation of insulin secretion	15	3	High	High	1
NP_060129.2	glutaminyl-peptide cyclotransferase-like protein isoform 1 [Homo sapiens]	QPCTL	7.06	8.219	3	27.56	22.6	177.4	618608	4.85711e+06	8	3	3	382	42.9	9.82	7.85	3	metabolic process	Golgi;membrane	catalytic activity;metal ion binding	Pf04389	54814	ENSG00000011478.11	19				0	0	Peak Found	High	1
NP_060979.2	leucine-rich repeat-containing protein 59 [Homo sapiens]	LRRC59	3.212	6.312	2	0	18.5	181.5	156830	1.53797e+06	8	2	2	307	34.9	9.57	5.12	2		endoplasmic reticulum;membrane;nucleus	protein binding;RNA binding	Pf12799, Pf13855	55379	ENSG00000108829.9	17				0	0	Peak Found	High	1
XP_006710865.2	PREDICTED: ATP-binding cassette sub-family D member 3 isoform X1 [Homo sapiens]	ABCD3	25.768	5.66	8	0	6	194	205495	6.64346e+06	16	8	12	683	78.4	9.16	37.75	8	cell organization and biogenesis;metabolic process;response to stimulus;transport	cytosol;membrane;organelle lumen	catalytic activity;nucleotide binding;protein binding;transporter activity	Pf00005, Pf06472	5825		1		Nuclear Receptors in Lipid Metabolism and Toxicity		1	0	Peak Found	High	1
NP_003320.2	thioredoxin isoform 1 [Homo sapiens]	TXN	6.63	5.245	4	67.47	36.4	163.6	1.33014e+06	5.98527e+06	34	4	7	105	11.7	4.92	15.23	4	cell communication;cell proliferation;cellular component movement;cellular homeostasis;metabolic process;regulation of biological process;response to stimulus;transport	cytoplasm;cytosol;extracellular;mitochondrion;nucleus	antioxidant activity;catalytic activity;protein binding;RNA binding	Pf00085, Pf00462, Pf13098, Pf13899, Pf13905	7295	ENSG00000136810.12	9	NOD-like receptor signaling pathway	Selenium Micronutrient Network; TNF alpha Signaling Pathway; NRF2 pathway; VEGFA-VEGFR2 Signaling Pathway	Interconversion of nucleotide di- and triphosphates; Protein repair; TP53 Regulates Metabolic Genes; The NLRP3 inflammasome; Oxidative Stress Induced Senescence; Detoxification of Reactive Oxygen Species	25	0	High	High	1
NP_001258898.1	heat shock protein HSP 90-beta isoform a [Homo sapiens]	HSP90AB1	21.118	5.117	7	28.42	29.8	170.2	691332	3.95148e+06	16	7	8	724	83.2	5.03	21.34	7	cell organization and biogenesis;metabolic process;regulation of biological process;response to stimulus;transport	cell surface;cytoplasm;cytosol;extracellular;membrane;mitochondrion;nucleus;organelle lumen	enzyme regulator activity;nucleotide binding;protein binding;RNA binding	Pf00183, Pf02518, Pf13589	3326	ENSG00000096384.19	6	Protein processing in endoplasmic reticulum; Progesterone-mediated oocyte maturation; PI3K-Akt signaling pathway; Prostate cancer; NOD-like receptor signaling pathway; Estrogen signaling pathway; Pathways in cancer; Antigen processing and presentation	NRF2 pathway; Focal Adhesion-PI3K-Akt-mTOR-signaling pathway	Sema3A PAK dependent Axon repulsion; HSF1 activation; Attenuation phase; Neutrophil degranulation; Aryl hydrocarbon receptor signalling; Uptake and function of diphtheria toxin; Regulation of actin dynamics for phagocytic cup formation; The NLRP3 inflammasome; HSP90 chaperone cycle for steroid hormone receptors (SHR); The role of GTSE1 in G2/M progression after G2 checkpoint	42	0	Peak Found	High	1
NP_006073.2	tubulin alpha-1B chain [Homo sapiens]	TUBA1B	98.72	4.778	4	29.44	34.5	165.5	7.76594e+06	3.7291e+07	53	15	40	451	50.1	5.06	142.33	15	cell division;cell organization and biogenesis;response to stimulus;transport	cytoplasm;cytoskeleton;membrane	catalytic activity;nucleotide binding;protein binding;RNA binding;structural molecule activity	Pf00091, Pf03953	10376	ENSG00000123416.15	12	Phagosome; Pathogenic Escherichia coli infection; Apoptosis; Gap junction	Pathogenic Escherichia coli infection; Allograft Rejection; Parkin-Ubiquitin Proteasomal System pathway	COPI-independent Golgi-to-ER retrograde traffic; COPI-dependent Golgi-to-ER retrograde traffic; Carboxyterminal post-translational modifications of tubulin; Recruitment of NuMA to mitotic centrosomes; Hedgehog 'off' state; Translocation of GLUT4 to the plasma membrane; Microtubule-dependent trafficking of connexons from Golgi to the plasma membrane; Separation of Sister Chromatids; COPI-mediated …	66	12	Peak Found	High	1
NP_002147.2	60 kDa heat shock protein, mitochondrial [Homo sapiens]	HSPD1	22.74	4.316	3	31.94	34.9	165.1	588654	2.78163e+06	9	3	6	573	61	5.87	24.05	3	cell organization and biogenesis;cell proliferation;metabolic process;regulation of biological process;response to stimulus;transport	cell surface;cytoplasm;cytosol;endosome;membrane;mitochondrion;organelle lumen	catalytic activity;DNA binding;nucleotide binding;protein binding;RNA binding	Pf00118	3329	ENSG00000144381.16	2	RNA degradation; Tuberculosis; Legionellosis; Type I diabetes mellitus	Apoptosis-related network due to altered Notch3 in ovarian cancer; Sudden Infant Death Syndrome (SIDS) Susceptibility Pathways	TFAP2A acts as a transcriptional repressor during retinoic acid induced cell differentiation; Mitochondrial protein import; Metabolism of proteins	13	0	Peak Found	High	1
NP_002565.1	peroxiredoxin-1 [Homo sapiens]	PRDX1	18.136	4.232	7	13.77	36.6	163.4	2.63459e+06	11767356	43	7	13	199	22.1	8.13	32.36	7	cell proliferation;cellular homeostasis;defense response;metabolic process;regulation of biological process;response to stimulus	cytoplasm;cytosol;mitochondrion;nucleus	antioxidant activity;catalytic activity;protein binding;RNA binding	Pf00578, Pf08534, Pf10417	5052	ENSG00000117450.13	1	Peroxisome	Androgen receptor signaling pathway; Selenium Micronutrient Network; NRF2 pathway	TP53 Regulates Metabolic Genes; Deregulated CDK5 triggers multiple neurodegenerative pathways in Alzheimer's disease models; Detoxification of Reactive Oxygen Species	15	0	High	High	1
NP_006079.1	tubulin beta-4B chain [Homo sapiens]	TUBB4B	75.104	3.578	2	16.41	42.9	157.1	1.24541e+06	4.56428e+06	42	14	36	445	49.8	4.89	115	14	cell organization and biogenesis;cellular component movement;defense response;regulation of biological process;response to stimulus;transport	cytoplasm;cytoskeleton;cytosol;extracellular;nucleus;organelle lumen	catalytic activity;nucleotide binding;protein binding;RNA binding;structural molecule activity	Pf00091, Pf03953, Pf10644	10383	ENSG00000188229.5	9	Gap junction; Phagosome; Pathogenic Escherichia coli infection	Pathogenic Escherichia coli infection; Parkin-Ubiquitin Proteasomal System pathway	COPI-independent Golgi-to-ER retrograde traffic; COPI-dependent Golgi-to-ER retrograde traffic; Carboxyterminal post-translational modifications of tubulin; Regulation of PLK1 Activity at G2/M Transition; Recruitment of NuMA to mitotic centrosomes; Hedgehog 'off' state; Loss of Nlp from mitotic centrosomes; Translocation of GLUT4 to the plasma membrane; Prefoldin mediated transfer of substrate to…	74	2	High	High	1
NP_821133.1	tubulin beta chain isoform b [Homo sapiens]	TUBB	96.39	3.389	3	17.93	47.4	152.6	1.06732e+07	3.43769e+07	46	15	42	444	49.6	4.89	135.32	15	cell division;cell organization and biogenesis;cellular component movement;defense response;regulation of biological process;response to stimulus;transport	cytoplasm;cytoskeleton;extracellular;membrane;nucleus;organelle lumen	catalytic activity;nucleotide binding;protein binding;structural molecule activity	Pf00091, Pf03953, Pf10644	203068	ENSG00000232575.10; ENSG00000196230.12; ENSG00000227739.10; ENSG00000224156.10; ENSG00000235067.10; ENSG00000229684.10; ENSG00000183311.16; ENSG00000232421.10	6; CHR_HSCHR6_MHC_MANN_CTG1; CHR_HSCHR6_MHC_COX_CTG1; CHR_HSCHR6_MHC_APD_CTG1; CHR_HSCHR6_MHC_DBB_CTG1; CHR_HSCHR6_MHC_MCF_CTG1; CHR_HSCHR6_MHC_QBL_CTG1; CHR_HSCHR6_MHC_SSTO_CTG1	Gap junction; Phagosome; Pathogenic Escherichia coli infection	Pathogenic Escherichia coli infection; Parkin-Ubiquitin Proteasomal System pathway	Neutrophil degranulation; Regulation of PLK1 Activity at G2/M Transition; AURKA Activation by TPX2; Anchoring of the basal body to the plasma membrane; Recruitment of NuMA to mitotic centrosomes; Loss of Nlp from mitotic centrosomes; Recruitment of mitotic centrosome proteins and complexes	24	11	High	High	1
NP_004125.3	stress-70 protein, mitochondrial precursor [Homo sapiens]	HSPA9	34.97	3.139	9	22.28	44	156	1.75194e+06	6.21078e+06	19	9	12	679	73.6	6.16	36.49	9	cell differentiation;cell organization and biogenesis;metabolic process;regulation of biological process;response to stimulus	cytoplasm;mitochondrion;nucleus;organelle lumen	nucleotide binding;protein binding;RNA binding	Pf00012, Pf06723	3313	ENSG00000113013.12	5	Tuberculosis; RNA degradation	Parkin-Ubiquitin Proteasomal System pathway	Gene and protein expression by JAK-STAT signaling after Interleukin-12 stimulation; Mitochondrial protein import; Regulation of HSF1-mediated heat shock response; Interleukin-12 family signaling; Cristae formation; Metabolism of proteins	17	0	High	High	1
NP_001203.1	complement component 1 Q subcomponent-binding protein, mitochondrial precursor [Homo sapiens]	C1QBP	17.127	2.946	5	68.65	55.8	144.2	1.42561e+06	3.6874e+06	22	5	8	282	31.3	4.84	22.77	5	cell death;cell organization and biogenesis;defense response;metabolic process;regulation of biological process;response to stimulus	cell surface;cytoplasm;cytosol;extracellular;membrane;mitochondrion;nucleus;organelle lumen	protein binding;RNA binding	Pf02330	708	ENSG00000108561.8	17	Herpes simplex infection	Mesodermal Commitment Pathway	Intrinsic Pathway of Fibrin Clot Formation	5	0	Peak Found	High	1
NP_115914.1	tubulin beta-6 chain isoform 1 [Homo sapiens]	TUBB6	22.589	2.941	1	0	50.7	149.3	129301	380284	12	5	10	446	49.8	4.88	31.91	5	cell organization and biogenesis	cytoplasm;cytoskeleton;nucleus	catalytic activity;nucleotide binding;structural molecule activity	Pf00091, Pf03953, Pf10644	84617	ENSG00000176014.12	18	Gap junction; Phagosome; Pathogenic Escherichia coli infection	Pathogenic Escherichia coli infection; Parkin-Ubiquitin Proteasomal System pathway	COPI-independent Golgi-to-ER retrograde traffic; COPI-dependent Golgi-to-ER retrograde traffic; Carboxyterminal post-translational modifications of tubulin; Recruitment of NuMA to mitotic centrosomes; Hedgehog 'off' state; Translocation of GLUT4 to the plasma membrane; Prefoldin mediated transfer of substrate to CCT/TriC; Microtubule-dependent trafficking of connexons from Golgi to the plasma mem…	65	0	Peak Found	High	1
NP_612480.1	SPIN1-docking protein [Homo sapiens]	C11orf84	16.939	2.704	4	0	159.1	40.9	2.01343e+06	518123	23	4	7	381	41	5.01	22.45	4					144097	ENSG00000168005.8	11				0	0	High	Peak Found	1
NP_000108.1	emerin [Homo sapiens]	EMD	10.88	2.702	2	0	27.1	172.9	66797.2	427080	15	2	4	254	29	5.5	12.75	2	cell differentiation;cell organization and biogenesis;regulation of biological process;response to stimulus	cytoplasm;endoplasmic reticulum;membrane;nucleus	protein binding	Pf03020	2010	ENSG00000102119.10	X	Hypertrophic cardiomyopathy (HCM); Arrhythmogenic right ventricular cardiomyopathy (ARVC); Dilated cardiomyopathy	Arrhythmogenic Right Ventricular Cardiomyopathy	Depolymerisation of the Nuclear Lamina; Initiation of Nuclear Envelope Reformation; Clearance of Nuclear Envelope Membranes from Chromatin	15	0	Peak Found	High	1	Acetyl [N-Term]
XP_016882687.1	PREDICTED: ubiquitin-60S ribosomal protein L40 isoform X1 [Homo sapiens]	UBA52	8.858	2.601	2	0	70.1	129.9	1.32669e+06	2458385	12	2	5	203	22.2	8.94	15.7	2	cell communication;cell organization and biogenesis;cellular homeostasis;defense response;metabolic process;regulation of biological process;response to stimulus;transport	cytosol;endoplasmic reticulum;membrane;nucleus;ribosome	protein binding;structural molecule activity	Pf00240, Pf01020, Pf11976, Pf13019, Pf13881, Pf14560	7311		19		DNA Replication; Cytoplasmic Ribosomal Proteins		2	0	High	High	1
NP_001027454.1	thymopoietin isoform beta [Homo sapiens]	TMPO	75.283	2.454	11	32.51	34.7	165.3	7.11143e+06	3.38498e+07	43	11	31	454	50.6	9.38	106.8	11	regulation of biological process	chromosome;cytoplasm;membrane;nucleus	DNA binding;protein binding	Pf03020, Pf08198	7112	ENSG00000120802.13	12			Depolymerisation of the Nuclear Lamina; Initiation of Nuclear Envelope Reformation; Clearance of Nuclear Envelope Membranes from Chromatin	11	0	High	High	1
NP_005338.1	78 kDa glucose-regulated protein precursor [Homo sapiens]	HSPA5	58.427	2.272	9	15.24	58.7	141.3	1703722	4.10016e+06	26	11	23	654	72.3	5.16	70.88	11	cell communication;cell death;cell differentiation;cell organization and biogenesis;metabolic process;regulation of biological process;response to stimulus;transport	cell surface;cytoplasm;endoplasmic reticulum;membrane;mitochondrion;nucleus;organelle lumen	catalytic activity;metal ion binding;nucleotide binding;protein binding	Pf00012, Pf01968, Pf06723	3309	ENSG00000044574.7	9	Protein processing in endoplasmic reticulum; Antigen processing and presentation; Protein export; Thyroid hormone synthesis; Prion diseases	Parkin-Ubiquitin Proteasomal System pathway; Apoptosis-related network due to altered Notch3 in ovarian cancer; Photodynamic therapy-induced unfolded protein response; MAPK Signaling Pathway	Platelet degranulation ; PERK regulates gene expression; ATF6 (ATF6-alpha) activates chaperone genes; Antigen Presentation: Folding, assembly and peptide loading of class I MHC; Regulation of HSF1-mediated heat shock response; IRE1alpha activates chaperones	27	0	High	High	1
NP_006588.1	heat shock cognate 71 kDa protein isoform 1 [Homo sapiens]	HSPA8	86.967	2.051	13	31.57	78.4	121.6	7.44313e+06	1.15391e+07	40	16	40	646	70.9	5.52	120.4	16	cell communication;cell organization and biogenesis;metabolic process;regulation of biological process;response to stimulus;transport	cytoplasm;cytosol;endosome;extracellular;membrane;nucleus;organelle lumen;spliceosomal complex	catalytic activity;nucleotide binding;protein binding;RNA binding	Pf00012, Pf02463, Pf06723	3312	ENSG00000109971.13	11	Estrogen signaling pathway; Toxoplasmosis; Spliceosome; Endocytosis; Antigen processing and presentation; Influenza A; Protein processing in endoplasmic reticulum; Epstein-Barr virus infection; Legionellosis; Measles; MAPK signaling pathway; Longevity regulating pathway - multiple species	Parkin-Ubiquitin Proteasomal System pathway; MAPK Signaling Pathway; Exercise-induced Circadian Regulation	Protein methylation; Clathrin-mediated endocytosis; Regulation of HSF1-mediated heat shock response; Golgi Associated Vesicle Biogenesis; GABA synthesis, release, reuptake and degradation; Lysosome Vesicle Biogenesis; CHL1 interactions; AUF1 (hnRNP D0) binds and destabilizes mRNA; Attenuation phase; Neutrophil degranulation; mRNA Splicing - Major Pathway; Interleukin-4 and 13 signaling; HSP90 cha…	52	0	High	High	1
NP_001030335.1	60S ribosomal protein L38 [Homo sapiens]	RPL38	4.079	1.897	2	32.29	70.3	129.7	400295	738057	19	2	2	70	8.2	10.1	5.61	2	cell organization and biogenesis;metabolic process;regulation of biological process;transport	cytosol;ribosome	RNA binding;structural molecule activity	Pf01781	6169	ENSG00000172809.12	17	Ribosome	Mesodermal Commitment Pathway; Cytoplasmic Ribosomal Proteins	Peptide chain elongation; Eukaryotic Translation Termination; Viral mRNA Translation; L13a-mediated translational silencing of Ceruloplasmin expression; Nonsense Mediated Decay (NMD) independent of the Exon Junction Complex (EJC); Selenocysteine synthesis; Nonsense Mediated Decay (NMD) enhanced by the Exon Junction Complex (EJC); GTP hydrolysis and joining of the 60S ribosomal subunit; Major path…	35	0	High	High	1
NP_006487.1	guanine nucleotide-binding protein G(k) subunit alpha [Homo sapiens]	GNAI3	6.801	1.827	1	0	70.7	129.3	882095	1.61157e+06	7	2	3	354	40.5	5.69	9.75	2	cell division;cell organization and biogenesis;metabolic process;regulation of biological process;response to stimulus;transport	cytoplasm;cytoskeleton;Golgi;membrane;nucleus	catalytic activity;metal ion binding;nucleotide binding;protein binding;signal transducer activity	Pf00025, Pf00503	2773	ENSG00000065135.10	1	Serotonergic synapse; Parkinson's disease; Gap junction; cAMP signaling pathway; Oxytocin signaling pathway; GABAergic synapse; Glutamatergic synapse; Retrograde endocannabinoid signaling; Dopaminergic synapse; Toxoplasmosis; Cholinergic synapse; Morphine addiction; Chemokine signaling pathway; Rap1 signaling pathway; Sphingolipid signaling pathway; Adrenergic signaling in cardiomyocytes; Estroge…	Human Thyroid Stimulating Hormone (TSH) signaling pathway; Signal Transduction of S1P Receptor; G Protein Signaling Pathways; Chemokine signaling pathway; Calcium Regulation in the Cardiac Cell	G alpha (z) signalling events; Cooperation of PDCL (PhLP1) and TRiC/CCT in G-protein beta folding; G alpha (s) signalling events; PLC beta mediated events; ADP signalling through P2Y purinoceptor 12; Adenylate cyclase inhibitory pathway; G-protein activation	65	0	Peak Found	High	1
NP_003312.3	elongation factor Tu, mitochondrial precursor [Homo sapiens]	TUFM	11.053	1.694	4	0	65.4	134.6	674390	1.38906e+06	13	4	5	455	49.8	7.61	14.02	4	metabolic process;response to stimulus	membrane;mitochondrion	catalytic activity;nucleotide binding;protein binding;RNA binding	Pf00009, Pf03143, Pf03144	7284	ENSG00000178952.10	16				0	0	High	High	1
NP_001393.1	elongation factor 1-alpha 1 [Homo sapiens]	EEF1A1	11.011	1.596	2	6.66	76.9	123.1	2593440	4152678	8	2	4	462	50.1	9.01	13.69	2	metabolic process;regulation of biological process;response to stimulus;transport	cytoplasm;cytoskeleton;cytosol;extracellular;membrane;nucleus;organelle lumen	catalytic activity;nucleotide binding;protein binding;RNA binding	Pf00009, Pf03143, Pf03144	1915	ENSG00000156508.17	6	RNA transport; Legionellosis	Translation Factors	Peptide chain elongation; Protein methylation; Neutrophil degranulation; HSF1 activation	16	0	High	High	1
NP_006187.2	poly(rC)-binding protein 1 [Homo sapiens]	PCBP1	7.175	1.551	3	0	78.4	121.6	186186	288778	15	3	3	356	37.5	7.09	7.98	3	metabolic process;regulation of biological process	cytoplasm;cytosol;membrane;nucleus	DNA binding;protein binding;RNA binding	Pf00013, Pf13014	5093	ENSG00000169564.6	2	Spliceosome		mRNA Splicing - Major Pathway	5	0	Peak Found	High	1
NP_005336.3	heat shock 70 kDa protein 1A [Homo sapiens]	HSPA1B; HSPA1A	138.064	0.958	17	23.52	96.2	103.8	4.38015e+07	4.7234e+07	47	19	54	641	70	5.66	185.28	19	cell organization and biogenesis;metabolic process;regulation of biological process;response to stimulus;transport	cytoplasm;cytoskeleton;cytosol;endoplasmic reticulum;extracellular;mitochondrion;nucleus	catalytic activity;nucleotide binding;protein binding;receptor activity;RNA binding	Pf00012, Pf06723	3304; 3303	ENSG00000232804.5; ENSG00000234475.5; ENSG00000231555.4; ENSG00000235941.5; ENSG00000204389.9; ENSG00000204388.6; ENSG00000212866.6; ENSG00000237724.5; ENSG00000224501.5	6; CHR_HSCHR6_MHC_APD_CTG1; CHR_HSCHR6_MHC_DBB_CTG1; CHR_HSCHR6_MHC_QBL_CTG1; CHR_HSCHR6_MHC_COX_CTG1	Longevity regulating pathway - multiple species; MAPK signaling pathway; Influenza A; Endocytosis; Spliceosome; Measles; Antigen processing and presentation; Prion diseases; Protein processing in endoplasmic reticulum; Estrogen signaling pathway; Epstein-Barr virus infection; Toxoplasmosis; Legionellosis	Apoptosis Modulation and Signaling; Parkin-Ubiquitin Proteasomal System pathway; NRF2 pathway; MAPK Signaling Pathway; Apoptosis Modulation by HSP70; VEGFA-VEGFR2 Signaling Pathway	AUF1 (hnRNP D0) binds and destabilizes mRNA; Attenuation phase; Neutrophil degranulation; Regulation of HSF1-mediated heat shock response; Viral RNP Complexes in the Host Cell Nucleus; HSP90 chaperone cycle for steroid hormone receptors (SHR)	38	3	High	High	1
NP_003534.1	histone H4 [Homo sapiens]	HIST1H4A; HIST1H4F; HIST1H4D; HIST1H4J; HIST2H4A; HIST2H4B; HIST1H4H; HIST1H4C; HIST4H4; HIST1H4E; HIST1H4I; HIST1H4B; HIST1H4K; HIST1H4L	7.009	0.891	3	11.09	106	94	2.17016e+06	1.92278e+06	29	3	6	103	11.4	11.36	17.72	3	cell organization and biogenesis;metabolic process;regulation of biological process;response to stimulus	chromosome;extracellular;membrane;nucleus	DNA binding;protein binding;RNA binding	Pf00125, Pf02969, Pf15630	8359; 8361; 8360; 8363; 8370; 554313; 8365; 8364; 121504; 8367; 8294; 8366; 8362; 8368	ENSG00000197061.4; ENSG00000275126.1; ENSG00000273542.1; ENSG00000197238.4; ENSG00000197837.3; ENSG00000276966.2; ENSG00000158406.4; ENSG00000270882.2; ENSG00000274618.1; ENSG00000278637.1; ENSG00000277157.1; ENSG00000278705.1; ENSG00000270276.2; ENSG00000276180.1	6; 1; 12	Viral carcinogenesis; Systemic lupus erythematosus; Alcoholism	Gastric Cancer Network 1; Histone Modifications; Type II interferon signaling (IFNG)	SIRT1 negatively regulates rRNA expression; RMTs methylate histone arginines; Nonhomologous End-Joining (NHEJ); Activation of anterior HOX genes in hindbrain development during early embryogenesis; NoRC negatively regulates rRNA expression; Meiotic synapsis; Transcriptional regulation by small RNAs; Meiotic recombination; PRC2 methylates histones and DNA; Recruitment and ATM-mediated phosphorylat…	82	0	High	High	1
NP_055205.2	staphylococcal nuclease domain-containing protein 1 [Homo sapiens]	SND1	94.01	0.794	11	11.66	115.6	84.4	6.31186e+06	4.61192e+06	22	11	61	910	101.9	7.17	210.17	11	cell differentiation;metabolic process;regulation of biological process	cytoplasm;cytosol;membrane;mitochondrion;nucleus	catalytic activity;protein binding;RNA binding	Pf00565, Pf00567	27044	ENSG00000197157.10	7	Viral carcinogenesis; Epstein-Barr virus infection		Signaling by BRAF and RAF fusions	6	0	High	High	1
NP_848927.2	protein LYRIC [Homo sapiens]	MTDH	109.036	0.62	11	18.75	112.1	87.9	1.00151e+07	7.8519e+06	36	11	220	582	63.8	9.32	591.86	11	cell organization and biogenesis;regulation of biological process;response to stimulus	cytoplasm;endoplasmic reticulum;membrane;nucleus	protein binding;RNA binding		92140	ENSG00000147649.9	8		Gastric cancer network 2		1	0	High	High	1
NP_001092.1	actin, cytoplasmic 1 [Homo sapiens]	ACTB	39.418	0.614	5	7.06	133	67	2.14816e+07	1.08194e+07	37	9	15	375	41.7	5.48	38.49	9	cell organization and biogenesis;cellular component movement;metabolic process;regulation of biological process;response to stimulus	cytoplasm;cytoskeleton;cytosol;membrane;nucleus	DNA binding;nucleotide binding;protein binding;structural molecule activity	Pf00022	60	ENSG00000075624.13	7	Leukocyte transendothelial migration; Hippo signaling pathway; Platelet activation; Tight junction; Salmonella infection; Viral myocarditis; Apoptosis; Gastric acid secretion; Oxytocin signaling pathway; Dilated cardiomyopathy; Adherens junction; Hypertrophic cardiomyopathy (HCM); Arrhythmogenic right ventricular cardiomyopathy (ARVC); Focal adhesion; Vibrio cholerae infection; Thyroid hormone si…	Arrhythmogenic Right Ventricular Cardiomyopathy; Pathogenic Escherichia coli infection; Common Pathways Underlying Drug Addiction; Myometrial Relaxation and Contraction Pathways; Focal Adhesion; Fas Ligand (FasL) pathway and Stress induction of Heat Shock Proteins (HSP) regulation; Regulation of Actin Cytoskeleton	Formation of annular gap junctions; Cell-extracellular matrix interactions; UCH proteinases; MAP2K and MAPK activation; Interaction between L1 and Ankyrins; Factors involved in megakaryocyte development and platelet production; Translocation of GLUT4 to the plasma membrane; EPH-ephrin mediated repulsion of cells; Prefoldin mediated transfer of substrate to CCT/TriC; EPHB-mediated forward signalin…	102	4	High	High	1
NP_003502.1	histone H2A type 1 [Homo sapiens]	HIST1H2AG; HIST1H2AM; HIST1H2AI; HIST1H2AK; HIST1H2AL	12.683	0.576	2	1.45	126.8	73.2	5.23703e+06	3.02287e+06	22	2	9	130	14.1	10.9	28.89	2	regulation of biological process	chromosome;nucleus	DNA binding;protein binding	Pf00125, Pf00808	8969; 8336; 8329; 8330; 8332	ENSG00000276903.1; ENSG00000275221.1; ENSG00000278677.1; ENSG00000196787.3; ENSG00000196747.4	6	Systemic lupus erythematosus; Alcoholism	Pathways Affected in Adenoid Cystic Carcinoma	HDACs deacetylate histones; HATs acetylate histones; UCH proteinases; Ub-specific processing proteases; RMTs methylate histone arginines; Metalloprotease DUBs	14	0	High	High	1
NP_000972.1	60S ribosomal protein L19 isoform 1 [Homo sapiens]	RPL19	7.108	0.573	2	0	177.5	22.5	1.58375e+06	200374	13	2	3	196	23.5	11.47	8.87	2	cell organization and biogenesis;metabolic process;transport	cytosol;membrane;ribosome	protein binding;RNA binding;structural molecule activity	Pf01280	6143	ENSG00000108298.9	17	Ribosome	Cytoplasmic Ribosomal Proteins	Peptide chain elongation; Eukaryotic Translation Termination; Viral mRNA Translation; L13a-mediated translational silencing of Ceruloplasmin expression; Nonsense Mediated Decay (NMD) independent of the Exon Junction Complex (EJC); Selenocysteine synthesis; Nonsense Mediated Decay (NMD) enhanced by the Exon Junction Complex (EJC); GTP hydrolysis and joining of the 60S ribosomal subunit; Major path…	34	0	High	Peak Found	1
NP_001091.1	actin, alpha skeletal muscle [Homo sapiens]	ACTA1	15.812	0.571	1	0	127.3	72.7	2127343	1.21568e+06	16	5	8	377	42	5.39	22	5	cell organization and biogenesis;cellular component movement;regulation of biological process;response to stimulus	cytoplasm;cytoskeleton;cytosol	nucleotide binding;protein binding;structural molecule activity	Pf00022	58	ENSG00000143632.14	1		Myometrial Relaxation and Contraction Pathways; Fas Ligand (FasL) pathway and Stress induction of Heat Shock Proteins (HSP) regulation; Association Between Physico-Chemical Features and Toxicity Associated Pathways; Striated Muscle Contraction	Striated Muscle Contraction	6	0	High	High	1
NP_001003.1	40S ribosomal protein S8 [Homo sapiens]	RPS8	13.765	0.553	4	0	138.8	61.2	2.96063e+06	1.30635e+06	26	4	6	208	24.2	10.32	20.27	4	cell organization and biogenesis;metabolic process;transport	cytoplasm;cytosol;endoplasmic reticulum;membrane;nucleus;ribosome	protein binding;RNA binding;structural molecule activity	Pf01201	6202	ENSG00000142937.11	1	Ribosome	Cytoplasmic Ribosomal Proteins	Peptide chain elongation; Eukaryotic Translation Termination; Viral mRNA Translation; Formation of the ternary complex, and subsequently, the 43S complex; L13a-mediated translational silencing of Ceruloplasmin expression; Selenocysteine synthesis; Nonsense Mediated Decay (NMD) independent of the Exon Junction Complex (EJC); Nonsense Mediated Decay (NMD) enhanced by the Exon Junction Complex (EJC)…	38	0	High	Peak Found	1
NP_056997.1	thioredoxin domain-containing protein 12 precursor [Homo sapiens]	TXNDC12	39.847	0.498	5	5.76	135	65	1.46253e+07	7.03873e+06	53	5	18	172	19.2	5.4	64.35	5	cell differentiation;cellular homeostasis;metabolic process;regulation of biological process	endoplasmic reticulum;organelle lumen	catalytic activity;protein binding	Pf00085, Pf13098, Pf13899	51060	ENSG00000117862.11	1	Glutathione metabolism			1	0	High	High	1
NP_001012680.1	4F2 cell-surface antigen heavy chain isoform b [Homo sapiens]	SLC3A2	7.3	0.472	3	0	86.2	113.8	1.71275e+06	2.25988e+06	6	3	3	631	68.1	5.05	8.95	3	cell growth;cellular component movement;metabolic process;response to stimulus;transport	cell surface;cytosol;membrane;nucleus	catalytic activity;protein binding;RNA binding;transporter activity	Pf00128	6520	ENSG00000168003.16	11				0	0	Peak Found	High	1
XP_016859884.1	PREDICTED: protein phosphatase 1B isoform X1 [Homo sapiens]	PPM1B	11.117	0.433	4	1.37	137.8	62.2	2.25792e+06	1.01825e+06	11	4	7	487	53.5	5.12	16.86	4	metabolic process;regulation of biological process	cytosol;membrane	catalytic activity;metal ion binding;protein binding	Pf00481, Pf07830, Pf13672	5495		2		MAPK Signaling Pathway		1	0	High	High	1
NP_001269633.1	protein disulfide-isomerase A6 isoform a [Homo sapiens]	PDIA6	4.517	0.386	2	0	144.2	55.8	254893	98515.1	6	2	2	492	53.9	5.33	4.68	2	cellular homeostasis;metabolic process;regulation of biological process;response to stimulus;transport	cytosol;endoplasmic reticulum;membrane;organelle lumen	catalytic activity;protein binding	Pf00085, Pf13098, Pf13848, Pf13899, Pf13905	10130	ENSG00000143870.12	2		Photodynamic therapy-induced unfolded protein response		1	0	High	Peak Found	1
NP_000958.1	60S ribosomal protein L3 isoform a [Homo sapiens]	RPL3	29.909	0.336	4	4.59	136.7	63.3	3.41503e+06	1.57971e+06	16	4	34	403	46.1	10.18	115	4	cell organization and biogenesis;metabolic process;response to stimulus;transport	cytoplasm;cytosol;nucleus;ribosome	protein binding;RNA binding;structural molecule activity	Pf00297	6122	ENSG00000100316.15	22	Ribosome	Cytoplasmic Ribosomal Proteins	Peptide chain elongation; Eukaryotic Translation Termination; Viral mRNA Translation; L13a-mediated translational silencing of Ceruloplasmin expression; Nonsense Mediated Decay (NMD) independent of the Exon Junction Complex (EJC); Selenocysteine synthesis; Nonsense Mediated Decay (NMD) enhanced by the Exon Junction Complex (EJC); GTP hydrolysis and joining of the 60S ribosomal subunit; Major path…	34	0	High	High	1
NP_005959.2	heterogeneous nuclear ribonucleoprotein M isoform a [Homo sapiens]	HNRNPM	13.812	0.333	6	0.83	160.4	39.6	2.79648e+06	691083	11	6	7	730	77.5	8.7	17.65	6	metabolic process;regulation of biological process;response to stimulus	membrane;nucleus;spliceosomal complex	protein binding;RNA binding	Pf00076, Pf11532, Pf11608, Pf13893, Pf14259	4670	ENSG00000099783.11	19	Spliceosome	mRNA Processing	mRNA Splicing - Major Pathway; FGFR2 alternative splicing	11	0	High	High	1
NP_001303991.1	methylosome protein 50 isoform 1 [Homo sapiens]	WDR77	92.484	0.314	12	7.43	172.9	27.1	4.56009e+07	7.14936e+06	69	12	179	354	38	5.12	627.14	12	cell differentiation;cell organization and biogenesis;metabolic process;regulation of biological process	cytoplasm;cytosol;Golgi;nucleus	catalytic activity;DNA binding;nucleotide binding;protein binding	Pf00400	79084		1				0	0	High	High	1
NP_150254.1	60S ribosomal protein L13 isoform 1 [Homo sapiens]	RPL13	2.572	0.311	2	0	152.6	47.4	287565	89360.1	10	2	2	211	24.2	11.65	5.11	2	cell organization and biogenesis;metabolic process;transport	cytosol;membrane;nucleus;ribosome	protein binding;RNA binding;structural molecule activity	Pf01294	6137	ENSG00000167526.13	16	Ribosome	Cytoplasmic Ribosomal Proteins	Peptide chain elongation; Eukaryotic Translation Termination; Viral mRNA Translation; L13a-mediated translational silencing of Ceruloplasmin expression; Nonsense Mediated Decay (NMD) independent of the Exon Junction Complex (EJC); Selenocysteine synthesis; Nonsense Mediated Decay (NMD) enhanced by the Exon Junction Complex (EJC); GTP hydrolysis and joining of the 60S ribosomal subunit; Major path…	34	0	High	Peak Found	1
XP_011532847.1	PREDICTED: heterogeneous nuclear ribonucleoprotein H isoform X1 [Homo sapiens]	HNRNPH1	44.907	0.3	7	1.72	156.3	43.7	1.25031e+07	3.49402e+06	28	8	18	472	51.2	6.8	60.18	8	metabolic process;regulation of biological process;response to stimulus	cytosol;membrane;nucleus;spliceosomal complex	protein binding;RNA binding	Pf00076, Pf08080, Pf14259	3187	ENSG00000169045.17; ENSG00000284254.1	5; CHR_HG30_PATCH		Mecp2 and Associated Rett Syndrome; mRNA Processing		2	1	High	High	1	Acetyl [N-Term]
NP_003008.1	serine/arginine-rich splicing factor 3 [Homo sapiens]	SRSF3	2.367	0.291	2	0	177.4	22.6	1.78839e+06	228394	14	2	2	164	19.3	11.65	4.21	2	metabolic process;regulation of biological process;transport	cytoplasm;nucleus	protein binding;RNA binding	Pf00076, Pf13893, Pf14259	6428	ENSG00000112081.16	6	Spliceosome; Herpes simplex infection	mRNA Processing	Cleavage of Growing Transcript in the Termination Region ; Transport of Mature mRNA derived from an Intron-Containing Transcript; mRNA 3'-end processing; mRNA Splicing - Major Pathway	14	0	High	High	1
NP_002511.1	nucleophosmin isoform 1 [Homo sapiens]	NPM1	44.677	0.275	7	4.01	158	42	1.89573e+07	5.03394e+06	38	7	17	294	32.6	4.78	53.86	7	cell growth;cell organization and biogenesis;cellular homeostasis;metabolic process;regulation of biological process;response to stimulus;transport	cytoplasm;cytoskeleton;cytosol;membrane;nucleus	DNA binding;enzyme regulator activity;protein binding;RNA binding	Pf03066	4869	ENSG00000181163.13	5			Nuclear import of Rev protein; TFAP2A acts as a transcriptional repressor during retinoic acid induced cell differentiation; TP53 regulates transcription of additional cell cycle genes whose exact role in the p53 pathway remain uncertain; Deposition of new CENPA-containing nucleosomes at the centromere	18	0	High	High	1
NP_000977.1	60S ribosomal protein L24 [Homo sapiens]	RPL24	8.296	0.265	2	0	180.9	19.1	2.10297e+06	222424	13	2	3	157	17.8	11.25	9.52	2	cell organization and biogenesis;cellular component movement;metabolic process;regulation of biological process;transport	cytoplasm;cytosol;membrane;ribosome	protein binding;RNA binding;structural molecule activity	Pf01246	6152	ENSG00000114391.12	3	Ribosome	Cytoplasmic Ribosomal Proteins	Peptide chain elongation; Eukaryotic Translation Termination; Viral mRNA Translation; L13a-mediated translational silencing of Ceruloplasmin expression; Nonsense Mediated Decay (NMD) independent of the Exon Junction Complex (EJC); Selenocysteine synthesis; Nonsense Mediated Decay (NMD) enhanced by the Exon Junction Complex (EJC); GTP hydrolysis and joining of the 60S ribosomal subunit; Major path…	34	0	High	High	1
NP_001307526.1	probable ATP-dependent RNA helicase DDX5 isoform b [Homo sapiens]	DDX5	5.141	0.253	1	0	187.9	12.1	1242539	79950.2	4	2	2	614	69	8.85	5.5	2	cell differentiation;cell growth;cell organization and biogenesis;metabolic process;regulation of biological process;response to stimulus	cytoplasm;membrane;nucleus;spliceosomal complex	catalytic activity;nucleotide binding;protein binding;RNA binding	Pf00270, Pf00271, Pf08061	1655	ENSG00000108654.13	17				0	1	High	Peak Found	1
NP_000970.1	60S ribosomal protein L18 isoform 1 [Homo sapiens]	RPL18	10.114	0.233	4	0	182.8	17.2	3.18092e+06	299608	24	4	5	188	21.6	11.72	14.7	4	cell organization and biogenesis;metabolic process;transport	cytoplasm;cytosol;endoplasmic reticulum;membrane;nucleus;ribosome	RNA binding;structural molecule activity	Pf00828	6141	ENSG00000063177.12	19	Ribosome	Cytoplasmic Ribosomal Proteins	Peptide chain elongation; Eukaryotic Translation Termination; Viral mRNA Translation; L13a-mediated translational silencing of Ceruloplasmin expression; Nonsense Mediated Decay (NMD) independent of the Exon Junction Complex (EJC); Selenocysteine synthesis; Nonsense Mediated Decay (NMD) enhanced by the Exon Junction Complex (EJC); GTP hydrolysis and joining of the 60S ribosomal subunit; Major path…	34	0	High	Peak Found	1
NP_001030168.1	60S ribosomal protein L14 [Homo sapiens]	RPL14	6.815	0.208	2	0	165.5	34.5	1.1202e+06	233554	11	2	3	215	23.4	10.93	10.19	2	cell organization and biogenesis;metabolic process;transport	cytosol;membrane;ribosome	protein binding;RNA binding;structural molecule activity	Pf01929	9045	ENSG00000188846.13	3	Ribosome	Cytoplasmic Ribosomal Proteins	Peptide chain elongation; Eukaryotic Translation Termination; Viral mRNA Translation; L13a-mediated translational silencing of Ceruloplasmin expression; Nonsense Mediated Decay (NMD) independent of the Exon Junction Complex (EJC); Selenocysteine synthesis; Nonsense Mediated Decay (NMD) enhanced by the Exon Junction Complex (EJC); GTP hydrolysis and joining of the 60S ribosomal subunit; Major path…	34	0	High	Peak Found	1
NP_000962.2	60S ribosomal protein L7 [Homo sapiens]	RPL7	7.887	0.207	3	0.26	169.7	30.3	5518457	984940	17	3	5	248	29.2	10.65	12.55	3	cell organization and biogenesis;metabolic process;transport	cytoplasm;cytosol;membrane;nucleus;ribosome	DNA binding;protein binding;RNA binding;structural molecule activity	Pf00327, Pf08079	6129	ENSG00000147604.13	8	Ribosome	Cytoplasmic Ribosomal Proteins	Peptide chain elongation; Eukaryotic Translation Termination; Viral mRNA Translation; L13a-mediated translational silencing of Ceruloplasmin expression; Nonsense Mediated Decay (NMD) independent of the Exon Junction Complex (EJC); Selenocysteine synthesis; Nonsense Mediated Decay (NMD) enhanced by the Exon Junction Complex (EJC); GTP hydrolysis and joining of the 60S ribosomal subunit; Major path…	34	0	High	Peak Found	1
NP_000979.1	60S ribosomal protein L27 [Homo sapiens]	RPL27	4.953	0.206	2	0	172.2	27.8	1.20042e+06	193767	22	2	4	136	15.8	10.56	10.32	2	cell organization and biogenesis;metabolic process;transport	cytosol;membrane;nucleus;ribosome	RNA binding;structural molecule activity	Pf00467, Pf01777	6155	ENSG00000131469.12	17	Ribosome	Cytoplasmic Ribosomal Proteins	Peptide chain elongation; Eukaryotic Translation Termination; Viral mRNA Translation; L13a-mediated translational silencing of Ceruloplasmin expression; Nonsense Mediated Decay (NMD) independent of the Exon Junction Complex (EJC); Selenocysteine synthesis; Nonsense Mediated Decay (NMD) enhanced by the Exon Junction Complex (EJC); GTP hydrolysis and joining of the 60S ribosomal subunit; Major path…	34	0	High	Peak Found	1
NP_001016.1	40S ribosomal protein S23 [Homo sapiens]	RPS23	12.591	0.201	2	1.16	142.5	57.5	1.7019e+06	687076	27	2	12	143	15.8	10.49	46.9	2	cell organization and biogenesis;metabolic process;transport	cytosol;membrane;ribosome	protein binding;RNA binding;structural molecule activity	Pf00164	6228	ENSG00000186468.12	5	Ribosome	Cytoplasmic Ribosomal Proteins	Peptide chain elongation; Eukaryotic Translation Termination; Viral mRNA Translation; Formation of the ternary complex, and subsequently, the 43S complex; L13a-mediated translational silencing of Ceruloplasmin expression; Selenocysteine synthesis; Nonsense Mediated Decay (NMD) independent of the Exon Junction Complex (EJC); Nonsense Mediated Decay (NMD) enhanced by the Exon Junction Complex (EJC)…	38	0	High	High	1
NP_005372.2	nucleolin [Homo sapiens]	NCL	42.73	0.197	5	2.15	148.4	51.6	5.43909e+06	1.88968e+06	11	5	17	710	76.6	4.7	64.1	5	regulation of biological process;response to stimulus	cytoplasm;membrane;nucleus	DNA binding;protein binding;RNA binding	Pf00076, Pf13893, Pf14259	4691	ENSG00000115053.15	2	Pathogenic Escherichia coli infection	Pathogenic Escherichia coli infection; VEGFA-VEGFR2 Signaling Pathway	Major pathway of rRNA processing in the nucleolus and cytosol	7	0	High	High	1
NP_001018079.1	plasminogen activator inhibitor 1 RNA-binding protein isoform 3 [Homo sapiens]	SERBP1	10.234	0.19	3	0	100.9	99.1	365475	359185	19	3	5	393	43.1	8.44	19.6	3	regulation of biological process	cytoplasm;cytosol;membrane;nucleus	protein binding;RNA binding	Pf04774	26135	ENSG00000142864.14	1		Apoptosis-related network due to altered Notch3 in ovarian cancer		1	0	High	Peak Found	1
NP_002131.2	heterogeneous nuclear ribonucleoprotein K isoform a [Homo sapiens]	HNRNPK	75.856	0.188	10	0.6	179.8	20.2	2.24745e+07	2.52846e+06	35	10	28	464	51	5.33	108.99	10	metabolic process;regulation of biological process;response to stimulus	cytoplasm;membrane;nucleus;spliceosomal complex	DNA binding;protein binding;RNA binding	Pf00013, Pf08067, Pf13014, Pf13083	3190	ENSG00000165119.20	9		mRNA Processing		1	0	High	High	1
NP_009167.1	calcineurin B homologous protein 1 [Homo sapiens]	CHP1	10.473	0.186	3	0	117.1	82.9	1.04562e+06	740268	22	3	5	195	22.4	5.1	14.73	3	cell organization and biogenesis;cellular homeostasis;metabolic process;regulation of biological process;response to stimulus;transport	cytoplasm;cytoskeleton;cytosol;endoplasmic reticulum;membrane;nucleus	enzyme regulator activity;metal ion binding;protein binding;transporter activity	Pf00036, Pf12174, Pf13405, Pf13499, Pf13833	11261	ENSG00000187446.11	15		Alzheimers Disease; T-Cell antigen Receptor (TCR) pathway during Staphylococcus aureus infection	Hyaluronan uptake and degradation	7	0	Peak Found	High	1
NP_000963.1	60S ribosomal protein L7a [Homo sapiens]	RPL7A	4.96	0.165	2	0	179.3	20.7	1.88653e+06	217445	10	2	3	266	30	10.61	8.11	2	cell organization and biogenesis;metabolic process;transport	cytoplasm;cytosol;membrane;nucleus;ribosome	protein binding;RNA binding;structural molecule activity	Pf01248	6130	ENSG00000280858.2; ENSG00000148303.16	9; CHR_HG2030_PATCH	Ribosome	Cytoplasmic Ribosomal Proteins	Peptide chain elongation; Eukaryotic Translation Termination; Viral mRNA Translation; L13a-mediated translational silencing of Ceruloplasmin expression; Nonsense Mediated Decay (NMD) independent of the Exon Junction Complex (EJC); Selenocysteine synthesis; Nonsense Mediated Decay (NMD) enhanced by the Exon Junction Complex (EJC); GTP hydrolysis and joining of the 60S ribosomal subunit; Major path…	34	0	High	Peak Found	1
NP_000995.1	60S acidic ribosomal protein P2 [Homo sapiens]	RPLP2	35.421	0.159	6	2.42	173.5	26.5	1.91823e+07	2.93441e+06	73	6	17	115	11.7	4.54	57.66	6	cell organization and biogenesis;metabolic process;transport	cytosol;membrane;ribosome	protein binding;structural molecule activity	Pf00428	6181	ENSG00000177600.8	11	Ribosome	Cytoplasmic Ribosomal Proteins	Peptide chain elongation; Eukaryotic Translation Termination; Viral mRNA Translation; L13a-mediated translational silencing of Ceruloplasmin expression; Nonsense Mediated Decay (NMD) independent of the Exon Junction Complex (EJC); Selenocysteine synthesis; Nonsense Mediated Decay (NMD) enhanced by the Exon Junction Complex (EJC); GTP hydrolysis and joining of the 60S ribosomal subunit; Major path…	34	0	High	High	1
NP_000994.1	60S acidic ribosomal protein P1 isoform 1 [Homo sapiens]	RPLP1	7.751	0.149	2	0	174.1	25.9	1963164	292666	52	2	5	114	11.5	4.32	18.59	2	cell organization and biogenesis;metabolic process;regulation of biological process;transport	cytosol;ribosome	enzyme regulator activity;protein binding;structural molecule activity	Pf00428	6176	ENSG00000137818.11	15	Ribosome	Cytoplasmic Ribosomal Proteins	Peptide chain elongation; Eukaryotic Translation Termination; Viral mRNA Translation; L13a-mediated translational silencing of Ceruloplasmin expression; Nonsense Mediated Decay (NMD) independent of the Exon Junction Complex (EJC); Selenocysteine synthesis; Nonsense Mediated Decay (NMD) enhanced by the Exon Junction Complex (EJC); GTP hydrolysis and joining of the 60S ribosomal subunit; Major path…	34	0	High	High	1
NP_000981.1	60S ribosomal protein L27a [Homo sapiens]	RPL27A	4.532	0.133	2	0	176.5	23.5	1.48467e+06	197238	14	2	3	148	16.6	11	6.26	2	cell organization and biogenesis;metabolic process;transport	cytosol;endoplasmic reticulum;membrane;ribosome	protein binding;RNA binding;structural molecule activity	Pf00828	6157	ENSG00000166441.12	11	Ribosome	Cytoplasmic Ribosomal Proteins	Peptide chain elongation; Eukaryotic Translation Termination; Viral mRNA Translation; L13a-mediated translational silencing of Ceruloplasmin expression; Nonsense Mediated Decay (NMD) independent of the Exon Junction Complex (EJC); Selenocysteine synthesis; Nonsense Mediated Decay (NMD) enhanced by the Exon Junction Complex (EJC); GTP hydrolysis and joining of the 60S ribosomal subunit; Major path…	34	0	High	Peak Found	1
NP_000959.2	60S ribosomal protein L4 [Homo sapiens]	RPL4	4.182	0.128	2	0	185.1	14.9	2.51681e+06	203057	8	2	2	427	47.7	11.06	5.53	2	cell organization and biogenesis;metabolic process;transport	cytoplasm;cytosol;endoplasmic reticulum;membrane;nucleus;ribosome	protein binding;RNA binding;structural molecule activity	Pf00573, Pf14374	6124	ENSG00000174444.14	15	Ribosome	Cytoplasmic Ribosomal Proteins	Peptide chain elongation; Eukaryotic Translation Termination; Viral mRNA Translation; L13a-mediated translational silencing of Ceruloplasmin expression; Nonsense Mediated Decay (NMD) independent of the Exon Junction Complex (EJC); Selenocysteine synthesis; Nonsense Mediated Decay (NMD) enhanced by the Exon Junction Complex (EJC); GTP hydrolysis and joining of the 60S ribosomal subunit; Major path…	34	0	High	Peak Found	1
XP_016869212.1	PREDICTED: 60S ribosomal protein L8 isoform X1 [Homo sapiens]	RPL8	6.039	0.123	2	0	178	22	2679730	330367	9	2	3	291	31.7	10.15	6.04	2	cell organization and biogenesis;metabolic process;response to stimulus;transport	cytosol;membrane;ribosome	RNA binding;structural molecule activity	Pf00181, Pf03947	6132		8		Cytoplasmic Ribosomal Proteins		1	0	High	Peak Found	1
NP_001001.2	40S ribosomal protein S6 [Homo sapiens]	RPS6	7.113	0.077	3	0	192.6	7.4	2.75499e+06	106279	15	3	5	249	28.7	10.84	12.78	3	cell death;cell differentiation;cell organization and biogenesis;cell proliferation;metabolic process;regulation of biological process;response to stimulus;transport	cytoplasm;cytosol;membrane;nucleus;ribosome	protein binding;RNA binding;structural molecule activity	Pf01092	6194	ENSG00000137154.12	9	Proteoglycans in cancer; Insulin signaling pathway; mTOR signaling pathway; HIF-1 signaling pathway; PI3K-Akt signaling pathway; EGFR tyrosine kinase inhibitor resistance; Ribosome	IL-5 Signaling Pathway; Human Thyroid Stimulating Hormone (TSH) signaling pathway; Leptin signaling pathway; Follicle Stimulating Hormone (FSH) signaling pathway; Prolactin Signaling Pathway; Interleukin-11 Signaling Pathway; Oncostatin M Signaling Pathway; Brain-Derived Neurotrophic Factor (BDNF) signaling pathway; Kit receptor signaling pathway; Mecp2 and Associated Rett Syndrome; VEGFA-VEGFR2 …	Peptide chain elongation; Eukaryotic Translation Termination; Viral mRNA Translation; mTORC1-mediated signalling; Formation of the ternary complex, and subsequently, the 43S complex; L13a-mediated translational silencing of Ceruloplasmin expression; Selenocysteine synthesis; Nonsense Mediated Decay (NMD) independent of the Exon Junction Complex (EJC); Nonsense Mediated Decay (NMD) enhanced by the…	62	0	High	Peak Found	1
NP_001191397.1	RNA-binding protein 10 isoform 5 [Homo sapiens]	RBM10	85.85	0.074	16	0	199.4	0.6	3.61108e+07	116806	26	16	30	995	110.3	6.28	109.54	16	metabolic process;regulation of biological process	nucleus	metal ion binding;protein binding;RNA binding	Pf00076, Pf00641, Pf01585, Pf12656, Pf14259	8241	ENSG00000182872.15	X				0	0	High	Peak Found	1
NP_000414.2	keratin, type II cytoskeletal 2 epidermal [Homo sapiens]	KRT2	171.505	0.073	20	0.42	197.9	2.1	1.67215e+08	1.75591e+06	52	26	92	639	65.4	8	323.85	26	cell death;cell organization and biogenesis;cell proliferation;cellular component movement;metabolic process	cytoskeleton;cytosol;membrane;nucleus	protein binding;structural molecule activity	Pf00038, Pf08614, Pf12128, Pf13166	3849	ENSG00000172867.3	12			Formation of the cornified envelope	3	3	High	Peak Found	1
NP_001287750.1	eukaryotic translation initiation factor 4B isoform 1 [Homo sapiens]	EIF4B	16.872	0.052	4	0.19	189.7	10.3	1.70149e+07	927035	11	4	10	616	69.7	5.67	30.71	4	cell organization and biogenesis;metabolic process;regulation of biological process	cytosol	catalytic activity;protein binding;RNA binding	Pf00076, Pf14259	1975	ENSG00000063046.17	12		Translation Factors; Focal Adhesion-PI3K-Akt-mTOR-signaling pathway; Interferon type I signaling pathways		3	0	High	Peak Found	1
XP_005257400.1	PREDICTED: keratin, type I cytoskeletal 10 isoform X1 [Homo sapiens]	KRT10	186.909	0.041	21	0	199.8	0.2	3.25761e+08	300379	43	24	102	624	63.3	5.26	363.07	24	cell death;cell differentiation;metabolic process	cytoplasm;cytoskeleton;cytosol;membrane;nucleus	structural molecule activity	Pf00038, Pf04111	3858		17				0	2	High	Peak Found	1
NP_004514.2	kinesin-like protein KIF11 [Homo sapiens]	KIF11	93.093	0.041	27	0.02	198.2	1.8	7.01668e+07	647010	31	27	47	1056	119.1	5.64	136.94	27	cell division;cell organization and biogenesis;cellular component movement;regulation of biological process;transport	cytoplasm;cytoskeleton;cytosol;membrane	catalytic activity;motor activity;nucleotide binding;protein binding	Pf00225, Pf13931	3832	ENSG00000138160.5	10			COPI-dependent Golgi-to-ER retrograde traffic; Kinesins; MHC class II antigen presentation	11	0	High	Peak Found	1
NP_001298128.1	methylosome subunit pICln isoform a [Homo sapiens]	CLNS1A	57.789	0.039	7	0.15	195.2	4.8	1.4651e+07	360167	54	7	17	237	26.2	4.11	78.07	7	cell organization and biogenesis;cellular homeostasis;transport	cytoplasm;cytoskeleton;cytosol;membrane;nucleus	protein binding;RNA binding	Pf03517	1207	ENSG00000074201.8	11	RNA transport		snRNP Assembly	4	0	High	Peak Found	1
NP_061865.1	BTB/POZ domain-containing protein KCTD5 [Homo sapiens]	KCTD5	42.928	0.038	4	0.06	194.3	5.7	3.01183e+07	882375	45	5	14	234	26.1	6.24	52.14	5	cell organization and biogenesis;metabolic process	cytoplasm;cytosol;nucleus	protein binding	Pf02214	54442	ENSG00000167977.8	16				0	2	High	High	1
NP_006100.2	protein arginine N-methyltransferase 5 isoform a [Homo sapiens]	PRMT5	114.766	0.022	22	0	199.6	0.4	1.42168e+08	266723	53	22	58	637	72.6	6.29	178.96	22	cell organization and biogenesis;cell proliferation;metabolic process;regulation of biological process	cytoplasm;cytosol;Golgi;nucleus	catalytic activity;DNA binding;nucleotide binding;protein binding	Pf02475, Pf05185	10419	ENSG00000100462.15	14	RNA transport		snRNP Assembly; Regulation of TP53 Activity through Methylation; RMTs methylate histone arginines	13	0	High	Peak Found	1
NP_000217.2	keratin, type I cytoskeletal 9 [Homo sapiens]	KRT9	225.082	0.02	28	0.03	197.1	2.9	3.39468e+08	4.93973e+06	77	29	104	623	62	5.24	412.03	29	cell death;cell organization and biogenesis	cytosol;membrane;nucleus	structural molecule activity	Pf00038, Pf13166	3857	ENSG00000171403.9	17			Formation of the cornified envelope	3	1	High	Peak Found	1
NP_006112.3	keratin, type II cytoskeletal 1 [Homo sapiens]	KRT1	137.192	0.018	25	0.03	31.8	168.2	5.82529e+08	3.08388e+09	50	29	97	644	66	8.12	325.19	29	cell death;defense response;metabolic process;regulation of biological process;response to stimulus;transport	cytoskeleton;cytosol;extracellular;membrane;nucleus	catalytic activity;motor activity;protein binding;receptor activity;structural molecule activity	Pf00038, Pf01576, Pf05103, Pf05957, Pf12128, Pf13166, Pf13514	3848	ENSG00000167768.4	12		Corticotropin-releasing hormone signaling pathway	Formation of the cornified envelope; Neutrophil degranulation	7	3	High	Peak Found	1
NP_000517.2	keratin, type I cytoskeletal 14 [Homo sapiens]	KRT14	70.802	0.01	7		200		5.21522e+07		41	16	34	472	51.6	5.16	100.89	16	cell death;cell organization and biogenesis;response to stimulus	cytoplasm;cytosol;nucleus	protein binding;structural molecule activity	Pf00038, Pf13514	3861		17		Corticotropin-releasing hormone signaling pathway		1	6	High	Not Found	1
NP_005548.2	keratin, type I cytoskeletal 16 [Homo sapiens]	KRT16	52.317	0.01	6		200		1.07531e+07		34	13	28	473	51.2	5.05	87.7	13	cell death;cell differentiation;cell organization and biogenesis;cell proliferation;cellular component movement;defense response;regulation of biological process;response to stimulus	cytoskeleton;cytosol;nucleus	protein binding;structural molecule activity	Pf00038, Pf07888, Pf13514	3868	ENSG00000186832.8	17			Formation of the cornified envelope	3	0	High	Not Found	1
NP_000415.2	keratin, type II cytoskeletal 5 [Homo sapiens]	KRT5	46.408	0.01	8		200		2.45479e+07		31	16	30	590	62.3	7.74	82.61	16	cell death;cell organization and biogenesis;metabolic process	cytoplasm;cytosol;membrane;mitochondrion;nucleus	catalytic activity;motor activity;protein binding;structural molecule activity	Pf00038, Pf01576, Pf02994, Pf03961, Pf04111, Pf05957, Pf12128	3852	ENSG00000186081.11	12			Formation of the cornified envelope; Type I hemidesmosome assembly	6	4	High	Not Found	1
NP_005545.1	keratin, type II cytoskeletal 6C [Homo sapiens]	KRT6A	41.016	0.01	2		200		3.22903e+06		28	13	22	564	60	8	65.21	13	cell death;cell differentiation;cell organization and biogenesis;defense response;metabolic process;regulation of biological process;response to stimulus	cytosol;membrane;nucleus	protein binding;structural molecule activity	Pf00038, Pf04111, Pf13166	3853	ENSG00000205420.10	12		Ectoderm Differentiation	Formation of the cornified envelope	4	1	High	Not Found	1
NP_056168.1	BTB/POZ domain-containing protein KCTD2 [Homo sapiens]	KCTD2	39.356	0.01	3		200		2.56453e+06		30	4	12	263	28.5	5.29	43.58	4	cell organization and biogenesis;metabolic process		protein binding	Pf02214	23510	ENSG00000180901.10	17				0	0	High	Not Found	1
NP_004550.2	nuclease-sensitive element-binding protein 1 [Homo sapiens]	YBX1	33.417	0.01	6		189.8	10.2	1.61183e+06	86337.8	40	6	9	324	35.9	9.88	35.58	6	metabolic process;regulation of biological process	cytoplasm;cytosol;extracellular;membrane;nucleus;spliceosomal complex	DNA binding;protein binding;RNA binding	Pf00313	4904	ENSG00000065978.18	1		Brain-Derived Neurotrophic Factor (BDNF) signaling pathway; Mecp2 and Associated Rett Syndrome; mRNA Processing; Sudden Infant Death Syndrome (SIDS) Susceptibility Pathways	mRNA Splicing - Major Pathway; mRNA Splicing - Minor Pathway	9	0	High	Peak Found	1
NP_009202.1	serine/threonine-protein kinase 38 [Homo sapiens]	STK38	30.33	0.01	8		200		1.58456e+07		29	9	16	465	54.2	7.15	48.86	9	metabolic process;regulation of biological process;response to stimulus	cytoplasm;cytosol;nucleus	catalytic activity;metal ion binding;nucleotide binding;protein binding	Pf00069, Pf00433, Pf01636, Pf07714, Pf14531	11329	ENSG00000112079.8	6		Interactome of polycomb repressive complex 2 (PRC2)		1	1	High	Not Found	1
NP_001009931.1	hornerin [Homo sapiens]	HRNR	29.591	0.01	3		200		2.1135e+06		9	3	8	2850	282.2	10.04	34.27	3	cell organization and biogenesis;development;transport	cytoplasm;cytoskeleton;extracellular;nucleus;organelle lumen	metal ion binding		388697	ENSG00000197915.5	1			Neutrophil degranulation	3	0	High	Not Found	1
NP_114032.2	heterogeneous nuclear ribonucleoprotein U isoform a [Homo sapiens]	HNRNPU	23.741	0.01	4		200		2.15158e+06		11	4	9	825	90.5	6	31.39	4	cell differentiation;metabolic process;regulation of biological process;response to stimulus	cell surface;chromosome;cytoplasm;membrane;nucleus;spliceosomal complex	DNA binding;nucleotide binding;protein binding;RNA binding	Pf00622, Pf13671	3192	ENSG00000153187.18	1	Spliceosome	mRNA Processing	mRNA Splicing - Major Pathway	6	0	High	High	1
NP_000993.1	60S acidic ribosomal protein P0 [Homo sapiens]	RPLP0	22.995	0.01	3		200		4.1781e+06		21	3	6	317	34.3	5.97	23.93	3	cell organization and biogenesis;metabolic process;regulation of biological process;response to stimulus;transport	cytoplasm;cytosol;endoplasmic reticulum;membrane;nucleus;ribosome	protein binding;RNA binding;structural molecule activity	Pf00428, Pf00466	6175	ENSG00000089157.15	12	Ribosome	Cytoplasmic Ribosomal Proteins	Peptide chain elongation; Gene and protein expression by JAK-STAT signaling after Interleukin-12 stimulation; Eukaryotic Translation Termination; Viral mRNA Translation; L13a-mediated translational silencing of Ceruloplasmin expression; Nonsense Mediated Decay (NMD) independent of the Exon Junction Complex (EJC); Selenocysteine synthesis; Nonsense Mediated Decay (NMD) enhanced by the Exon Junctio…	39	0	High	Not Found	1
NP_001308400.1	thyroid hormone receptor-associated protein 3 isoform 1 [Homo sapiens]	THRAP3	22.987	0.01	6		200		4.54007e+06		11	6	7	955	108.6	10.15	23.44	6	metabolic process;regulation of biological process;response to stimulus	nucleus	DNA binding;nucleotide binding;protein binding;receptor activity;RNA binding	Pf15440	9967	ENSG00000054118.13	1		Interactome of polycomb repressive complex 2 (PRC2)	Transcriptional regulation of white adipocyte differentiation; PPARA activates gene expression	7	0	High	Not Found	1
NP_001012.1	40S ribosomal protein S17 [Homo sapiens]	RPS17; RPS17L	19.277	0.01	2		200		1.24823e+06		33	2	7	135	15.5	9.85	22.83	2	cell organization and biogenesis;metabolic process;transport	cytosol;membrane;ribosome	RNA binding;structural molecule activity	Pf00833	6218	ENSG00000278229.2; ENSG00000182774.10	15; CHR_HSCHR15_5_CTG8	Ribosome	Cytoplasmic Ribosomal Proteins	Peptide chain elongation; Eukaryotic Translation Termination; Viral mRNA Translation; Formation of the ternary complex, and subsequently, the 43S complex; L13a-mediated translational silencing of Ceruloplasmin expression; Selenocysteine synthesis; Nonsense Mediated Decay (NMD) independent of the Exon Junction Complex (EJC); Nonsense Mediated Decay (NMD) enhanced by the Exon Junction Complex (EJC)…	38	0	High	Not Found	1
NP_000413.1	keratin, type I cytoskeletal 17 [Homo sapiens]	KRT17	18.484	0.01	1		200		1.56098e+06		16	7	13	432	48.1	5.02	33.75	7	cell death;cell organization and biogenesis;regulation of biological process;response to stimulus	cytoplasm;cytoskeleton;cytosol	protein binding;receptor activity;signal transducer activity;structural molecule activity	Pf00038, Pf07888	3872	ENSG00000128422.15	17			Formation of the cornified envelope	3	0	High	Not Found	1
XP_005261800.2	PREDICTED: BTB/POZ domain-containing protein KCTD17 isoform X4 [Homo sapiens]	KCTD17	17.127	0.01	4		200		4.19459e+06		20	4	8	328	37	4.91	37.29	4	cell organization and biogenesis;cellular homeostasis;metabolic process;regulation of biological process	cytoplasm;endoplasmic reticulum	protein binding	Pf02214	79734		22				0	0	High	Not Found	1
XP_011514713.1	PREDICTED: trypsin-1 isoform X1 [Homo sapiens]	PRSS1	15.431	0.01	2		200		4.05734e+07		6	2	8	472	51.3	7.69	25.27	2	cell organization and biogenesis;metabolic process	extracellular	catalytic activity;metal ion binding	Pf00089	5644		7				0	0	High	Not Found	1
XP_011513235.2	PREDICTED: serine/threonine-protein kinase RIO1 isoform X1 [Homo sapiens]	RIOK1	14.866	0.01	6		200		8.35425e+06		13	6	8	580	67.2	6.61	21.63	6	metabolic process;regulation of biological process	cytosol;membrane	catalytic activity;metal ion binding;nucleotide binding;protein binding	Pf01163, Pf06293	83732		6				0	0	High	Not Found	1
NP_060875.2	coordinator of PRMT5 and differentiation stimulator isoform 1 [Homo sapiens]	COPRS	14.741	0.01	3		200		1.7836e+06		21	3	7	184	20.1	4.18	23.68	3	cell organization and biogenesis;metabolic process;regulation of biological process	cytosol;membrane;nucleus	protein binding	Pf15340	55352	ENSG00000172301.10	17			RMTs methylate histone arginines	3	0	High	Not Found	1	Acetyl [N-Term]
NP_000468.1	serum albumin preproprotein [Homo sapiens]	ALB	14.735	0.01	4	0.01	199.4	0.6	226083017	735227	5	4	23	609	69.3	6.28	66.23	4	cell communication;cell organization and biogenesis;metabolic process;regulation of biological process;response to stimulus;transport	cytoplasm;endoplasmic reticulum;extracellular;Golgi;nucleus;organelle lumen	antioxidant activity;catalytic activity;DNA binding;metal ion binding;protein binding	Pf00273	213	ENSG00000163631.16	4	Thyroid hormone synthesis	Selenium Micronutrient Network; Vitamin B12 Metabolism; Folate Metabolism	Post-translational protein phosphorylation; Regulation of Insulin-like Growth Factor (IGF) transport and uptake by Insulin-like Growth Factor Binding Proteins (IGFBPs); Scavenging of heme from plasma; Platelet degranulation ; Defective SLCO1B1 causes hyperbilirubinemia, Rotor type (HBLRR); HDL remodeling; Defective SLCO1B3 causes hyperbilirubinemia, Rotor type (HBLRR); Transport of organic anions…	32	0	High	Peak Found	1
NP_006833.2	splicing factor 3B subunit 2 [Homo sapiens]	SF3B2	12.074	0.01	4		200		4.08809e+06		8	4	4	895	100.2	5.67	12.94	4	metabolic process	nucleus;spliceosomal complex	protein binding;RNA binding	Pf02037, Pf04037, Pf04046	10992	ENSG00000087365.15	11	Spliceosome	mRNA Processing	mRNA Splicing - Major Pathway; mRNA Splicing - Minor Pathway	7	0	High	Not Found	1
XP_016871814.1	PREDICTED: 6-phosphofructo-2-kinase/fructose-2,6-bisphosphatase 3 isoform X1 [Homo sapiens]	PFKFB3	11.103	0.01	4		200		1.80083e+06		12	4	5	568	64.3	7.74	12.21	4	metabolic process;regulation of biological process	cytosol	catalytic activity;nucleotide binding	Pf00300, Pf01591, Pf13207, Pf13671	5209	ENSG00000170525.19	10		AMP-activated Protein Kinase (AMPK) Signaling; Focal Adhesion-PI3K-Akt-mTOR-signaling pathway		2	0	High	Not Found	1
NP_001247435.1	40S ribosomal protein S3 isoform 2 [Homo sapiens]	RPS3	9.26	0.01	5		200		2.88394e+06		21	5	7	259	28.5	9.73	16.77	5	cell death;cell division;cell organization and biogenesis;metabolic process;regulation of biological process;response to stimulus;transport	cytoplasm;cytosol;endoplasmic reticulum;membrane;nucleus;organelle lumen;ribosome	catalytic activity;DNA binding;protein binding;RNA binding;structural molecule activity	Pf00189, Pf07650	6188	ENSG00000149273.14	11		Cytoplasmic Ribosomal Proteins		1	0	High	Not Found	1
NP_005868.1	splicing factor 3A subunit 1 [Homo sapiens]	SF3A1	8.313	0.01	2		200		735640		5	2	3	793	88.8	5.22	8.45	2	cell organization and biogenesis;metabolic process;regulation of biological process	nucleus;spliceosomal complex	protein binding;RNA binding	Pf00240, Pf01805, Pf12230, Pf14560	10291	ENSG00000099995.18	22	Spliceosome	mRNA Processing	mRNA Splicing - Major Pathway	6	0	High	Not Found	1
NP_002939.2	60S ribosomal protein L15 isoform 1 [Homo sapiens]	RPL15	8.241	0.01	3		200		1.05465e+06		19	3	3	204	24.1	11.62	8.84	3	cell organization and biogenesis;metabolic process;response to stimulus;transport	cytosol;membrane;nucleus;ribosome	protein binding;RNA binding;structural molecule activity	Pf00827	6138	ENSG00000174748.18	3	Ribosome	Cytoplasmic Ribosomal Proteins	Peptide chain elongation; Eukaryotic Translation Termination; Viral mRNA Translation; L13a-mediated translational silencing of Ceruloplasmin expression; Nonsense Mediated Decay (NMD) independent of the Exon Junction Complex (EJC); Selenocysteine synthesis; Nonsense Mediated Decay (NMD) enhanced by the Exon Junction Complex (EJC); GTP hydrolysis and joining of the 60S ribosomal subunit; Major path…	34	0	High	Not Found	1
NP_001524.2	heterogeneous nuclear ribonucleoprotein L isoform a [Homo sapiens]	HNRNPL	8.042	0.01	2		200		795739		12	2	3	589	64.1	8.22	11.69	2	metabolic process;regulation of biological process	cytoplasm;membrane;nucleus	DNA binding;protein binding;RNA binding	Pf00076, Pf13893, Pf14259	3191	ENSG00000282947.1; ENSG00000104824.16	19; CHR_HG26_PATCH		mRNA Processing	mRNA Splicing - Major Pathway	5	0	High	Not Found	1
NP_001011.1	40S ribosomal protein S16 isoform 1 [Homo sapiens]	RPS16	7.636	0.01	3		200		590402		21	3	3	146	16.4	10.21	8.35	3	cell organization and biogenesis;metabolic process;transport	cytosol;membrane;ribosome	protein binding;RNA binding;structural molecule activity	Pf00380	6217	ENSG00000105193.8	19	Ribosome	Cytoplasmic Ribosomal Proteins	Peptide chain elongation; Eukaryotic Translation Termination; Viral mRNA Translation; Formation of the ternary complex, and subsequently, the 43S complex; L13a-mediated translational silencing of Ceruloplasmin expression; Selenocysteine synthesis; Nonsense Mediated Decay (NMD) independent of the Exon Junction Complex (EJC); Nonsense Mediated Decay (NMD) enhanced by the Exon Junction Complex (EJC)…	38	0	High	Not Found	1
NP_036565.2	splicing factor 3B subunit 1 isoform 1 [Homo sapiens]	SF3B1	6.447	0.01	3		200		301232		4	3	3	1304	145.7	7.09	8.72	3	cell organization and biogenesis;metabolic process;regulation of biological process;response to stimulus	nucleus;spliceosomal complex	DNA binding;protein binding;receptor activity;RNA binding;signal transducer activity	Pf02161, Pf08920, Pf12815, Pf13513	23451	ENSG00000115524.15	2	Spliceosome	mRNA Processing	B-WICH complex positively regulates rRNA expression; mRNA Splicing - Major Pathway; mRNA Splicing - Minor Pathway	11	0	High	Not Found	1
NP_057417.3	serine/arginine repetitive matrix protein 2 [Homo sapiens]	SRRM2	6.423	0.01	3		200		420543		2	3	3	2752	299.4	12.06	7.67	3	metabolic process	nucleus;spliceosomal complex	nucleotide binding;protein binding;RNA binding		23524	ENSG00000167978.16	16			mRNA Splicing - Major Pathway	4	0	High	Not Found	1
NP_001164014.1	serine/threonine-protein phosphatase PGAM5, mitochondrial isoform 1 [Homo sapiens]	PGAM5	5.096	0.01	2		200		3.33851e+06		8	2	2	289	32	8.68	4.84	2	cell communication;cell death;metabolic process;regulation of biological process;response to stimulus	membrane;mitochondrion	catalytic activity;enzyme regulator activity;protein binding;signal transducer activity	Pf00300	192111	ENSG00000247077.6	12	TNF signaling pathway			1	0	High	Not Found	1
NP_072045.1	40S ribosomal protein S18 [Homo sapiens]	RPS18	4.548	0.01	2		200		1.0978e+06		15	2	3	152	17.7	10.99	7.77	2	cell organization and biogenesis;metabolic process;transport	cytoplasm;cytosol;membrane;nucleus;ribosome	protein binding;RNA binding;structural molecule activity	Pf00416	6222	ENSG00000223367.6; ENSG00000096150.9; ENSG00000235650.6; ENSG00000226225.6; ENSG00000231500.6	6; CHR_HSCHR6_MHC_DBB_CTG1; CHR_HSCHR6_MHC_QBL_CTG1; CHR_HSCHR6_MHC_COX_CTG1; CHR_HSCHR6_MHC_MCF_CTG1	Ribosome	Cytoplasmic Ribosomal Proteins	Peptide chain elongation; Eukaryotic Translation Termination; Viral mRNA Translation; Formation of the ternary complex, and subsequently, the 43S complex; L13a-mediated translational silencing of Ceruloplasmin expression; Selenocysteine synthesis; Nonsense Mediated Decay (NMD) independent of the Exon Junction Complex (EJC); Nonsense Mediated Decay (NMD) enhanced by the Exon Junction Complex (EJC)…	38	0	High	Not Found	1
NP_000998.1	40S ribosomal protein S4, X isoform X isoform [Homo sapiens]	RPS4X	4.161	0.01	2		200		268119		8	2	2	263	29.6	10.15	5.64	2	cell organization and biogenesis;development;metabolic process;regulation of biological process;transport	cytoplasm;cytosol;membrane;ribosome	protein binding;RNA binding;structural molecule activity	Pf00900, Pf08071	6191	ENSG00000198034.10	X	Ribosome	Cytoplasmic Ribosomal Proteins	Peptide chain elongation; Eukaryotic Translation Termination; Viral mRNA Translation; Formation of the ternary complex, and subsequently, the 43S complex; L13a-mediated translational silencing of Ceruloplasmin expression; Selenocysteine synthesis; Nonsense Mediated Decay (NMD) independent of the Exon Junction Complex (EJC); Nonsense Mediated Decay (NMD) enhanced by the Exon Junction Complex (EJC)…	38	0	High	Not Found	1
NP_003132.2	E3 ubiquitin-protein ligase TRIM21 [Homo sapiens]	TRIM21	3.971	0.01	2		200		675154		7	2	2	475	54.1	6.38	4.73	2	cell organization and biogenesis;defense response;metabolic process;regulation of biological process;response to stimulus	cytoplasm;cytosol;nucleus;vacuole	catalytic activity;DNA binding;metal ion binding;protein binding;RNA binding	Pf00097, Pf00622, Pf00643, Pf11789, Pf12128, Pf12678, Pf13445, Pf13639, Pf13765, Pf13920, Pf13923, Pf14570, Pf14634, Pf14835, Pf15227	6737	ENSG00000132109.9	11	Systemic lupus erythematosus		STING mediated induction of host immune responses; Antigen processing: Ubiquitination & Proteasome degradation; Interferon gamma signaling; Regulation of innate immune responses to cytosolic DNA	12	0	High	Not Found	1
NP_005608.1	40S ribosomal protein S14 [Homo sapiens]	RPS14	3.749	0.01	2		200		3.22871e+06		16	2	2	151	16.3	10.05	4.82	2	cell differentiation;cell organization and biogenesis;metabolic process;regulation of biological process;transport	cytosol;membrane;mitochondrion;ribosome	protein binding;RNA binding;structural molecule activity;translation regulator activity	Pf00411	6208	ENSG00000164587.11	5	Ribosome	Cytoplasmic Ribosomal Proteins	Peptide chain elongation; Eukaryotic Translation Termination; Viral mRNA Translation; Formation of the ternary complex, and subsequently, the 43S complex; L13a-mediated translational silencing of Ceruloplasmin expression; Selenocysteine synthesis; Nonsense Mediated Decay (NMD) independent of the Exon Junction Complex (EJC); Nonsense Mediated Decay (NMD) enhanced by the Exon Junction Complex (EJC)…	39	0	High	Not Found	1
NP_000973.2	60S ribosomal protein L21 [Homo sapiens]	RPL21	3.015	0.01	2		200		323728		21	2	2	160	18.6	10.49	5.78	2	cell organization and biogenesis;metabolic process;transport	cytosol;membrane;ribosome	protein binding;RNA binding;structural molecule activity	Pf01157	6144	ENSG00000122026.10	13	Ribosome	Cytoplasmic Ribosomal Proteins	Peptide chain elongation; Eukaryotic Translation Termination; Viral mRNA Translation; L13a-mediated translational silencing of Ceruloplasmin expression; Nonsense Mediated Decay (NMD) independent of the Exon Junction Complex (EJC); Selenocysteine synthesis; Nonsense Mediated Decay (NMD) enhanced by the Exon Junction Complex (EJC); GTP hydrolysis and joining of the 60S ribosomal subunit; Major path…	34	0	High	Not Found	1

## Sheet: Reverse SILAC 2
Accession	Description	Gene Symbol	Sum PEP Score	Abundance Ratio: (Heavy, Sample) / (Light, Sample)	# Unique Peptides	Abundance Ratio Variability [%]: (Heavy, Sample) / (Light, Sample)	Abundances (Grouped): Light, Sample	Abundances (Grouped): Heavy, Sample	Abundance: F14: Light, Sample, n/a	Abundance: F14: Heavy, Sample, n/a	Coverage [%]	# Peptides	# PSMs	# AAs	MW [kDa]	calc. pI	Score Sequest HT: Sequest HT	# Peptides (by Search Engine): Sequest HT	Biological Process	Cellular Component	Molecular Function	Pfam IDs	Entrez Gene ID	Ensembl Gene ID	Chromosome	KEGG Pathways	WikiPathways	Reactome Pathways	# Protein Pathway Groups	# Razor Peptides	Found in Sample: [S26] F14: Light, Sample, n/a	Found in Sample: [S28] F14: Heavy, Sample, n/a	# Protein Groups	Modifications
NP_001304106.1	MICOS complex subunit MIC19 isoform 1 [Homo sapiens]	CHCHD3	15.683		4		181.2	18.8	485451	50224	21	4	7	232	26.7	7.75	23.67	4	cell organization and biogenesis;metabolic process;regulation of biological process	cytoplasm;membrane;mitochondrion;nucleus	protein binding;structural molecule activity	Pf05300, Pf06747	54927		7				0	0	High	High	1
NP_004514.2	kinesin-like protein KIF11 [Homo sapiens]	KIF11	15.159		6		48.1	151.9	54111.5	170732	7	6	8	1056	119.1	5.64	19.76	6	cell division;cell organization and biogenesis;cellular component movement;regulation of biological process;transport	cytoplasm;cytoskeleton;cytosol;membrane	catalytic activity;motor activity;nucleotide binding;protein binding	Pf00225, Pf13931	3832	ENSG00000138160.5	10			COPI-dependent Golgi-to-ER retrograde traffic; Kinesins; MHC class II antigen presentation	11	0	High	High	1
NP_005546.2	keratin, type II cytoskeletal 6B [Homo sapiens]	KRT6B	15.147		1						11	6	12	564	60	8	30.69	6	cell death;cell organization and biogenesis;metabolic process	cytosol	catalytic activity;motor activity;protein binding;structural molecule activity	Pf00038, Pf01576, Pf04111, Pf13166	3854	ENSG00000185479.5	12			Formation of the cornified envelope	3	0	High	Not Found	1
NP_005545.1	keratin, type II cytoskeletal 6C [Homo sapiens]	KRT6A	13.844		1						10	6	12	564	60	8	28.98	6	cell death;cell differentiation;cell organization and biogenesis;defense response;metabolic process;regulation of biological process;response to stimulus	cytosol;membrane;nucleus	protein binding;structural molecule activity	Pf00038, Pf04111, Pf13166	3853	ENSG00000205420.10	12		Ectoderm Differentiation	Formation of the cornified envelope	4	0	High	Not Found	1
XP_016858683.1	PREDICTED: MICOS complex subunit MIC60 isoform X1 [Homo sapiens]	IMMT	13.329		7		185.8	14.2	435545	33232.3	13	7	9	758	83.6	6.48	21.48	7	cell organization and biogenesis;cellular homeostasis	membrane;mitochondrion	protein binding;RNA binding	Pf09731	10989	ENSG00000132305.20	2			Cristae formation	3	0	High	High	1
NP_778253.2	keratin, type II cytoskeletal 1b [Homo sapiens]	KRT77	9.269		1		200		25557.4		5	3	17	578	61.9	5.99	52.94	3	cell death;cell organization and biogenesis	cytoskeleton;cytosol	structural molecule activity	Pf00038, Pf03962, Pf13166, Pf14817	374454	ENSG00000189182.9	12			Formation of the cornified envelope	3	0	High	Not Found	1
XP_011509875.1	PREDICTED: ras-related protein Ral-B isoform X1 [Homo sapiens]	RALB	8.117		2		103.7	96.3	59094.7	54859.1	16	2	3	229	26	7.81	9.61	2	cell communication;cell death;cell division;metabolic process;regulation of biological process;response to stimulus	membrane;vacuole	catalytic activity;nucleotide binding;protein binding	Pf00025, Pf00071, Pf07826, Pf08477	5899		2		EGF/EGFR Signaling Pathway		1	0	High	High	1
NP_077310.1	transmembrane protein 43 [Homo sapiens]	TMEM43	6.897		3		172.1	27.9	478004	77374.6	12	3	5	400	44.8	8.13	14.26	3	cell organization and biogenesis	endoplasmic reticulum;Golgi;membrane;nucleus;organelle lumen	protein binding	Pf07787	79188	ENSG00000170876.7	3				0	0	High	High	1
NP_001129166.1	voltage-dependent anion-selective channel protein 3 isoform 2 [Homo sapiens]	VDAC3	5.884		2		81.7	118.3	62702.4	90780.9	12	2	5	284	30.8	8.66	13.53	2	cell communication;defense response;regulation of biological process;response to stimulus;transport	membrane;mitochondrion;nucleus	nucleotide binding;transporter activity	Pf01459	7419	ENSG00000078668.13	8				0	0	High	High	1
NP_000975.2	60S ribosomal protein L23a [Homo sapiens]	RPL23A	4.184		2						10	2	2	156	17.7	10.45	4.94	2	cell organization and biogenesis;cell proliferation;metabolic process;transport	cytoplasm;cytosol;nucleus;ribosome	protein binding;RNA binding;structural molecule activity	Pf00276, Pf03939	6147	ENSG00000198242.13	17	Ribosome	Cytoplasmic Ribosomal Proteins	Peptide chain elongation; Eukaryotic Translation Termination; Viral mRNA Translation; L13a-mediated translational silencing of Ceruloplasmin expression; Nonsense Mediated Decay (NMD) independent of the Exon Junction Complex (EJC); Selenocysteine synthesis; Nonsense Mediated Decay (NMD) enhanced by the Exon Junction Complex (EJC); GTP hydrolysis and joining of the 60S ribosomal subunit; Major path…	34	0	High	High	1
NP_006361.1	vesicle transport through interaction with t-SNAREs homolog 1B [Homo sapiens]	VTI1B	3.703		2						9	2	2	232	26.7	9.04	4.04	2	cell organization and biogenesis;cell proliferation;regulation of biological process;transport	cytosol;endosome;extracellular;Golgi;membrane;organelle lumen;vacuole	protein binding	Pf03908, Pf05008, Pf12352	10490	ENSG00000100568.10	14	SNARE interactions in vesicular transport		Platelet degranulation	5	0	High	Not Found	1
NP_065779.1	extended synaptotagmin-2 [Homo sapiens]	ESYT2	3.125		2						2	2	2	893	98.8	8.68	3.84	2	metabolic process;transport	membrane	metal ion binding;protein binding	Pf00168	57488	ENSG00000117868.15	7				0	0	High	Not Found	1
NP_005773.3	THO complex subunit 4 [Homo sapiens]	ALYREF	2.992		2						10	2	2	264	27.5	11.05	5.25	2	cell differentiation;metabolic process;regulation of biological process;response to stimulus;transport	cytosol;membrane;spliceosomal complex	protein binding;RNA binding	Pf00076, Pf13893, Pf14259	10189	ENSG00000183684.7	17	RNA transport; Spliceosome; Herpes simplex infection; mRNA surveillance pathway			4	0	High	High	1
NP_000960.2	60S ribosomal protein L5 [Homo sapiens]	RPL5	19.213	100	2		118.5	81.5	206599	142142	18	2	19	297	34.3	9.72	73.56	2	cell organization and biogenesis;metabolic process;regulation of biological process;transport	cytoplasm;cytosol;membrane;nucleus;ribosome	protein binding;RNA binding;structural molecule activity	Pf00861, Pf14204	6125	ENSG00000122406.12	1	Ribosome	Cytoplasmic Ribosomal Proteins	Peptide chain elongation; Eukaryotic Translation Termination; Viral mRNA Translation; L13a-mediated translational silencing of Ceruloplasmin expression; Nonsense Mediated Decay (NMD) independent of the Exon Junction Complex (EJC); Selenocysteine synthesis; Nonsense Mediated Decay (NMD) enhanced by the Exon Junction Complex (EJC); GTP hydrolysis and joining of the 60S ribosomal subunit; Major path…	34	0	High	High	1
NP_002131.2	heterogeneous nuclear ribonucleoprotein K isoform a [Homo sapiens]	HNRNPK	8.427	100	3		88.7	111.3	35390.3	44431.4	11	3	4	464	51	5.33	6.3	3	metabolic process;regulation of biological process;response to stimulus	cytoplasm;membrane;nucleus;spliceosomal complex	DNA binding;protein binding;RNA binding	Pf00013, Pf08067, Pf13014, Pf13083	3190	ENSG00000165119.20	9		mRNA Processing		1	0	High	High	1
NP_005608.1	40S ribosomal protein S14 [Homo sapiens]	RPS14	8.015	100	3		95.4	104.6	186548	204374	36	3	4	151	16.3	10.05	9.02	3	cell differentiation;cell organization and biogenesis;metabolic process;regulation of biological process;transport	cytosol;membrane;mitochondrion;ribosome	protein binding;RNA binding;structural molecule activity;translation regulator activity	Pf00411	6208	ENSG00000164587.11	5	Ribosome	Cytoplasmic Ribosomal Proteins	Peptide chain elongation; Eukaryotic Translation Termination; Viral mRNA Translation; Formation of the ternary complex, and subsequently, the 43S complex; L13a-mediated translational silencing of Ceruloplasmin expression; Selenocysteine synthesis; Nonsense Mediated Decay (NMD) independent of the Exon Junction Complex (EJC); Nonsense Mediated Decay (NMD) enhanced by the Exon Junction Complex (EJC)…	39	0	High	High	1
NP_001298128.1	methylosome subunit pICln isoform a [Homo sapiens]	CLNS1A	5.346	100	3			200		92393.3	19	3	4	237	26.2	4.11	7.46	3	cell organization and biogenesis;cellular homeostasis;transport	cytoplasm;cytoskeleton;cytosol;membrane;nucleus	protein binding;RNA binding	Pf03517	1207	ENSG00000074201.8	11	RNA transport		snRNP Assembly	4	0	High	High	1
NP_006100.2	protein arginine N-methyltransferase 5 isoform a [Homo sapiens]	PRMT5	46.276	8.706	7	8.71	92.9	107.1	1.10328e+06	1.27243e+06	17	7	33	637	72.6	6.29	101.05	7	cell organization and biogenesis;cell proliferation;metabolic process;regulation of biological process	cytoplasm;cytosol;Golgi;nucleus	catalytic activity;DNA binding;nucleotide binding;protein binding	Pf02475, Pf05185	10419	ENSG00000100462.15	14	RNA transport		snRNP Assembly; Regulation of TP53 Activity through Methylation; RMTs methylate histone arginines	13	0	High	High	1
NP_061865.1	BTB/POZ domain-containing protein KCTD5 [Homo sapiens]	KCTD5	20.607	5.782	4	2.53	107	93	494466	429422	29	4	22	234	26.1	6.24	63.31	4	cell organization and biogenesis;metabolic process	cytoplasm;cytosol;nucleus	protein binding	Pf02214	54442	ENSG00000167977.8	16				0	0	High	High	1
NP_001191397.1	RNA-binding protein 10 isoform 5 [Homo sapiens]	RBM10	8.435	5.112	4	0	13.4	186.6	10378	144782	5	4	5	995	110.3	6.28	8.64	4	metabolic process;regulation of biological process	nucleus	metal ion binding;protein binding;RNA binding	Pf00076, Pf00641, Pf01585, Pf12656, Pf14259	8241	ENSG00000182872.15	X				0	0	Peak Found	High	1
NP_001257328.1	tubulin alpha-1A chain isoform 1 [Homo sapiens]	TUBA1A	7.013	3.113	3	0	78.9	121.1	71845.6	110278	14	3	3	451	50.1	5.06	9.36	3	cell division;cell organization and biogenesis;regulation of biological process;transport	cytoplasm;cytoskeleton;cytosol;endosome;membrane;nucleus	catalytic activity;nucleotide binding;protein binding;structural molecule activity	Pf00091, Pf03953	7846	ENSG00000167552.13	12	Apoptosis; Gap junction; Phagosome; Pathogenic Escherichia coli infection	Pathogenic Escherichia coli infection; Parkin-Ubiquitin Proteasomal System pathway	COPI-independent Golgi-to-ER retrograde traffic; COPI-dependent Golgi-to-ER retrograde traffic; Carboxyterminal post-translational modifications of tubulin; Regulation of PLK1 Activity at G2/M Transition; Recruitment of NuMA to mitotic centrosomes; Hedgehog 'off' state; Loss of Nlp from mitotic centrosomes; Translocation of GLUT4 to the plasma membrane; Prefoldin mediated transfer of substrate to…	73	0	High	High	1
NP_000971.1	60S ribosomal protein L18a [Homo sapiens]	RPL18A	4.691	2.447	2	96.44	63.9	136.1	240450	512396	9	2	15	176	20.7	10.71	29.99	2	cell organization and biogenesis;metabolic process;response to stimulus;transport	cytosol;membrane;ribosome	protein binding;RNA binding;structural molecule activity	Pf01775	6142	ENSG00000105640.12	19	Ribosome	Cytoplasmic Ribosomal Proteins	Peptide chain elongation; Eukaryotic Translation Termination; Viral mRNA Translation; L13a-mediated translational silencing of Ceruloplasmin expression; Nonsense Mediated Decay (NMD) independent of the Exon Junction Complex (EJC); Selenocysteine synthesis; Nonsense Mediated Decay (NMD) enhanced by the Exon Junction Complex (EJC); GTP hydrolysis and joining of the 60S ribosomal subunit; Major path…	34	0	High	High	1
NP_001171712.1	voltage-dependent anion-selective channel protein 2 isoform 1 [Homo sapiens]	VDAC2	22.883	1.921	5	0	117.1	82.9	1.53814e+06	1.08873e+06	23	5	18	309	33.4	7.59	67.28	5	regulation of biological process;transport	membrane;mitochondrion;nucleus	nucleotide binding;protein binding;transporter activity	Pf01459	7417	ENSG00000165637.13	10				0	0	High	High	1
NP_000970.1	60S ribosomal protein L18 isoform 1 [Homo sapiens]	RPL18	12.564	1.792	2	200.49	113.6	86.4	520467	395491	14	2	35	188	21.6	11.72	88.95	2	cell organization and biogenesis;metabolic process;transport	cytoplasm;cytosol;endoplasmic reticulum;membrane;nucleus;ribosome	RNA binding;structural molecule activity	Pf00828	6141	ENSG00000063177.12	19	Ribosome	Cytoplasmic Ribosomal Proteins	Peptide chain elongation; Eukaryotic Translation Termination; Viral mRNA Translation; L13a-mediated translational silencing of Ceruloplasmin expression; Nonsense Mediated Decay (NMD) independent of the Exon Junction Complex (EJC); Selenocysteine synthesis; Nonsense Mediated Decay (NMD) enhanced by the Exon Junction Complex (EJC); GTP hydrolysis and joining of the 60S ribosomal subunit; Major path…	34	0	High	High	1
NP_003502.1	histone H2A type 1 [Homo sapiens]	HIST1H2AG; HIST1H2AM; HIST1H2AI; HIST1H2AK; HIST1H2AL	2.599	1.694	2	0	86.7	113.3	77226.7	100974	22	2	2	130	14.1	10.9	3.88	2	regulation of biological process	chromosome;nucleus	DNA binding;protein binding	Pf00125, Pf00808	8969; 8336; 8329; 8330; 8332	ENSG00000276903.1; ENSG00000275221.1; ENSG00000278677.1; ENSG00000196787.3; ENSG00000196747.4	6	Alcoholism; Systemic lupus erythematosus	Pathways Affected in Adenoid Cystic Carcinoma	HDACs deacetylate histones; HATs acetylate histones; UCH proteinases; Ub-specific processing proteases; RMTs methylate histone arginines; Metalloprotease DUBs	14	0	High	High	1
NP_000972.1	60S ribosomal protein L19 isoform 1 [Homo sapiens]	RPL19	12.448	1.365	2	95.13	102.9	97.1	89479.9	84388.5	13	2	14	196	23.5	11.47	33.61	2	cell organization and biogenesis;metabolic process;transport	cytosol;membrane;ribosome	protein binding;RNA binding;structural molecule activity	Pf01280	6143	ENSG00000108298.9	17	Ribosome	Cytoplasmic Ribosomal Proteins	Peptide chain elongation; Eukaryotic Translation Termination; Viral mRNA Translation; L13a-mediated translational silencing of Ceruloplasmin expression; Nonsense Mediated Decay (NMD) independent of the Exon Junction Complex (EJC); Selenocysteine synthesis; Nonsense Mediated Decay (NMD) enhanced by the Exon Junction Complex (EJC); GTP hydrolysis and joining of the 60S ribosomal subunit; Major path…	34	0	High	High	1
NP_000977.1	60S ribosomal protein L24 [Homo sapiens]	RPL24	5.777	1.305	2	0	86.8	113.2	153974	200868	13	2	15	157	17.8	11.25	31.46	2	cell organization and biogenesis;cellular component movement;metabolic process;regulation of biological process;transport	cytoplasm;cytosol;membrane;ribosome	protein binding;RNA binding;structural molecule activity	Pf01246	6152	ENSG00000114391.12	3	Ribosome	Cytoplasmic Ribosomal Proteins	Peptide chain elongation; Eukaryotic Translation Termination; Viral mRNA Translation; L13a-mediated translational silencing of Ceruloplasmin expression; Nonsense Mediated Decay (NMD) independent of the Exon Junction Complex (EJC); Selenocysteine synthesis; Nonsense Mediated Decay (NMD) enhanced by the Exon Junction Complex (EJC); GTP hydrolysis and joining of the 60S ribosomal subunit; Major path…	34	0	High	High	1
NP_000997.1	40S ribosomal protein S3a isoform 1 [Homo sapiens]	RPS3A	3.705	1.282	2	0	87.6	112.4	56916.8	72956.2	8	2	4	264	29.9	9.73	5.39	2	cell differentiation;cell organization and biogenesis;metabolic process;regulation of biological process;transport	cytoplasm;cytosol;endoplasmic reticulum;nucleus;ribosome	protein binding;RNA binding;structural molecule activity	Pf01015	6189	ENSG00000145425.9	4	Ribosome	Cytoplasmic Ribosomal Proteins	Peptide chain elongation; Eukaryotic Translation Termination; Viral mRNA Translation; Formation of the ternary complex, and subsequently, the 43S complex; L13a-mediated translational silencing of Ceruloplasmin expression; Selenocysteine synthesis; Nonsense Mediated Decay (NMD) independent of the Exon Junction Complex (EJC); Nonsense Mediated Decay (NMD) enhanced by the Exon Junction Complex (EJC)…	38	0	High	High	1
NP_000981.1	60S ribosomal protein L27a [Homo sapiens]	RPL27A	3.721	1.162	2	0	92.5	107.5	62581.5	72713.4	14	2	4	148	16.6	11	8.48	2	cell organization and biogenesis;metabolic process;transport	cytosol;endoplasmic reticulum;membrane;ribosome	protein binding;RNA binding;structural molecule activity	Pf00828	6157	ENSG00000166441.12	11	Ribosome	Cytoplasmic Ribosomal Proteins	Peptide chain elongation; Eukaryotic Translation Termination; Viral mRNA Translation; L13a-mediated translational silencing of Ceruloplasmin expression; Nonsense Mediated Decay (NMD) independent of the Exon Junction Complex (EJC); Selenocysteine synthesis; Nonsense Mediated Decay (NMD) enhanced by the Exon Junction Complex (EJC); GTP hydrolysis and joining of the 60S ribosomal subunit; Major path…	34	0	High	High	1
XP_016875270.1	PREDICTED: 60S ribosomal protein L6 isoform X1 [Homo sapiens]	RPL6	12.706	1.105	3	0	95	105	66942.6	74000.7	14	3	6	288	32.7	10.58	16.04	3	cell organization and biogenesis;metabolic process;regulation of biological process;transport	cytosol;membrane;nucleus;ribosome	DNA binding;protein binding;RNA binding;structural molecule activity	Pf01159, Pf03868	6128	ENSG00000089009.15	12	Ribosome	Cytoplasmic Ribosomal Proteins	Peptide chain elongation; Eukaryotic Translation Termination; Viral mRNA Translation; L13a-mediated translational silencing of Ceruloplasmin expression; Nonsense Mediated Decay (NMD) independent of the Exon Junction Complex (EJC); Selenocysteine synthesis; Nonsense Mediated Decay (NMD) enhanced by the Exon Junction Complex (EJC); GTP hydrolysis and joining of the 60S ribosomal subunit; Major path…	34	0	High	High	1
NP_001247435.1	40S ribosomal protein S3 isoform 2 [Homo sapiens]	RPS3	17.162	1.074	3	3.92	108.3	91.7	193455	163772	18	3	15	259	28.5	9.73	39.03	3	cell death;cell division;cell organization and biogenesis;metabolic process;regulation of biological process;response to stimulus;transport	cytoplasm;cytosol;endoplasmic reticulum;membrane;nucleus;organelle lumen;ribosome	catalytic activity;DNA binding;protein binding;RNA binding;structural molecule activity	Pf00189, Pf07650	6188	ENSG00000149273.14	11		Cytoplasmic Ribosomal Proteins		1	0	High	High	1
NP_000962.2	60S ribosomal protein L7 [Homo sapiens]	RPL7	10.015	1	2	19.26	97.9	102.1	275469	287010	10	2	14	248	29.2	10.65	32.33	2	cell organization and biogenesis;metabolic process;transport	cytoplasm;cytosol;membrane;nucleus;ribosome	DNA binding;protein binding;RNA binding;structural molecule activity	Pf00327, Pf08079	6129	ENSG00000147604.13	8	Ribosome	Cytoplasmic Ribosomal Proteins	Peptide chain elongation; Eukaryotic Translation Termination; Viral mRNA Translation; L13a-mediated translational silencing of Ceruloplasmin expression; Nonsense Mediated Decay (NMD) independent of the Exon Junction Complex (EJC); Selenocysteine synthesis; Nonsense Mediated Decay (NMD) enhanced by the Exon Junction Complex (EJC); GTP hydrolysis and joining of the 60S ribosomal subunit; Major path…	34	0	High	High	1
NP_001189399.1	RPS10-NUDT3 protein [Homo sapiens]	RPS10-NUDT3	11.548	0.973	3	18.63	85.7	114.3	332672	443972	13	3	28	291	33.1	9.29	77.95	3			catalytic activity	Pf00293, Pf03501	100529239	ENSG00000270800.2	6	Ribosome			1	0	High	High	1
NP_001016.1	40S ribosomal protein S23 [Homo sapiens]	RPS23	18.969	0.967	3	1.23	101.9	98.1	483883	465940	27	3	21	143	15.8	10.49	65.4	3	cell organization and biogenesis;metabolic process;transport	cytosol;membrane;ribosome	protein binding;RNA binding;structural molecule activity	Pf00164	6228	ENSG00000186468.12	5	Ribosome	Cytoplasmic Ribosomal Proteins	Peptide chain elongation; Eukaryotic Translation Termination; Viral mRNA Translation; Formation of the ternary complex, and subsequently, the 43S complex; L13a-mediated translational silencing of Ceruloplasmin expression; Selenocysteine synthesis; Nonsense Mediated Decay (NMD) independent of the Exon Junction Complex (EJC); Nonsense Mediated Decay (NMD) enhanced by the Exon Junction Complex (EJC)…	38	0	High	High	1
NP_001001.2	40S ribosomal protein S6 [Homo sapiens]	RPS6	19.572	0.953	2	18.74	103.6	96.4	266699	248064	13	2	9	249	28.7	10.84	27.04	2	cell death;cell differentiation;cell organization and biogenesis;cell proliferation;metabolic process;regulation of biological process;response to stimulus;transport	cytoplasm;cytosol;membrane;nucleus;ribosome	protein binding;RNA binding;structural molecule activity	Pf01092	6194	ENSG00000137154.12	9	mTOR signaling pathway; HIF-1 signaling pathway; Proteoglycans in cancer; Insulin signaling pathway; PI3K-Akt signaling pathway; EGFR tyrosine kinase inhibitor resistance; Ribosome	IL-5 Signaling Pathway; Human Thyroid Stimulating Hormone (TSH) signaling pathway; Leptin signaling pathway; Follicle Stimulating Hormone (FSH) signaling pathway; Prolactin Signaling Pathway; Interleukin-11 Signaling Pathway; Oncostatin M Signaling Pathway; Brain-Derived Neurotrophic Factor (BDNF) signaling pathway; Kit receptor signaling pathway; Mecp2 and Associated Rett Syndrome; VEGFA-VEGFR2 …	Peptide chain elongation; Eukaryotic Translation Termination; Viral mRNA Translation; mTORC1-mediated signalling; Formation of the ternary complex, and subsequently, the 43S complex; L13a-mediated translational silencing of Ceruloplasmin expression; Selenocysteine synthesis; Nonsense Mediated Decay (NMD) independent of the Exon Junction Complex (EJC); Nonsense Mediated Decay (NMD) enhanced by the…	62	0	High	High	1
NP_006588.1	heat shock cognate 71 kDa protein isoform 1 [Homo sapiens]	HSPA8	36.355	0.948	6	65.89	116.2	83.8	285422	205977	24	8	32	646	70.9	5.52	87.56	8	cell communication;cell organization and biogenesis;metabolic process;regulation of biological process;response to stimulus;transport	cytoplasm;cytosol;endosome;extracellular;membrane;nucleus;organelle lumen;spliceosomal complex	catalytic activity;nucleotide binding;protein binding;RNA binding	Pf00012, Pf02463, Pf06723	3312	ENSG00000109971.13	11	Endocytosis; Antigen processing and presentation; Influenza A; Protein processing in endoplasmic reticulum; Epstein-Barr virus infection; Estrogen signaling pathway; Toxoplasmosis; Spliceosome; Legionellosis; Measles; MAPK signaling pathway; Longevity regulating pathway - multiple species	Parkin-Ubiquitin Proteasomal System pathway; MAPK Signaling Pathway; Exercise-induced Circadian Regulation	Protein methylation; Clathrin-mediated endocytosis; Regulation of HSF1-mediated heat shock response; Golgi Associated Vesicle Biogenesis; GABA synthesis, release, reuptake and degradation; Lysosome Vesicle Biogenesis; CHL1 interactions; AUF1 (hnRNP D0) binds and destabilizes mRNA; Attenuation phase; Neutrophil degranulation; mRNA Splicing - Major Pathway; Interleukin-4 and 13 signaling; HSP90 cha…	52	0	High	High	1
NP_003534.1	histone H4 [Homo sapiens]	HIST1H4A; HIST1H4F; HIST1H4D; HIST1H4J; HIST2H4A; HIST2H4B; HIST1H4H; HIST1H4C; HIST4H4; HIST1H4E; HIST1H4I; HIST1H4B; HIST1H4K; HIST1H4L	8.059	0.945	2	44.33	111.4	88.6	335574	266859	17	2	17	103	11.4	11.36	39.7	2	cell organization and biogenesis;metabolic process;regulation of biological process;response to stimulus	chromosome;extracellular;membrane;nucleus	DNA binding;protein binding;RNA binding	Pf00125, Pf02969, Pf15630	8359; 8361; 8360; 8363; 8370; 554313; 8365; 8364; 121504; 8367; 8294; 8366; 8362; 8368	ENSG00000197061.4; ENSG00000275126.1; ENSG00000273542.1; ENSG00000197238.4; ENSG00000197837.3; ENSG00000276966.2; ENSG00000158406.4; ENSG00000270882.2; ENSG00000274618.1; ENSG00000278637.1; ENSG00000277157.1; ENSG00000278705.1; ENSG00000270276.2; ENSG00000276180.1	6; 1; 12	Viral carcinogenesis; Systemic lupus erythematosus; Alcoholism	Gastric Cancer Network 1; Histone Modifications; Type II interferon signaling (IFNG)	SIRT1 negatively regulates rRNA expression; RMTs methylate histone arginines; Nonhomologous End-Joining (NHEJ); Activation of anterior HOX genes in hindbrain development during early embryogenesis; NoRC negatively regulates rRNA expression; Meiotic synapsis; Transcriptional regulation by small RNAs; Meiotic recombination; PRC2 methylates histones and DNA; Recruitment and ATM-mediated phosphorylat…	82	0	High	High	1
NP_000995.1	60S acidic ribosomal protein P2 [Homo sapiens]	RPLP2	31.681	0.934	3	28.06	106.5	93.5	1.08673e+06	953909	56	3	91	115	11.7	4.54	258.33	3	cell organization and biogenesis;metabolic process;transport	cytosol;membrane;ribosome	protein binding;structural molecule activity	Pf00428	6181	ENSG00000177600.8	11	Ribosome	Cytoplasmic Ribosomal Proteins	Peptide chain elongation; Eukaryotic Translation Termination; Viral mRNA Translation; L13a-mediated translational silencing of Ceruloplasmin expression; Nonsense Mediated Decay (NMD) independent of the Exon Junction Complex (EJC); Selenocysteine synthesis; Nonsense Mediated Decay (NMD) enhanced by the Exon Junction Complex (EJC); GTP hydrolysis and joining of the 60S ribosomal subunit; Major path…	34	0	High	High	1
NP_001092.1	actin, cytoplasmic 1 [Homo sapiens]	ACTB	11.572	0.914	3	4.29	94.7	105.3	117043	130217	8	3	5	375	41.7	5.48	11.08	3	cell organization and biogenesis;cellular component movement;metabolic process;regulation of biological process;response to stimulus	cytoplasm;cytoskeleton;cytosol;membrane;nucleus	DNA binding;nucleotide binding;protein binding;structural molecule activity	Pf00022	60	ENSG00000075624.13	7	Phagosome; Vibrio cholerae infection; Rap1 signaling pathway; Leukocyte transendothelial migration; Pathogenic Escherichia coli infection; Salmonella infection; Shigellosis; Apoptosis; Influenza A; Oxytocin signaling pathway; Bacterial invasion of epithelial cells; Dilated cardiomyopathy; Regulation of actin cytoskeleton; Arrhythmogenic right ventricular cardiomyopathy (ARVC); Proteoglycans in ca…	Arrhythmogenic Right Ventricular Cardiomyopathy; Pathogenic Escherichia coli infection; Common Pathways Underlying Drug Addiction; Myometrial Relaxation and Contraction Pathways; Focal Adhesion; Fas Ligand (FasL) pathway and Stress induction of Heat Shock Proteins (HSP) regulation; Regulation of Actin Cytoskeleton	Formation of annular gap junctions; Cell-extracellular matrix interactions; UCH proteinases; MAP2K and MAPK activation; Interaction between L1 and Ankyrins; Factors involved in megakaryocyte development and platelet production; Translocation of GLUT4 to the plasma membrane; EPH-ephrin mediated repulsion of cells; Prefoldin mediated transfer of substrate to CCT/TriC; EPHB-mediated forward signalin…	102	0	High	High	1
NP_000993.1	60S acidic ribosomal protein P0 [Homo sapiens]	RPLP0	25.206	0.907	4	36.88	98.4	101.6	804199	830874	16	4	40	317	34.3	5.97	104.68	4	cell organization and biogenesis;metabolic process;regulation of biological process;response to stimulus;transport	cytoplasm;cytosol;endoplasmic reticulum;membrane;nucleus;ribosome	protein binding;RNA binding;structural molecule activity	Pf00428, Pf00466	6175	ENSG00000089157.15	12	Ribosome	Cytoplasmic Ribosomal Proteins	Peptide chain elongation; Gene and protein expression by JAK-STAT signaling after Interleukin-12 stimulation; Eukaryotic Translation Termination; Viral mRNA Translation; L13a-mediated translational silencing of Ceruloplasmin expression; Nonsense Mediated Decay (NMD) independent of the Exon Junction Complex (EJC); Selenocysteine synthesis; Nonsense Mediated Decay (NMD) enhanced by the Exon Junctio…	39	0	High	High	1
NP_005372.2	nucleolin [Homo sapiens]	NCL	70.916	0.906	7	20.5	106.2	93.8	1.26271e+06	1.11628e+06	14	7	99	710	76.6	4.7	296.01	7	regulation of biological process;response to stimulus	cytoplasm;membrane;nucleus	DNA binding;protein binding;RNA binding	Pf00076, Pf13893, Pf14259	4691	ENSG00000115053.15	2	Pathogenic Escherichia coli infection	Pathogenic Escherichia coli infection; VEGFA-VEGFR2 Signaling Pathway	Major pathway of rRNA processing in the nucleolus and cytosol	7	0	High	High	1
NP_001030168.1	60S ribosomal protein L14 [Homo sapiens]	RPL14	9.737	0.904	2	6.1	102.9	97.1	333360	314389	10	2	35	215	23.4	10.93	88.85	2	cell organization and biogenesis;metabolic process;transport	cytosol;membrane;ribosome	protein binding;RNA binding;structural molecule activity	Pf01929	9045	ENSG00000188846.13	3	Ribosome	Cytoplasmic Ribosomal Proteins	Peptide chain elongation; Eukaryotic Translation Termination; Viral mRNA Translation; L13a-mediated translational silencing of Ceruloplasmin expression; Nonsense Mediated Decay (NMD) independent of the Exon Junction Complex (EJC); Selenocysteine synthesis; Nonsense Mediated Decay (NMD) enhanced by the Exon Junction Complex (EJC); GTP hydrolysis and joining of the 60S ribosomal subunit; Major path…	34	0	High	High	1
NP_001003.1	40S ribosomal protein S8 [Homo sapiens]	RPS8	30.015	0.903	3	30.23	103.1	96.9	472600	444096	19	3	47	208	24.2	10.32	135.4	3	cell organization and biogenesis;metabolic process;transport	cytoplasm;cytosol;endoplasmic reticulum;membrane;nucleus;ribosome	protein binding;RNA binding;structural molecule activity	Pf01201	6202	ENSG00000142937.11	1	Ribosome	Cytoplasmic Ribosomal Proteins	Peptide chain elongation; Eukaryotic Translation Termination; Viral mRNA Translation; Formation of the ternary complex, and subsequently, the 43S complex; L13a-mediated translational silencing of Ceruloplasmin expression; Selenocysteine synthesis; Nonsense Mediated Decay (NMD) independent of the Exon Junction Complex (EJC); Nonsense Mediated Decay (NMD) enhanced by the Exon Junction Complex (EJC)…	38	0	High	High	1
NP_150254.1	60S ribosomal protein L13 isoform 1 [Homo sapiens]	RPL13	21.226	0.901	4	6.5	89.5	110.5	222645	275136	19	4	16	211	24.2	11.65	33.89	4	cell organization and biogenesis;metabolic process;transport	cytosol;membrane;nucleus;ribosome	protein binding;RNA binding;structural molecule activity	Pf01294	6137	ENSG00000167526.13	16	Ribosome	Cytoplasmic Ribosomal Proteins	Peptide chain elongation; Eukaryotic Translation Termination; Viral mRNA Translation; L13a-mediated translational silencing of Ceruloplasmin expression; Nonsense Mediated Decay (NMD) independent of the Exon Junction Complex (EJC); Selenocysteine synthesis; Nonsense Mediated Decay (NMD) enhanced by the Exon Junction Complex (EJC); GTP hydrolysis and joining of the 60S ribosomal subunit; Major path…	34	0	High	High	1
NP_002943.2	40S ribosomal protein S2 [Homo sapiens]	RPS2	18.932	0.876	3	14.38	103.8	96.2	551355	510592	13	3	30	293	31.3	10.24	80.03	3	cell organization and biogenesis;metabolic process;regulation of biological process;transport	cytosol;membrane;nucleus;ribosome	protein binding;RNA binding;structural molecule activity	Pf00333, Pf03719	6187	ENSG00000140988.15	16	Ribosome	Cytoplasmic Ribosomal Proteins	Peptide chain elongation; Protein methylation; Eukaryotic Translation Termination; Viral mRNA Translation; RMTs methylate histone arginines; Formation of the ternary complex, and subsequently, the 43S complex; L13a-mediated translational silencing of Ceruloplasmin expression; Selenocysteine synthesis; Nonsense Mediated Decay (NMD) independent of the Exon Junction Complex (EJC); Nonsense Mediated …	44	0	High	High	1
NP_001135757.1	40S ribosomal protein S24 isoform d [Homo sapiens]	RPS24	10.851	0.875	2	0	75.9	124.1	85123.3	139304	9	2	10	289	32.4	10.15	22.8	2	cell organization and biogenesis;metabolic process;transport	cytosol;membrane;nucleus;ribosome	protein binding;RNA binding;structural molecule activity	Pf01282	6229	ENSG00000138326.18	10		Cytoplasmic Ribosomal Proteins		1	0	High	High	1
NP_000998.1	40S ribosomal protein S4, X isoform X isoform [Homo sapiens]	RPS4X	14.669	0.86	4	55.63	109.2	90.8	307209	255353	20	4	15	263	29.6	10.15	33.66	4	cell organization and biogenesis;development;metabolic process;regulation of biological process;transport	cytoplasm;cytosol;membrane;ribosome	protein binding;RNA binding;structural molecule activity	Pf00900, Pf08071	6191	ENSG00000198034.10	X	Ribosome	Cytoplasmic Ribosomal Proteins	Peptide chain elongation; Eukaryotic Translation Termination; Viral mRNA Translation; Formation of the ternary complex, and subsequently, the 43S complex; L13a-mediated translational silencing of Ceruloplasmin expression; Selenocysteine synthesis; Nonsense Mediated Decay (NMD) independent of the Exon Junction Complex (EJC); Nonsense Mediated Decay (NMD) enhanced by the Exon Junction Complex (EJC)…	38	0	High	High	1
NP_000963.1	60S ribosomal protein L7a [Homo sapiens]	RPL7A	7.004	0.855	2	5.06	107.8	92.2	254273	217294	13	2	6	266	30	10.61	9.64	2	cell organization and biogenesis;metabolic process;transport	cytoplasm;cytosol;membrane;nucleus;ribosome	protein binding;RNA binding;structural molecule activity	Pf01248	6130	ENSG00000280858.2; ENSG00000148303.16	9; CHR_HG2030_PATCH	Ribosome	Cytoplasmic Ribosomal Proteins	Peptide chain elongation; Eukaryotic Translation Termination; Viral mRNA Translation; L13a-mediated translational silencing of Ceruloplasmin expression; Nonsense Mediated Decay (NMD) independent of the Exon Junction Complex (EJC); Selenocysteine synthesis; Nonsense Mediated Decay (NMD) enhanced by the Exon Junction Complex (EJC); GTP hydrolysis and joining of the 60S ribosomal subunit; Major path…	34	0	High	High	1
XP_005249096.1	PREDICTED: histone H2B type 1-D isoform X1 [Homo sapiens]	HIST1H2BD	4.143	0.825	2	10.93	108.9	91.1	73126.2	61133.1	16	2	3	150	16.3	10.32	6.6	2	cell organization and biogenesis;metabolic process	chromosome;cytosol;nucleus	DNA binding;protein binding	Pf00125, Pf00808	3017		6				0	0	High	High	1
NP_001020092.1	60S ribosomal protein L9 [Homo sapiens]	RPL9	36.157	0.81	5	15.6	112.1	87.9	1.1244e+06	882100	48	5	35	192	21.9	9.95	108.28	5	cell organization and biogenesis;metabolic process;transport	cytosol;membrane;nucleus;ribosome	protein binding;RNA binding;structural molecule activity	Pf00347	6133	ENSG00000163682.15	4	Ribosome	Cytoplasmic Ribosomal Proteins	Peptide chain elongation; Eukaryotic Translation Termination; Viral mRNA Translation; L13a-mediated translational silencing of Ceruloplasmin expression; Nonsense Mediated Decay (NMD) independent of the Exon Junction Complex (EJC); Selenocysteine synthesis; Nonsense Mediated Decay (NMD) enhanced by the Exon Junction Complex (EJC); GTP hydrolysis and joining of the 60S ribosomal subunit; Major path…	34	0	High	High	1
NP_000973.2	60S ribosomal protein L21 [Homo sapiens]	RPL21	2.779	0.798	2	7.56	110.3	89.7	100211	81523.6	21	2	2	160	18.6	10.49	4.47	2	cell organization and biogenesis;metabolic process;transport	cytosol;membrane;ribosome	protein binding;RNA binding;structural molecule activity	Pf01157	6144	ENSG00000122026.10	13	Ribosome	Cytoplasmic Ribosomal Proteins	Peptide chain elongation; Eukaryotic Translation Termination; Viral mRNA Translation; L13a-mediated translational silencing of Ceruloplasmin expression; Nonsense Mediated Decay (NMD) independent of the Exon Junction Complex (EJC); Selenocysteine synthesis; Nonsense Mediated Decay (NMD) enhanced by the Exon Junction Complex (EJC); GTP hydrolysis and joining of the 60S ribosomal subunit; Major path…	34	0	High	High	1
NP_001002.1	40S ribosomal protein S7 [Homo sapiens]	RPS7	6.416	0.797	2	0	111.3	88.7	196472	156542	17	2	14	194	22.1	10.1	35.98	2	cell organization and biogenesis;metabolic process;regulation of biological process;transport	cytoplasm;cytoskeleton;cytosol;membrane;nucleus;ribosome	protein binding;RNA binding;structural molecule activity	Pf01251	6201	ENSG00000171863.12	2	Ribosome	Cytoplasmic Ribosomal Proteins	Peptide chain elongation; Eukaryotic Translation Termination; Viral mRNA Translation; Formation of the ternary complex, and subsequently, the 43S complex; L13a-mediated translational silencing of Ceruloplasmin expression; Selenocysteine synthesis; Nonsense Mediated Decay (NMD) independent of the Exon Junction Complex (EJC); Nonsense Mediated Decay (NMD) enhanced by the Exon Junction Complex (EJC)…	39	0	High	High	1
NP_055205.2	staphylococcal nuclease domain-containing protein 1 [Homo sapiens]	SND1	210.281	0.794	19	15.74	118.3	81.7	7.4698e+06	5.15965e+06	33	19	329	910	101.9	7.17	950.41	19	cell differentiation;metabolic process;regulation of biological process	cytoplasm;cytosol;membrane;mitochondrion;nucleus	catalytic activity;protein binding;RNA binding	Pf00565, Pf00567	27044	ENSG00000197157.10	7	Epstein-Barr virus infection; Viral carcinogenesis		Signaling by BRAF and RAF fusions	6	0	High	High	1
NP_001303991.1	methylosome protein 50 isoform 1 [Homo sapiens]	WDR77	49.84	0.793	4	16.36	104.1	95.9	1.01686e+07	9.36398e+06	17	4	206	354	38	5.12	767.74	4	cell differentiation;cell organization and biogenesis;metabolic process;regulation of biological process	cytoplasm;cytosol;Golgi;nucleus	catalytic activity;DNA binding;nucleotide binding;protein binding	Pf00400	79084		1				0	0	High	High	1
NP_002939.2	60S ribosomal protein L15 isoform 1 [Homo sapiens]	RPL15	7.496	0.785	2	10.05	112.6	87.4	118835	92261.6	10	2	13	204	24.1	11.62	24.57	2	cell organization and biogenesis;metabolic process;response to stimulus;transport	cytosol;membrane;nucleus;ribosome	protein binding;RNA binding;structural molecule activity	Pf00827	6138	ENSG00000174748.18	3	Ribosome	Cytoplasmic Ribosomal Proteins	Peptide chain elongation; Eukaryotic Translation Termination; Viral mRNA Translation; L13a-mediated translational silencing of Ceruloplasmin expression; Nonsense Mediated Decay (NMD) independent of the Exon Junction Complex (EJC); Selenocysteine synthesis; Nonsense Mediated Decay (NMD) enhanced by the Exon Junction Complex (EJC); GTP hydrolysis and joining of the 60S ribosomal subunit; Major path…	34	0	High	High	1
NP_002511.1	nucleophosmin isoform 1 [Homo sapiens]	NPM1	9.146	0.766	2	0	142.3	57.7	101824	41286	10	2	5	294	32.6	4.78	14.44	2	cell growth;cell organization and biogenesis;cellular homeostasis;metabolic process;regulation of biological process;response to stimulus;transport	cytoplasm;cytoskeleton;cytosol;membrane;nucleus	DNA binding;enzyme regulator activity;protein binding;RNA binding	Pf03066	4869	ENSG00000181163.13	5			Nuclear import of Rev protein; TFAP2A acts as a transcriptional repressor during retinoic acid induced cell differentiation; TP53 regulates transcription of additional cell cycle genes whose exact role in the p53 pathway remain uncertain; Deposition of new CENPA-containing nucleosomes at the centromere	18	0	High	High	1
NP_000980.1	60S ribosomal protein L30 [Homo sapiens]	RPL30	12.37	0.752	2	4.64	115.2	84.8	321513	236445	24	2	17	115	12.8	9.63	42.22	2	cell organization and biogenesis;defense response;metabolic process;response to stimulus;transport	cytosol;membrane;nucleus;ribosome	protein binding;RNA binding;structural molecule activity	Pf01248	6156	ENSG00000156482.10	8	Ribosome	Selenium Metabolism and Selenoproteins; Cytoplasmic Ribosomal Proteins	Peptide chain elongation; Eukaryotic Translation Termination; Viral mRNA Translation; L13a-mediated translational silencing of Ceruloplasmin expression; Nonsense Mediated Decay (NMD) independent of the Exon Junction Complex (EJC); Selenocysteine synthesis; Nonsense Mediated Decay (NMD) enhanced by the Exon Junction Complex (EJC); GTP hydrolysis and joining of the 60S ribosomal subunit; Major path…	35	0	High	High	1
NP_001012.1	40S ribosomal protein S17 [Homo sapiens]	RPS17; RPS17L	26.057	0.744	2	27.43	73.6	126.4	192826	330827	33	2	25	135	15.5	9.85	74.52	2	cell organization and biogenesis;metabolic process;transport	cytosol;membrane;ribosome	RNA binding;structural molecule activity	Pf00833	6218	ENSG00000278229.2; ENSG00000182774.10	15; CHR_HSCHR15_5_CTG8	Ribosome	Cytoplasmic Ribosomal Proteins	Peptide chain elongation; Eukaryotic Translation Termination; Viral mRNA Translation; Formation of the ternary complex, and subsequently, the 43S complex; L13a-mediated translational silencing of Ceruloplasmin expression; Selenocysteine synthesis; Nonsense Mediated Decay (NMD) independent of the Exon Junction Complex (EJC); Nonsense Mediated Decay (NMD) enhanced by the Exon Junction Complex (EJC)…	38	0	High	High	1
NP_001000.2	40S ribosomal protein S5 [Homo sapiens]	RPS5	23.394	0.74	3	2.92	126.9	73.1	232081	133832	24	3	13	204	22.9	9.72	30.26	3	cell organization and biogenesis;metabolic process;regulation of biological process;transport	cytosol;membrane;ribosome	protein binding;RNA binding;structural molecule activity	Pf00177	6193	ENSG00000083845.8	19	Ribosome	Cytoplasmic Ribosomal Proteins	Peptide chain elongation; Eukaryotic Translation Termination; Viral mRNA Translation; Formation of the ternary complex, and subsequently, the 43S complex; L13a-mediated translational silencing of Ceruloplasmin expression; Selenocysteine synthesis; Nonsense Mediated Decay (NMD) independent of the Exon Junction Complex (EJC); Nonsense Mediated Decay (NMD) enhanced by the Exon Junction Complex (EJC)…	38	0	High	High	1
NP_848927.2	protein LYRIC [Homo sapiens]	MTDH	231.24	0.713	15	13.05	114.9	85.1	1.49384e+07	1.10647e+07	42	15	1285	582	63.8	9.32	3527.31	15	cell organization and biogenesis;regulation of biological process;response to stimulus	cytoplasm;endoplasmic reticulum;membrane;nucleus	protein binding;RNA binding		92140	ENSG00000147649.9	8		Gastric cancer network 2		1	0	High	High	1
NP_000958.1	60S ribosomal protein L3 isoform a [Homo sapiens]	RPL3	19.878	0.702	2	0	117.5	82.5	1.23772e+06	869449	12	2	38	403	46.1	10.18	115.88	2	cell organization and biogenesis;metabolic process;response to stimulus;transport	cytoplasm;cytosol;nucleus;ribosome	protein binding;RNA binding;structural molecule activity	Pf00297	6122	ENSG00000100316.15	22	Ribosome	Cytoplasmic Ribosomal Proteins	Peptide chain elongation; Eukaryotic Translation Termination; Viral mRNA Translation; L13a-mediated translational silencing of Ceruloplasmin expression; Nonsense Mediated Decay (NMD) independent of the Exon Junction Complex (EJC); Selenocysteine synthesis; Nonsense Mediated Decay (NMD) enhanced by the Exon Junction Complex (EJC); GTP hydrolysis and joining of the 60S ribosomal subunit; Major path…	34	0	High	High	1
NP_000966.2	60S ribosomal protein L11 isoform 1 [Homo sapiens]	RPL11	5.81	0.689	2	0	118.4	81.6	176670	121745	20	2	6	178	20.2	9.6	20.53	2	cell organization and biogenesis;metabolic process;regulation of biological process;transport	cytoplasm;cytosol;membrane;nucleus;ribosome	protein binding;RNA binding;structural molecule activity	Pf00281, Pf00673	6135	ENSG00000142676.12	1	Ribosome	Cytoplasmic Ribosomal Proteins	Peptide chain elongation; Eukaryotic Translation Termination; Viral mRNA Translation; L13a-mediated translational silencing of Ceruloplasmin expression; Nonsense Mediated Decay (NMD) independent of the Exon Junction Complex (EJC); Selenocysteine synthesis; Nonsense Mediated Decay (NMD) enhanced by the Exon Junction Complex (EJC); GTP hydrolysis and joining of the 60S ribosomal subunit; Major path…	34	0	Peak Found	High	1
NP_000959.2	60S ribosomal protein L4 [Homo sapiens]	RPL4	23.36	0.6	6	22.62	106	94	880495	780766	18	6	23	427	47.7	11.06	50.72	6	cell organization and biogenesis;metabolic process;transport	cytoplasm;cytosol;endoplasmic reticulum;membrane;nucleus;ribosome	protein binding;RNA binding;structural molecule activity	Pf00573, Pf14374	6124	ENSG00000174444.14	15	Ribosome	Cytoplasmic Ribosomal Proteins	Peptide chain elongation; Eukaryotic Translation Termination; Viral mRNA Translation; L13a-mediated translational silencing of Ceruloplasmin expression; Nonsense Mediated Decay (NMD) independent of the Exon Junction Complex (EJC); Selenocysteine synthesis; Nonsense Mediated Decay (NMD) enhanced by the Exon Junction Complex (EJC); GTP hydrolysis and joining of the 60S ribosomal subunit; Major path…	34	0	High	High	1
XP_016869212.1	PREDICTED: 60S ribosomal protein L8 isoform X1 [Homo sapiens]	RPL8	12.817	0.484	2	0	114.1	85.9	213181	160579	11	2	10	291	31.7	10.15	33.88	2	cell organization and biogenesis;metabolic process;response to stimulus;transport	cytosol;membrane;ribosome	RNA binding;structural molecule activity	Pf00181, Pf03947	6132		8		Cytoplasmic Ribosomal Proteins		1	0	High	High	1
NP_005338.1	78 kDa glucose-regulated protein precursor [Homo sapiens]	HSPA5	11.703	0.479	3	0	158	42	66412.4	17647.6	9	4	6	654	72.3	5.16	12.79	4	cell communication;cell death;cell differentiation;cell organization and biogenesis;metabolic process;regulation of biological process;response to stimulus;transport	cell surface;cytoplasm;endoplasmic reticulum;membrane;mitochondrion;nucleus;organelle lumen	catalytic activity;metal ion binding;nucleotide binding;protein binding	Pf00012, Pf01968, Pf06723	3309	ENSG00000044574.7	9	Prion diseases; Protein processing in endoplasmic reticulum; Antigen processing and presentation; Protein export; Thyroid hormone synthesis	Parkin-Ubiquitin Proteasomal System pathway; Apoptosis-related network due to altered Notch3 in ovarian cancer; Photodynamic therapy-induced unfolded protein response; MAPK Signaling Pathway	Platelet degranulation ; PERK regulates gene expression; ATF6 (ATF6-alpha) activates chaperone genes; Antigen Presentation: Folding, assembly and peptide loading of class I MHC; Regulation of HSF1-mediated heat shock response; IRE1alpha activates chaperones	27	0	High	Peak Found	1
XP_016881278.1	PREDICTED: ATP synthase subunit alpha, mitochondrial isoform X1 [Homo sapiens]	ATP5A1	7.626	0.469	4	0	189.9	10.1	394726	21032.6	8	4	4	586	64.1	9.28	9.51	4	cell organization and biogenesis;metabolic process;regulation of biological process;transport	membrane;mitochondrion;organelle lumen	catalytic activity;nucleotide binding;protein binding;RNA binding;transporter activity	Pf00006, Pf00306, Pf02663, Pf02874, Pf05943	498		18		Electron Transport Chain; Oxidative phosphorylation		2	0	High	Peak Found	1
XP_005257400.1	PREDICTED: keratin, type I cytoskeletal 10 isoform X1 [Homo sapiens]	KRT10	68.702	0.429	14	0	199.5	0.5	1.60569e+07	41300.8	31	17	70	624	63.3	5.26	217.04	17	cell death;cell differentiation;metabolic process	cytoplasm;cytoskeleton;cytosol;membrane;nucleus	structural molecule activity	Pf00038, Pf04111	3858		17				0	3	High	Peak Found	1
NP_005336.3	heat shock 70 kDa protein 1A [Homo sapiens]	HSPA1B; HSPA1A	23.993	0.38	6	0.47	141	59	623082	260568	23	8	14	641	70	5.66	33.7	8	cell organization and biogenesis;metabolic process;regulation of biological process;response to stimulus;transport	cytoplasm;cytoskeleton;cytosol;endoplasmic reticulum;extracellular;mitochondrion;nucleus	catalytic activity;nucleotide binding;protein binding;receptor activity;RNA binding	Pf00012, Pf06723	3304; 3303	ENSG00000232804.5; ENSG00000234475.5; ENSG00000231555.4; ENSG00000235941.5; ENSG00000204389.9; ENSG00000204388.6; ENSG00000212866.6; ENSG00000237724.5; ENSG00000224501.5	6; CHR_HSCHR6_MHC_APD_CTG1; CHR_HSCHR6_MHC_DBB_CTG1; CHR_HSCHR6_MHC_QBL_CTG1; CHR_HSCHR6_MHC_COX_CTG1	Prion diseases; Protein processing in endoplasmic reticulum; Estrogen signaling pathway; Longevity regulating pathway - multiple species; MAPK signaling pathway; Influenza A; Endocytosis; Spliceosome; Measles; Antigen processing and presentation; Epstein-Barr virus infection; Toxoplasmosis; Legionellosis	Apoptosis Modulation and Signaling; Parkin-Ubiquitin Proteasomal System pathway; NRF2 pathway; MAPK Signaling Pathway; Apoptosis Modulation by HSP70; VEGFA-VEGFR2 Signaling Pathway	AUF1 (hnRNP D0) binds and destabilizes mRNA; Attenuation phase; Neutrophil degranulation; Regulation of HSF1-mediated heat shock response; Viral RNP Complexes in the Host Cell Nucleus; HSP90 chaperone cycle for steroid hormone receptors (SHR)	38	2	High	High	1
NP_001949.1	elongation factor 1-alpha 2 [Homo sapiens]	EEF1A2	4.702	0.193	2	0	186	14	126270	9484.95	4	2	2	463	50.4	9.03	5.03	2	metabolic process;regulation of biological process;response to stimulus	cytoplasm;nucleus	catalytic activity;nucleotide binding;protein binding;RNA binding	Pf00009, Pf03143, Pf03144	1917	ENSG00000101210.10	20	Legionellosis; RNA transport	Translation Factors	Eukaryotic Translation Elongation	6	0	High	Peak Found	1
NP_001280141.1	tubulin beta chain isoform a [Homo sapiens]	TUBB	5.032	0.148	1	0	182.6	17.4	266264	25375.7	5	2	2	464	52	4.96	4.93	2	cell division;cell organization and biogenesis;cellular component movement;defense response;regulation of biological process;response to stimulus;transport	cytoplasm;cytoskeleton;extracellular;membrane;nucleus;organelle lumen	catalytic activity;nucleotide binding;protein binding;structural molecule activity	Pf00091, Pf03953	203068		6		Pathogenic Escherichia coli infection; Parkin-Ubiquitin Proteasomal System pathway		2	1	Peak Found	High	1
NP_075385.1	MARCKS-related protein [Homo sapiens]	MARCKSL1	31.04	0.107	4	0	190.4	9.6	342224	17163.5	62	4	12	195	19.5	4.67	46.6	4	regulation of biological process	cytoplasm;membrane	protein binding		65108	ENSG00000175130.6	1	Leishmaniasis; Fc gamma R-mediated phagocytosis			2	0	High	Peak Found	1
NP_001027454.1	thymopoietin isoform beta [Homo sapiens]	TMPO	21.658	0.097	5	0.1	187.8	12.2	1.02936e+06	67047.5	20	5	9	454	50.6	9.38	23.86	5	regulation of biological process	chromosome;cytoplasm;membrane;nucleus	DNA binding;protein binding	Pf03020, Pf08198	7112	ENSG00000120802.13	12			Depolymerisation of the Nuclear Lamina; Initiation of Nuclear Envelope Reformation; Clearance of Nuclear Envelope Membranes from Chromatin	11	0	High	High	1
NP_000217.2	keratin, type I cytoskeletal 9 [Homo sapiens]	KRT9	107.306	0.045	19	0	199.4	0.6	7.15205e+06	22457.3	48	20	58	623	62	5.24	191.8	20	cell death;cell organization and biogenesis	cytosol;membrane;nucleus	structural molecule activity	Pf00038, Pf13166	3857	ENSG00000171403.9	17			Formation of the cornified envelope	3	1	High	Peak Found	1
NP_006112.3	keratin, type II cytoskeletal 1 [Homo sapiens]	KRT1	88.543	0.039	18	0.05	199.5	0.5	1.81804e+07	41651	40	21	73	644	66	8.12	205.18	21	cell death;defense response;metabolic process;regulation of biological process;response to stimulus;transport	cytoskeleton;cytosol;extracellular;membrane;nucleus	catalytic activity;motor activity;protein binding;receptor activity;structural molecule activity	Pf00038, Pf01576, Pf05103, Pf05957, Pf12128, Pf13166, Pf13514	3848	ENSG00000167768.4	12		Corticotropin-releasing hormone signaling pathway	Formation of the cornified envelope; Neutrophil degranulation	7	3	High	Peak Found	1
NP_000468.1	serum albumin preproprotein [Homo sapiens]	ALB	4.207	0.018	3	0	197.3	2.7	1.60169e+06	21797.4	5	3	6	609	69.3	6.28	12.42	3	cell communication;cell organization and biogenesis;metabolic process;regulation of biological process;response to stimulus;transport	cytoplasm;endoplasmic reticulum;extracellular;Golgi;nucleus;organelle lumen	antioxidant activity;catalytic activity;DNA binding;metal ion binding;protein binding	Pf00273	213	ENSG00000163631.16	4	Thyroid hormone synthesis	Selenium Micronutrient Network; Vitamin B12 Metabolism; Folate Metabolism	Post-translational protein phosphorylation; Regulation of Insulin-like Growth Factor (IGF) transport and uptake by Insulin-like Growth Factor Binding Proteins (IGFBPs); Scavenging of heme from plasma; Platelet degranulation ; Defective SLCO1B1 causes hyperbilirubinemia, Rotor type (HBLRR); HDL remodeling; Defective SLCO1B3 causes hyperbilirubinemia, Rotor type (HBLRR); Transport of organic anions…	32	0	High	Peak Found	1
XP_006715769.1	PREDICTED: basic leucine zipper and W2 domain-containing protein 2 isoform X1 [Homo sapiens]	BZW2	170.714	0.017	19	0.03	180.4	19.6	1.52985e+08	1.66193e+07	49	19	346	419	48.1	6.68	1022.37	19	cell differentiation;development	cytoplasm;membrane	protein binding	Pf02020	28969	ENSG00000136261.14	7				0	0	High	High	1
NP_000414.2	keratin, type II cytoskeletal 2 epidermal [Homo sapiens]	KRT2	87.641	0.01	17		200		5.48376e+06		46	21	62	639	65.4	8	180.75	21	cell death;cell organization and biogenesis;cell proliferation;cellular component movement;metabolic process	cytoskeleton;cytosol;membrane;nucleus	protein binding;structural molecule activity	Pf00038, Pf08614, Pf12128, Pf13166	3849	ENSG00000172867.3	12			Formation of the cornified envelope	3	2	High	Not Found	1
NP_000517.2	keratin, type I cytoskeletal 14 [Homo sapiens]	KRT14	28.039	0.01	2		200		951056		19	8	22	472	51.6	5.16	58.27	8	cell death;cell organization and biogenesis;response to stimulus	cytoplasm;cytosol;nucleus	protein binding;structural molecule activity	Pf00038, Pf13514	3861		17		Corticotropin-releasing hormone signaling pathway		1	3	High	Not Found	1
NP_005548.2	keratin, type I cytoskeletal 16 [Homo sapiens]	KRT16	19.399	0.01	2		200		49101.7		16	7	18	473	51.2	5.05	44.99	7	cell death;cell differentiation;cell organization and biogenesis;cell proliferation;cellular component movement;defense response;regulation of biological process;response to stimulus	cytoskeleton;cytosol;nucleus	protein binding;structural molecule activity	Pf00038, Pf07888, Pf13514	3868	ENSG00000186832.8	17			Formation of the cornified envelope	3	0	High	Not Found	1
NP_000415.2	keratin, type II cytoskeletal 5 [Homo sapiens]	KRT5	17.72	0.01	4		200		643726		15	8	12	590	62.3	7.74	28.41	8	cell death;cell organization and biogenesis;metabolic process	cytoplasm;cytosol;membrane;mitochondrion;nucleus	catalytic activity;motor activity;protein binding;structural molecule activity	Pf00038, Pf01576, Pf02994, Pf03961, Pf04111, Pf05957, Pf12128	3852	ENSG00000186081.11	12			Formation of the cornified envelope; Type I hemidesmosome assembly	6	2	High	Not Found	1
NP_067026.3	signal recognition particle receptor subunit beta [Homo sapiens]	SRPRB	15.935	0.01	4		200		707449		20	4	6	271	29.7	9.04	18.09	4	regulation of biological process;response to stimulus	cytoplasm;endoplasmic reticulum;membrane	nucleotide binding	Pf00009, Pf00025, Pf01926, Pf02421, Pf09439	58477	ENSG00000144867.11	3	Protein export		XBP1(S) activates chaperone genes; SRP-dependent cotranslational protein targeting to membrane	7	0	High	Not Found	1
NP_006816.2	cytoskeleton-associated protein 4 [Homo sapiens]	CKAP4	15.553	0.01	6		200		351081		15	6	6	602	66	5.92	14.06	6	metabolic process;transport	cytoplasm;cytoskeleton;cytosol;endoplasmic reticulum;membrane;organelle lumen	RNA binding	Pf13166	10970	ENSG00000136026.13	12	Protein processing in endoplasmic reticulum		Post-translational protein phosphorylation; Regulation of Insulin-like Growth Factor (IGF) transport and uptake by Insulin-like Growth Factor Binding Proteins (IGFBPs); Surfactant metabolism; Neutrophil degranulation	9	0	High	Not Found	1
NP_000413.1	keratin, type I cytoskeletal 17 [Homo sapiens]	KRT17	15.262	0.01	1		200		57220.1		13	6	13	432	48.1	5.02	34.53	6	cell death;cell organization and biogenesis;regulation of biological process;response to stimulus	cytoplasm;cytoskeleton;cytosol	protein binding;receptor activity;signal transducer activity;structural molecule activity	Pf00038, Pf07888	3872	ENSG00000128422.15	17			Formation of the cornified envelope	3	0	High	Not Found	1
NP_057479.2	very-long-chain (3R)-3-hydroxyacyl-CoA dehydratase 3 [Homo sapiens]	PTPLAD1; HACD3	10.22	0.01	3		200		814614		9	3	6	362	43.1	8.94	13.87	3	metabolic process;regulation of biological process;response to stimulus	cytosol;endoplasmic reticulum;membrane;mitochondrion	catalytic activity;enzyme regulator activity;protein binding	Pf04387, Pf04969	51495	ENSG00000074696.12	15	Fatty acid metabolism; Fatty acid elongation; Biosynthesis of unsaturated fatty acids		Synthesis of very long-chain fatty acyl-CoAs	8	0	High	Not Found	1
NP_001736.1	calcium signal-modulating cyclophilin ligand [Homo sapiens]	CAMLG	10.065	0.01	2		200		138748		17	2	3	296	32.9	8.05	10.6	2	defense response;metabolic process;regulation of biological process;response to stimulus	endoplasmic reticulum;membrane	protein binding	Pf14963	819	ENSG00000164615.4	5				0	0	High	Not Found	1	Acetyl [N-Term]
NP_006658.1	membrane-associated progesterone receptor component 1 isoform 1 [Homo sapiens]	PGRMC1	8.336	0.01	4		200		484067		26	4	6	195	21.7	4.7	13.71	4	transport	endoplasmic reticulum;membrane	protein binding	Pf00173	10857	ENSG00000101856.9	X			Neutrophil degranulation	3	0	High	Not Found	1
NP_001132929.1	B-cell receptor-associated protein 31 isoform a [Homo sapiens]	BCAP31	7.558	0.01	2		200		628612		6	2	5	313	34.7	7.84	13.17	2	cellular homeostasis;regulation of biological process;response to stimulus;transport	cytosol;endoplasmic reticulum;membrane;mitochondrion	protein binding	Pf05529, Pf13870	10134	ENSG00000185825.15	X				0	0	High	Not Found	1
NP_001001975.1	ATP synthase subunit delta, mitochondrial precursor [Homo sapiens]	ATP5D	6.926	0.01	2		200		64614.7		14	2	3	168	17.5	5.49	6.67	2	cell organization and biogenesis;metabolic process;response to stimulus;transport	membrane;mitochondrion;organelle lumen	catalytic activity;nucleotide binding;transporter activity	Pf02823	513	ENSG00000099624.7	19	Parkinson's disease; Oxidative phosphorylation; Metabolic pathways; Alzheimer's disease; Huntington's disease	Electron Transport Chain; Oxidative phosphorylation	Cristae formation; Formation of ATP by chemiosmotic coupling	14	0	High	Not Found	1
NP_060129.2	glutaminyl-peptide cyclotransferase-like protein isoform 1 [Homo sapiens]	QPCTL	6.64	0.01	3		200		366560		8	3	5	382	42.9	9.82	11.9	3	metabolic process	Golgi;membrane	catalytic activity;metal ion binding	Pf04389	54814	ENSG00000011478.11	19				0	0	High	Not Found	1
NP_006079.1	tubulin beta-4B chain [Homo sapiens]	TUBB4B	6.345	0.01	1		200		68530.9		5	2	3	445	49.8	4.89	7.85	2	cell organization and biogenesis;cellular component movement;defense response;regulation of biological process;response to stimulus;transport	cytoplasm;cytoskeleton;cytosol;extracellular;nucleus;organelle lumen	catalytic activity;nucleotide binding;protein binding;RNA binding;structural molecule activity	Pf00091, Pf03953, Pf10644	10383	ENSG00000188229.5	9	Gap junction; Phagosome; Pathogenic Escherichia coli infection	Pathogenic Escherichia coli infection; Parkin-Ubiquitin Proteasomal System pathway	COPI-independent Golgi-to-ER retrograde traffic; COPI-dependent Golgi-to-ER retrograde traffic; Carboxyterminal post-translational modifications of tubulin; Regulation of PLK1 Activity at G2/M Transition; Recruitment of NuMA to mitotic centrosomes; Hedgehog 'off' state; Loss of Nlp from mitotic centrosomes; Translocation of GLUT4 to the plasma membrane; Prefoldin mediated transfer of substrate to…	74	0	High	Not Found	1
NP_004125.3	stress-70 protein, mitochondrial precursor [Homo sapiens]	HSPA9	6.112	0.01	2		200		61439.8		4	2	2	679	73.6	6.16	4.94	2	cell differentiation;cell organization and biogenesis;metabolic process;regulation of biological process;response to stimulus	cytoplasm;mitochondrion;nucleus;organelle lumen	nucleotide binding;protein binding;RNA binding	Pf00012, Pf06723	3313	ENSG00000113013.12	5	RNA degradation; Tuberculosis	Parkin-Ubiquitin Proteasomal System pathway	Gene and protein expression by JAK-STAT signaling after Interleukin-12 stimulation; Mitochondrial protein import; Regulation of HSF1-mediated heat shock response; Interleukin-12 family signaling; Cristae formation; Metabolism of proteins	17	0	High	Not Found	1
NP_002147.2	60 kDa heat shock protein, mitochondrial [Homo sapiens]	HSPD1	4.188	0.01	2		200		86148.7		6	2	3	573	61	5.87	7.63	2	cell organization and biogenesis;cell proliferation;metabolic process;regulation of biological process;response to stimulus;transport	cell surface;cytoplasm;cytosol;endosome;membrane;mitochondrion;organelle lumen	catalytic activity;DNA binding;nucleotide binding;protein binding;RNA binding	Pf00118	3329	ENSG00000144381.16	2	RNA degradation; Legionellosis; Type I diabetes mellitus; Tuberculosis	Apoptosis-related network due to altered Notch3 in ovarian cancer; Sudden Infant Death Syndrome (SIDS) Susceptibility Pathways	TFAP2A acts as a transcriptional repressor during retinoic acid induced cell differentiation; Mitochondrial protein import; Metabolism of proteins	13	0	High	Not Found	1
NP_937818.1	nucleoside diphosphate kinase A isoform a [Homo sapiens]	NME1	3.659	0.01	2		200		29341.6		18	2	2	177	19.6	5.58	4.66	2	cellular homeostasis;metabolic process;regulation of biological process;response to stimulus;transport	cytoplasm;cytosol;membrane;nucleus	catalytic activity;DNA binding;metal ion binding;nucleotide binding;protein binding;RNA binding	Pf00334	4830	ENSG00000239672.7	17				0	0	High	Not Found	1
