# Supplementary material for: Interactome Analysis Identifies the Role of BZW2 in Promoting Endoplasmic Reticulum-Mitochondria Contact and Mitochondrial Metabolism
Source: Mol Cell Proteomics. 2023 Dec 26;23(2):100709. doi: 10.1016/j.mcpro.2023.100709 (PMC10835002; doi:10.1016/j.mcpro.2023.100709)
Supplement: Supplemental Table S2 [file mmc3.xlsx]

## Sheet: shBZW2 Negative Ion
									QC	QC	QC	QC	Ctrl KD	Ctrl KD	Ctrl KD	Ctrl KD	Ctrl KD	sHBZW2	sHBZW2	sHBZW2	sHBZW2	sHBZW2	shBZW2/CtrlKD	shBZW2/CtrlKD
Rej.	LipidIon	LipidGroup	Class	FattyAcid	FA1	FA2	CalcMz	IonFormula	[c-1]	[c-2]	[c-3]	[c-4]	[s1-1]	[s1-2]	[s1-3]	[s1-4]	[s1-5]	[s2-1]	[s2-2]	[s2-3]	[s2-4]	[s2-5]	Ratio	pvalue
0	PS(35:2)-H	PS(35:2)-H	PS	(35:2)	(35:2)		772.513	C41 H75 O10 N1 P1	803622	986402	739411	3.44763e+06	1.16317e+06	3.69279e+06	1.4332e+06	3.46895e+06	4.23212e+06	36012.6	13068.1	3321.43	18330	0	0.00505582	0.00574113
0	PS(33:1)-H	PS(33:1)-H	PS	(33:1)	(33:1)		746.498	C39 H73 O10 N1 P1	77845.3	196804	165982	462359	85946.3	555194	116656	297430	759854	2816.58	2599.29	2314.8	3178.66	2512.52	0.00739463	0.0249405
0	PC(18:1_18:1)+CH3COO	PC(36:2)+CH3COO	PC	(18:1_18:1)	(18:1)	(18:1)	844.607	C46 H87 O10 N1 P1	2.56524e+06	9.13211e+06	1.87006e+06	5.68121e+06	7.47506e+06	7.32142e+06	134539	2.24797e+06	2.75761e+06	26236.2	84696.1	26255.6	91413.5	33510.5	0.0131473	0.0270852
0	PE(18:2e_22:2)-H	PE(40:4e)-H	PE	(18:2e_22:2)	(18:2e)	(22:2)	780.591	C45 H83 O7 N1 P1	6.99315e+06	7.09189e+06	6.33779e+06	2.36799e+07	1.26108e+07	1.87755e+07	1.50427e+07	2.23199e+07	2.07221e+07	43193.2	763451	114429	439579	7169.6	0.0152879	0.000268496
0	PE(18:0_17:0)-H	PE(35:0)-H	PE	(18:0_17:0)	(18:0)	(17:0)	732.555	C40 H79 O8 N1 P1	52965.3	292664	85126.1	954353	45041	408497	331299	680835	777761	14309.8	5827.59	19633.5	13247.2	2704.59	0.0248381	0.014822
0	PE(26:0_18:1)-H	PE(44:1)-H	PE	(26:0_18:1)	(26:0)	(18:1)	856.68	C49 H95 O8 N1 P1	21191.9	210544	5486.97	5513.06	180984	379918	257216	513315	495185	27016.2	12651.1	1448.9	9605.12	1480.88	0.0285786	0.00317192
0	PE(18:2e_18:1)-H	PE(36:3e)-H	PE	(18:2e_18:1)	(18:2e)	(18:1)	726.544	C41 H77 O7 N1 P1	1.04381e+07	213784	256824	1.19119e+08	8.10453e+07	9.66913e+07	8.13186e+07	1.12991e+08	1.06735e+08	6.05463e+06	951733	3.2716e+06	248044	3.30927e+06	0.0288969	0.00010703
0	PE(16:1e_20:1)-H	PE(36:2e)-H	PE	(16:1e_20:1)	(16:1e)	(20:1)	728.56	C41 H79 O7 N1 P1	3.90539e+07	3.97184e+07	3.53071e+07	1.12466e+08	6.69382e+07	9.02697e+07	6.93865e+07	5.69126e+07	1.00659e+08	2.77694e+06	3.51062e+06	1.42284e+06	2.07012e+06	2.43838e+06	0.0318063	0.000354906
0	PE(16:0e_20:1)-H	PE(36:1e)-H	PE	(16:0e_20:1)	(16:0e)	(20:1)	730.576	C41 H81 O7 N1 P1	3.7969e+06	1.29062e+07	3.41189e+06	9.13554e+06	3.46612e+06	7.60177e+06	3.92138e+06	1.25209e+07	1.19705e+07	8081.19	440370	3862.32	1.03246e+06	41789.6	0.0386661	0.0067484
0	PC(16:1_13:0)+CH3COO	PC(29:1)+CH3COO	PC	(16:1_13:0)	(16:1)	(13:0)	748.513	C39 H75 O10 N1 P1	2.63069e+07	2.6574e+07	2.40189e+07	2.21071e+07	1.52901e+07	1.68054e+07	16683.4	2.15822e+07	1.83939e+07	2.34551e+06	52441.8	1.43891e+06	136631	70082	0.0560919	0.0136043
0	PS(18:1_24:0)-H	PS(42:1)-H	PS	(18:1_24:0)	(18:1)	(24:0)	872.639	C48 H91 O10 N1 P1	737849	802475	678164	2.66713e+06	704668	2.06369e+06	595884	1.88485e+06	2.64993e+06	154154	101107	27600.1	136224	40039.5	0.0581241	0.0106371
0	PI(16:1_18:1)-H	PI(34:2)-H	PI	(16:1_18:1)	(16:1)	(18:1)	833.519	C43 H78 O13 N0 P1	1.95915e+06	2.0934e+06	1.85267e+06	1.46518e+06	327264	848498	368567	1.16811e+06	1.30618e+06	33592.6	184765	8062.75	10433.1	11853.7	0.0618887	0.010403
0	PE(18:2e_20:3)-H	PE(38:5e)-H	PE	(18:2e_20:3)	(18:2e)	(20:3)	750.544	C43 H77 O7 N1 P1	3.83212e+06	3.64642e+06	3.53521e+06	1.39548e+07	6.62278e+06	7.57627e+06	6.57463e+06	8.47242e+06	6.37058e+06	648558	499143	130203	749737	414064	0.0685551	2.03255e-05
0	PE(16:1e_22:2)-H	PE(38:3e)-H	PE	(16:1e_22:2)	(16:1e)	(22:2)	754.576	C43 H81 O7 N1 P1	130780	1.78065e+07	1.67911e+07	1.45644e+07	5.10323e+07	6.90889e+07	5.423e+07	1.82139e+07	8.01892e+07	8.24555e+06	1.80186e+06	4.1487e+06	1.71631e+06	2.96115e+06	0.0691962	0.0042351
0	PC(32:0e)+CH3COO	PC(32:0e)+CH3COO	PC	(32:0e)	(32:0e)		778.597	C42 H85 O9 N1 P1	4.7003e+06	4.89734e+06	4.5088e+06	7.03415e+06	6.24493e+06	6.14833e+06	6.57556e+06	7.34181e+06	6.94387e+06	575918	510281	479939	388831	513819	0.0742393	7.67649e-06
0	PI(16:0_18:1)-H	PI(34:1)-H	PI	(16:0_18:1)	(16:0)	(18:1)	835.534	C43 H80 O13 N0 P1	1.08941e+07	1.12761e+07	9.76229e+06	8.7949e+06	1.42678e+06	6.65097e+06	2.89201e+06	6.23227e+06	7.44468e+06	47609.7	74510.7	544569	849263	499845	0.0817877	0.0079763
0	PS(18:1_24:1)-H	PS(42:2)-H	PS	(18:1_24:1)	(18:1)	(24:1)	870.623	C48 H89 O10 N1 P1	39616.1	775446	207953	1.73336e+06	60125.5	732087	564137	96761	2.14696e+06	125018	86892.9	534.672	101713	2039.28	0.087831	0.0874978
0	PI(18:1_18:1)-H	PI(36:2)-H	PI	(18:1_18:1)	(18:1)	(18:1)	861.55	C45 H82 O13 N0 P1	1.02274e+07	9.166e+06	9.54332e+06	6.00014e+06	1.98506e+06	4.96935e+06	2.27541e+06	4.53067e+06	7.60751e+06	896202	168052	12832.1	763046	47079.6	0.0883195	0.0124707
0	PS(16:0_16:1)-H	PS(32:1)-H	PS	(16:0_16:1)	(16:0)	(16:1)	732.482	C38 H71 O10 N1 P1	1.17371e+06	1.20432e+06	1.12374e+06	892574	6072.38	450073	318373	765761	1.04794e+06	134631	74691.4	18212.2	3826.63	3167.93	0.0906141	0.0398315
0	PE(38:2)-H	PE(38:2)-H	PE	(38:2)	(38:2)		770.571	C43 H81 O8 N1 P1	1.26207e+06	749831	86000.1	4.99616e+06	1.60049e+06	128754	1.22834e+06	9.08823e+06	3.60611e+06	377262	185574	95043.5	540558	271480	0.0939128	0.068565
0	PS(18:1_24:2)-H	PS(42:3)-H	PS	(18:1_24:2)	(18:1)	(24:2)	868.607	C48 H87 O10 N1 P1	441307	429690	410046	2.15239e+06	708081	2.20829e+06	712595	1.99212e+06	2.55086e+06	224817	178421	56230.4	207800	133547	0.0979958	0.00921654
0	PE(20:3_18:2)-H	PE(38:5)-H	PE	(20:3_18:2)	(20:3)	(18:2)	764.524	C43 H75 O8 N1 P1	63861	1.55345e+06	1.33961e+06	1.14772e+07	8.53219e+06	4.52721e+06	3.77348e+06	5.15775e+06	4.33556e+06	400062	1.26704e+06	167823	561446	205538	0.0988333	0.00282436
0	PS(16:1_18:1)-H	PS(34:2)-H	PS	(16:1_18:1)	(16:1)	(18:1)	758.498	C40 H73 O10 N1 P1	164431	367015	59222.1	553455	143521	18825.2	124637	421290	53314.7	28819.1	10837.9	7381.88	15743.1	14421	0.101371	0.0619889
0	PC(34:2)+CH3COO	PC(34:2)+CH3COO	PC	(34:2)	(34:2)		816.576	C44 H83 O10 N1 P1	1.07233e+06	1.13707e+06	1.07361e+06	6.05115e+06	590953	1.72847e+06	96492.2	2.5671e+06	4.27851e+06	219238	117032	211752	84324.8	323126	0.103166	0.0431066
0	PE(18:1_24:1)-H	PE(42:2)-H	PE	(18:1_24:1)	(18:1)	(24:1)	826.633	C47 H89 O8 N1 P1	2.96356e+06	3.02051e+06	2.77525e+06	8.19043e+06	3.48841e+06	6.04316e+06	4.19028e+06	7.18816e+06	6.76656e+06	854574	629973	341309	659068	515859	0.108423	0.0013187
0	PE(24:1_20:4)-H	PE(44:5)-H	PE	(24:1_20:4)	(24:1)	(20:4)	848.617	C49 H87 O8 N1 P1	1.44497e+06	1.44463e+06	1.18106e+06	4.02119e+06	2.12261e+06	2.94048e+06	2.59039e+06	3.48887e+06	3.57784e+06	452383	300097	245744	295390	345257	0.111335	0.000418224
0	PE(26:1_18:2)-H	PE(44:3)-H	PE	(26:1_18:2)	(26:1)	(18:2)	852.649	C49 H91 O8 N1 P1	680890	669726	540838	2.07694e+06	851157	1.11502e+06	992552	1.46483e+06	1.68301e+06	173997	124873	111908	141315	131189	0.111893	0.00114661
0	PE(40:3e)-H	PE(40:3e)-H	PE	(40:3e)	(40:3e)		782.607	C45 H85 O7 N1 P1	2.5738e+06	2.5086e+06	2.32236e+06	5.06369e+06	2.33609e+06	3.81309e+06	2.76437e+06	4.81905e+06	4.49356e+06	637174	437397	228041	409985	362406	0.113847	0.00150498
0	PS(18:1_22:1)-H	PS(40:2)-H	PS	(18:1_22:1)	(18:1)	(22:1)	842.592	C46 H85 O10 N1 P1	2.85248e+06	3.00378e+06	2.52522e+06	1.23749e+07	2.26351e+06	7.08119e+06	2.20986e+06	9.65704e+06	1.34768e+07	1.24707e+06	859671	322173	1.08724e+06	476747	0.115108	0.0248263
0	PE(16:1_16:1)-H	PE(32:2)-H	PE	(16:1_16:1)	(16:1)	(16:1)	686.477	C37 H69 O8 N1 P1	400799	395681	379247	450406	251647	39213	315816	413101	349006	3746.28	136766	8045.44	12468.5	9719.32	0.124743	0.0262673
0	PI(18:0_22:2)-H	PI(40:2)-H	PI	(18:0_22:2)	(18:0)	(22:2)	917.612	C49 H90 O13 N0 P1	395476	475709	413583	555142	135784	447447	166103	398506	511439	102460	70554.4	17793.7	1285.78	18538.7	0.126942	0.0137776
0	PG(16:1_18:2)-H	PG(34:3)-H	PG	(16:1_18:2)	(16:1)	(18:2)	743.487	C40 H72 O10 N0 P1	884697	949101	870716	1.16476e+06	725750	872685	871299	940734	947105	186468	16104	163436	190331	5406.16	0.128912	0.000188587
0	PS(18:1_22:2)-H	PS(40:3)-H	PS	(18:1_22:2)	(18:1)	(22:2)	840.576	C46 H83 O10 N1 P1	1.62065e+06	1.7227e+06	1.60461e+06	1.13958e+07	1.96405e+06	4.78257e+06	954995	9.31482e+06	1.427e+07	1.35262e+06	1.13058e+06	444409	1.2108e+06	535064	0.149377	0.0509478
0	PE(18:1_23:0)-H	PE(41:1)-H	PE	(18:1_23:0)	(18:1)	(23:0)	814.633	C46 H89 O8 N1 P1	392025	413998	373282	1.58325e+06	640400	1.16106e+06	722940	1.34836e+06	1.2492e+06	237544	171487	84560.5	171433	108740	0.151068	0.00223214
0	PE(36:4e)-H	PE(36:4e)-H	PE	(36:4e)	(36:4e)		724.529	C41 H75 O7 N1 P1	1.69736e+06	1.58188e+06	1.52699e+06	4.41587e+06	1.16723e+06	1.14472e+06	1.7132e+06	3.52828e+06	3.41243e+06	48312.7	260178	300996	372600	736998	0.156767	0.00735087
0	PE(20:0e_18:2)-H	PE(38:2e)-H	PE	(20:0e_18:2)	(20:0e)	(18:2)	756.591	C43 H83 O7 N1 P1	1.53661e+06	1.63543e+06	673642	1.76867e+06	1.47792e+06	1.5792e+06	1.73821e+06	2.03179e+06	676220	345696	275416	308388	240653	14523.5	0.157887	0.00120951
0	PE(18:1_24:0)-H	PE(42:1)-H	PE	(18:1_24:0)	(18:1)	(24:0)	828.649	C47 H91 O8 N1 P1	3.67687e+06	3.84256e+06	3.35392e+06	8.89026e+06	3.63589e+06	6.4483e+06	3.847e+06	7.72914e+06	7.66087e+06	1.41768e+06	1.01445e+06	538512	1.0063e+06	692105	0.159238	0.00313854
0	PE(16:1_18:1)-H	PE(34:2)-H	PE	(16:1_18:1)	(16:1)	(18:1)	714.508	C39 H73 O8 N1 P1	1.46664e+07	1.48675e+07	1.38511e+07	1.84824e+07	1.14568e+07	1.63657e+07	1.39771e+07	1.83248e+07	1.63999e+07	2.9344e+06	2.71136e+06	1.77608e+06	2.31101e+06	2.50923e+06	0.159976	0.000246363
0	PE(18:1e_20:1)-H	PE(38:2e)-H	PE	(18:1e_20:1)	(18:1e)	(20:1)	756.591	C43 H83 O7 N1 P1	2.56438e+07	2.66268e+07	2.40116e+07	3.60034e+07	1.51251e+07	2.55371e+07	1.65143e+07	3.10058e+07	2.9737e+07	5.29282e+06	4.06848e+06	2.35309e+06	3.96579e+06	3.20323e+06	0.160139	0.00217079
0	PC(19:1_18:1)+CH3COO	PC(37:2)+CH3COO	PC	(19:1_18:1)	(19:1)	(18:1)	858.623	C47 H89 O10 N1 P1	3.76826e+07	3.96168e+07	4.44282e+07	1.83774e+07	3.2347e+06	3.90731e+06	6.09435e+06	1.56299e+07	1.47069e+07	1.52761e+06	993169	2.07571e+06	126511	2.32863e+06	0.161835	0.029119
0	PE(18:1e_22:2)-H	PE(40:3e)-H	PE	(18:1e_22:2)	(18:1e)	(22:2)	782.607	C45 H85 O7 N1 P1	8.97002e+06	9.25126e+06	8.13931e+06	2.62534e+07	1.29333e+07	1.86856e+07	1.42911e+07	2.47325e+07	2.29293e+07	4.52856e+06	3.53696e+06	2.0173e+06	3.41281e+06	2.64456e+06	0.17249	0.00154341
0	PC(34:2e)+CH3COO	PC(34:2e)+CH3COO	PC	(34:2e)	(34:2e)		802.597	C44 H85 O9 N1 P1	5.50944e+06	6.23924e+06	5.36907e+06	1.40272e+07	6.38535e+06	6.07972e+06	8.25589e+06	1.20538e+07	1.23749e+07	1.44739e+06	1.43883e+06	1.57055e+06	1.54974e+06	1.80926e+06	0.173108	0.0022792
0	PS(20:1_18:1)-H	PS(38:2)-H	PS	(20:1_18:1)	(20:1)	(18:1)	814.56	C44 H81 O10 N1 P1	1.16989e+06	1.15864e+06	1.17466e+06	2.55166e+06	1.0013e+06	2.66539e+06	983219	2.60639e+06	3.33889e+06	541544	417719	182823	477977	216445	0.173334	0.0117871
0	PS(18:1_18:1)-H	PS(36:2)-H	PS	(18:1_18:1)	(18:1)	(18:1)	786.529	C42 H77 O10 N1 P1	3.40741e+06	3.76169e+06	3.54189e+06	6.20323e+06	2.55262e+06	6.54703e+06	2.6845e+06	6.13625e+06	7.71433e+06	1.31392e+06	1.14048e+06	396798	1.14976e+06	495162	0.175392	0.00883828
0	PS(24:2_18:2)-H	PS(42:4)-H	PS	(24:2_18:2)	(24:2)	(18:2)	866.592	C48 H85 O10 N1 P1	341093	310618	328348	1.55213e+06	674643	648758	632345	1.49504e+06	2.05836e+06	311081	259023	15626.7	254147	127028	0.175509	0.0195517
0	PE(17:0_22:4)-H	PE(39:4)-H	PE	(17:0_22:4)	(17:0)	(22:4)	780.555	C44 H79 O8 N1 P1	1.40651e+06	1.31606e+06	1.42684e+06	7.80897e+06	1.85776e+06	2.17923e+06	3.14977e+06	6.83098e+06	6.53331e+06	927202	727483	618915	790580	808875	0.18846	0.0179317
0	PE(40:2e)-H	PE(40:2e)-H	PE	(40:2e)	(40:2e)		784.623	C45 H87 O7 N1 P1	3.66004e+06	3.91165e+06	3.40854e+06	6.58217e+06	2.5835e+06	4.53322e+06	2.79595e+06	5.58375e+06	5.22209e+06	1.28077e+06	1.02208e+06	535808	683119	499780	0.194105	0.00433353
0	PS(18:1_22:0)-H	PS(40:1)-H	PS	(18:1_22:0)	(18:1)	(22:0)	844.607	C46 H87 O10 N1 P1	1.91947e+06	2.02434e+06	1.81836e+06	4.94068e+06	1.66677e+06	4.06927e+06	1.20022e+06	4.03145e+06	5.51096e+06	1.00941e+06	710890	297950	888719	417174	0.201724	0.0168619
0	PE(24:1_18:2)-H	PE(42:3)-H	PE	(24:1_18:2)	(24:1)	(18:2)	824.617	C47 H87 O8 N1 P1	3.14003e+06	3.2932e+06	2.96786e+06	9.52702e+06	4.57474e+06	6.90254e+06	5.12944e+06	8.87516e+06	7.39934e+06	1.95953e+06	1.43894e+06	950193	1.35144e+06	1.1514e+06	0.208371	0.00176369
0	PI(20:2_20:2)-H	PI(40:4)-H	PI	(20:2_20:2)	(20:2)	(20:2)	913.581	C49 H86 O13 N0 P1	829491	622604	766357	2.46373e+06	942504	1.59474e+06	1.07133e+06	2.20685e+06	2.58096e+06	475256	469495	153622	428837	247135	0.211323	0.00789369
0	PE(24:0_20:4)-H	PE(44:4)-H	PE	(24:0_20:4)	(24:0)	(20:4)	850.633	C49 H89 O8 N1 P1	1.20811e+06	1.2166e+06	1.00587e+06	2.9987e+06	1.22619e+06	1.78047e+06	1.46369e+06	2.2406e+06	2.39821e+06	556015	370755	271152	381557	378078	0.2149	0.00203577
0	PC(18:1_18:2)+CH3COO	PC(36:3)+CH3COO	PC	(18:1_18:2)	(18:1)	(18:2)	842.592	C46 H85 O10 N1 P1	4.97599e+06	5.25605e+06	4.41572e+06	2.16007e+07	2.9279e+06	9.16822e+06	2.86685e+06	1.24951e+07	1.74561e+07	3.09519e+06	2.13152e+06	831036	2.71958e+06	1.02497e+06	0.218245	0.0375831
0	PE(24:2_20:4)-H	PE(44:6)-H	PE	(24:2_20:4)	(24:2)	(20:4)	846.602	C49 H85 O8 N1 P1	1.03925e+06	721094	632365	2.80425e+06	1.76853e+06	2.38554e+06	2.03091e+06	2.95874e+06	2.40074e+06	695487	503707	348817	503244	499278	0.220931	0.000634693
0	PI(16:0_16:1)-H	PI(32:1)-H	PI	(16:0_16:1)	(16:0)	(16:1)	807.503	C41 H76 O13 N0 P1	254515	1.38251e+06	1.27503e+06	1.2524e+06	217789	774652	435864	11723.9	1.14984e+06	408406	12182.1	138311	6420.76	11896.4	0.222875	0.0871945
0	PS(18:1_18:2)-H	PS(36:3)-H	PS	(18:1_18:2)	(18:1)	(18:2)	784.513	C42 H75 O10 N1 P1	5.13546e+06	5.21494e+06	4.96438e+06	1.18763e+07	5.14428e+06	1.1592e+07	5.10561e+06	1.22167e+07	1.46106e+07	3.05516e+06	2.64534e+06	1.08272e+06	2.77917e+06	1.38044e+06	0.224841	0.00978777
0	PS(16:0_18:1)-H	PS(34:1)-H	PS	(16:0_18:1)	(16:0)	(18:1)	760.513	C40 H75 O10 N1 P1	1.05574e+07	1.0934e+07	1.06842e+07	1.37029e+07	4.64032e+06	1.41708e+07	5.29921e+06	1.29615e+07	1.73215e+07	3.33835e+06	3.01163e+06	1.17877e+06	3.39272e+06	1.62606e+06	0.230681	0.0153739
0	PE(34:2e)-H	PE(34:2e)-H	PE	(34:2e)	(34:2e)		700.529	C39 H75 O7 N1 P1	2.18124e+06	2.17844e+06	1.28377e+06	6.02546e+06	4.35968e+06	4.83904e+06	3.15003e+06	5.2763e+06	5.22308e+06	899575	1.43304e+06	842534	1.04214e+06	1.38639e+06	0.245258	0.000214895
0	PI(18:0_20:2)-H	PI(38:2)-H	PI	(18:0_20:2)	(18:0)	(20:2)	889.581	C47 H86 O13 N0 P1	2.01818e+07	2.11927e+07	1.9764e+07	3.11823e+07	1.08708e+07	2.29793e+07	1.02511e+07	2.30209e+07	2.81384e+07	6.6057e+06	5.30042e+06	2.65325e+06	5.65238e+06	3.15517e+06	0.245295	0.0092368
0	PE(38:5D8)-H	PE(38:5D8)-H	PE	(38:5D8)	(38:5D8)		772.574	C43 H67 O8 N1 P1 D8	1.17954e+06	1.11803e+06	1.0553e+06	5.4551e+06	1.3327e+06	2.21528e+06	1.80389e+06	6.18487e+06	4.93836e+06	777650	647159	995526	1.14219e+06	570370	0.250857	0.0287389
0	PE(18:2e_20:1)-H	PE(38:3e)-H	PE	(18:2e_20:1)	(18:2e)	(20:1)	754.576	C43 H81 O7 N1 P1	1.04495e+07	1.04526e+07	9.82129e+06	7.56585e+06	5.38229e+06	5.95874e+06	6.75173e+06	7.45052e+06	228016	1.7343e+06	1.39272e+06	868267	1.35783e+06	1.2018e+06	0.25435	0.0201177
0	PE(18:1_18:1)-H	PE(36:2)-H	PE	(18:1_18:1)	(18:1)	(18:1)	742.539	C41 H77 O8 N1 P1	1.34614e+08	1.31647e+08	1.22685e+08	1.85374e+08	1.43254e+08	1.77169e+08	1.53516e+08	1.95278e+08	1.80468e+08	5.42273e+07	4.62871e+07	3.70569e+07	4.25453e+07	4.32424e+07	0.262873	0.000156156
0	PE(16:1_18:2)-H	PE(34:3)-H	PE	(16:1_18:2)	(16:1)	(18:2)	712.492	C39 H71 O8 N1 P1	1.77481e+07	1.63072e+07	1.46368e+07	3.28798e+07	2.26493e+07	2.71598e+07	2.44079e+07	3.18789e+07	2.94565e+07	9.79673e+06	6.46597e+06	7.07222e+06	6.41298e+06	6.54336e+06	0.267729	0.000418648
0	PE(16:0_16:1)-H	PE(32:1)-H	PE	(16:0_16:1)	(16:0)	(16:1)	688.492	C37 H71 O8 N1 P1	1.44719e+07	1.4513e+07	1.34518e+07	1.76841e+07	9.46125e+06	1.39812e+07	1.19462e+07	1.61673e+07	1.55505e+07	4.53316e+06	3.6007e+06	2.86956e+06	3.60568e+06	3.39786e+06	0.268335	0.00101375
0	PS(20:1_18:2)-H	PS(38:3)-H	PS	(20:1_18:2)	(20:1)	(18:2)	812.545	C44 H79 O10 N1 P1	3.8537e+06	3.74608e+06	4.01879e+06	1.07311e+07	6.31873e+06	1.04051e+07	6.51684e+06	1.31196e+07	1.42326e+07	3.94391e+06	3.24487e+06	1.17758e+06	3.55245e+06	1.82401e+06	0.271636	0.00642954
0	PE(18:1_24:2)-H	PE(42:3)-H	PE	(18:1_24:2)	(18:1)	(24:2)	824.617	C47 H87 O8 N1 P1	2.38854e+06	2.41555e+06	2.05374e+06	9.23348e+06	4.33376e+06	5.92696e+06	5.33041e+06	7.24109e+06	7.77982e+06	2.40369e+06	1.5416e+06	1.37736e+06	1.55809e+06	1.65435e+06	0.278815	0.00197152
0	PE(20:1_18:1)-H	PE(38:2)-H	PE	(20:1_18:1)	(20:1)	(18:1)	770.571	C43 H81 O8 N1 P1	1.6766e+07	1.66304e+07	1.53903e+07	5.57189e+07	1.76333e+07	2.37381e+07	2.08455e+07	4.59728e+07	4.69485e+07	1.12641e+07	8.60725e+06	7.1754e+06	8.02044e+06	8.28492e+06	0.279442	0.0143249
0	PE(18:0e_14:0)-H	PE(32:0e)-H	PE	(18:0e_14:0)	(18:0e)	(14:0)	676.529	C37 H75 O7 N1 P1	32577.6	34156.2	34153.7	90364.1	27643.9	274863	32407.1	130971	1.2398e+06	44985.3	129183	97543.6	151273	59087.2	0.282626	0.179824
0	PE(17:1_16:0)-H	PE(33:1)-H	PE	(17:1_16:0)	(17:1)	(16:0)	702.508	C38 H73 O8 N1 P1	8.38413e+06	7.54026e+06	7.48136e+06	1.05648e+07	7.25251e+06	8.6659e+06	9.35968e+06	1.13685e+07	1.00645e+07	3.44366e+06	2.56748e+06	1.92211e+06	2.61883e+06	2.78106e+06	0.285439	0.000650884
0	PG(18:1_18:1)-H	PG(36:2)-H	PG	(18:1_18:1)	(18:1)	(18:1)	773.534	C42 H78 O10 N0 P1	3.80232e+07	3.75976e+07	3.1261e+07	1.52828e+07	8.90326e+06	9.89839e+06	1.04085e+07	1.29179e+07	1.17045e+07	3.9946e+06	2.85015e+06	2.69706e+06	2.56135e+06	3.27627e+06	0.28569	0.000490909
0	PI(16:0e_22:4)-H	PI(38:4e)-H	PI	(16:0e_22:4)	(16:0e)	(22:4)	871.571	C47 H84 O12 N0 P1	933200	906894	782061	1.98923e+06	794722	1.45973e+06	1.03296e+06	1.8027e+06	1.89472e+06	656554	447915	191155	466328	285444	0.29312	0.00842609
0	PA(35:1)-H	PA(35:1)-H	PA	(35:1)	(35:1)		687.497	C38 H72 O8 N0 P1	2.01446e+06	2.07332e+06	1.89901e+06	2.01802e+06	2.08645e+06	1.71605e+06	1.45237e+06	1.90477e+06	1.74972e+06	634332	521400	382145	476541	615726	0.295211	4.32423e-05
0	PE(16:1_20:4)-H	PE(36:5)-H	PE	(16:1_20:4)	(16:1)	(20:4)	736.492	C41 H71 O8 N1 P1	1.74732e+06	1.74307e+06	1.56647e+06	4.77959e+06	3.06636e+06	4.16139e+06	3.52277e+06	4.35609e+06	3.58668e+06	1.36373e+06	1.25204e+06	984911	645017	1.27484e+06	0.295322	0.000689688
0	PE(18:0e_18:2)-H	PE(36:2e)-H	PE	(18:0e_18:2)	(18:0e)	(18:2)	728.56	C41 H79 O7 N1 P1	2.39989e+06	2.25281e+06	2.17408e+06	2.88869e+06	2.47817e+06	2.64003e+06	2.78926e+06	2.73281e+06	2.62232e+06	795746	426054	893167	952859	863549	0.296426	1.85359e-05
0	PS(43:3)-H	PS(43:3)-H	PS	(43:3)	(43:3)		882.623	C49 H89 O10 N1 P1	8.66208e+06	8.63321e+06	8.09895e+06	2.87209e+07	1.87421e+07	1.93806e+07	2.72454e+07	3.61136e+07	3.53688e+07	9.08424e+06	7.63966e+06	8.06764e+06	7.5144e+06	8.98717e+06	0.301739	0.00361848
0	PE(18:0e_18:1)-H	PE(36:1e)-H	PE	(18:0e_18:1)	(18:0e)	(18:1)	730.576	C41 H81 O7 N1 P1	4.51031e+06	4.58946e+06	4.43076e+06	5.05987e+06	3.75039e+06	4.16278e+06	4.4886e+06	4.82727e+06	4.74712e+06	1.50542e+06	1.35684e+06	1.27846e+06	1.05342e+06	1.45487e+06	0.302556	0.000140214
0	PI(36:3)-H	PI(36:3)-H	PI	(36:3)	(36:3)		859.534	C45 H80 O13 N0 P1	2.517e+06	2.51114e+06	2.47585e+06	4.23443e+06	4.52467e+06	5.6192e+06	4.85076e+06	5.78461e+06	4.23076e+06	1.54466e+06	1.85996e+06	1.28029e+06	1.47811e+06	1.51012e+06	0.306803	0.000126377
0	PC(16:1_16:1)+CH3COO	PC(32:2)+CH3COO	PC	(16:1_16:1)	(16:1)	(16:1)	788.545	C42 H79 O10 N1 P1	4.23081e+06	4.27236e+06	3.4335e+06	6.68276e+06	5.30662e+06	5.42836e+06	5.96634e+06	142391	5.7361e+06	64778.5	5275.59	2.25299e+06	2.26242e+06	2.49533e+06	0.31359	0.0433453
0	PE(38:4)-H	PE(38:4)-H	PE	(38:4)	(38:4)		766.539	C43 H77 O8 N1 P1	7.01075e+06	7.11005e+06	6.38445e+06	6.74366e+06	7.37766e+06	7.05097e+06	3.36928e+06	8.17608e+06	6.88584e+06	504871	249153	734772	2.90517e+06	6.08724e+06	0.318967	0.0100935
0	PS(22:1_18:2)-H	PS(40:3)-H	PS	(22:1_18:2)	(22:1)	(18:2)	840.576	C46 H83 O10 N1 P1	9762.13	152518	188298	523933	285125	641004	42487.4	621106	752604	181972	178532	88417.5	191000	129381	0.328435	0.0317542
0	PE(16:0_20:5)-H	PE(36:5)-H	PE	(16:0_20:5)	(16:0)	(20:5)	736.492	C41 H71 O8 N1 P1	389988	618705	562204	467996	344475	233221	135571	158753	523566	108540	82584.5	62034.2	67411.6	143942	0.332844	0.0146615
0	PS(17:0_18:2)-H	PS(35:2)-H	PS	(17:0_18:2)	(17:0)	(18:2)	772.513	C41 H75 O10 N1 P1	1.05105e+06	1.1163e+06	1.01437e+06	1.92104e+06	911068	2.08294e+06	572542	1.98665e+06	2.42778e+06	780597	685694	176096	796326	238116	0.335401	0.0224783
0	PE(30:0)-H	PE(30:0)-H	PE	(30:0)	(30:0)		662.477	C35 H69 O8 N1 P1	630654	687569	464285	808638	581010	702039	745003	917426	726351	321584	315233	11010.7	249972	347737	0.339214	0.00302642
0	PS(22:2_18:2)-H	PS(40:4)-H	PS	(22:2_18:2)	(22:2)	(18:2)	838.56	C46 H81 O10 N1 P1	420567	378325	417575	1.28448e+06	675175	1.57786e+06	574479	1.54559e+06	1.73173e+06	497856	551100	193656	611314	223651	0.340317	0.0138618
0	PS(16:0_18:2)-H	PS(34:2)-H	PS	(16:0_18:2)	(16:0)	(18:2)	758.498	C40 H73 O10 N1 P1	5.77585e+06	6.01525e+06	5.73545e+06	1.01362e+07	3.76984e+06	9.72896e+06	3.93986e+06	9.75449e+06	1.30959e+07	3.73342e+06	3.38962e+06	1.34029e+06	3.67157e+06	1.67857e+06	0.342859	0.0256684
0	PE(24:0_18:2)-H	PE(42:2)-H	PE	(24:0_18:2)	(24:0)	(18:2)	826.633	C47 H89 O8 N1 P1	2.96029e+06	2.98599e+06	2.70547e+06	6.97393e+06	3.49373e+06	5.6466e+06	3.34643e+06	6.66747e+06	5.90042e+06	2.39831e+06	1.9235e+06	1.00416e+06	1.9316e+06	1.3778e+06	0.344661	0.00444673
0	PE(20:1_18:2)-H	PE(38:3)-H	PE	(20:1_18:2)	(20:1)	(18:2)	768.555	C43 H79 O8 N1 P1	2.17658e+07	2.22579e+07	2.08951e+07	1.00654e+08	4.94229e+07	5.74246e+07	4.82553e+07	9.28466e+07	8.97493e+07	2.44894e+07	6.57045e+06	3.06667e+07	3.54955e+07	2.05318e+07	0.348695	0.00546553
0	PE(18:0e_16:0)-H	PE(34:0e)-H	PE	(18:0e_16:0)	(18:0e)	(16:0)	704.56	C39 H79 O7 N1 P1	2.21448e+06	2.22829e+06	2.11148e+06	3.71565e+06	2.41831e+06	2.4269e+06	2.61771e+06	3.04531e+06	3.05027e+06	1.03051e+06	978578	869213	982676	928887	0.353274	0.000158239
0	PE(18:1_22:1)-H	PE(40:2)-H	PE	(18:1_22:1)	(18:1)	(22:1)	798.602	C45 H85 O8 N1 P1	1.03412e+07	1.03504e+07	9.3877e+06	1.97887e+07	1.0035e+07	1.61428e+07	1.16713e+07	1.87127e+07	1.7662e+07	7.36466e+06	5.64821e+06	3.80847e+06	5.18603e+06	4.5625e+06	0.35797	0.00438475
0	PG(18:1_20:2)-H	PG(38:3)-H	PG	(18:1_20:2)	(18:1)	(20:2)	799.549	C44 H80 O10 N0 P1	1.33656e+06	1.40748e+06	1.18992e+06	1.626e+06	1.27275e+06	1.32045e+06	1.37835e+06	1.48757e+06	1.45022e+06	600275	460396	447382	465253	558713	0.366463	5.46181e-05
0	PA(18:0_20:4)-H	PA(38:4)-H	PA	(18:0_20:4)	(18:0)	(20:4)	723.497	C41 H72 O8 N0 P1	257263	277587	267311	647271	344455	378753	251325	526571	604177	138972	159279	87191.9	234242	153661	0.367336	0.00308878
0	PE(18:1_21:1)-H	PE(39:2)-H	PE	(18:1_21:1)	(18:1)	(21:1)	784.586	C44 H83 O8 N1 P1	713640	726765	630108	1.17829e+06	717547	1.02489e+06	758233	1.23094e+06	1.07216e+06	514146	365957	255534	313691	317324	0.367763	0.00373185
0	PE(38:6D8)-H	PE(38:6D8)-H	PE	(38:6D8)	(38:6D8)		770.558	C43 H65 O8 N1 P1 D8	2.60453e+06	2.65658e+06	2.44116e+06	1.72469e+06	6.22874e+06	6.22804e+06	7.27914e+06	1.76872e+06	34230.6	513588	2.43915e+06	2.04453e+06	542293	2.41145e+06	0.369147	0.0715364
0	PE(38:3e)-H	PE(38:3e)-H	PE	(38:3e)	(38:3e)		754.576	C43 H81 O7 N1 P1	237147	895542	640471	1.21466e+06	20065.9	1.08561e+06	1.22014e+06	1.36141e+06	1.21581e+06	498739	472642	416508	297403	143749	0.373043	0.0492376
0	PA(20:2_22:4)-H	PA(42:6)-H	PA	(20:2_22:4)	(20:2)	(22:4)	775.528	C45 H76 O8 N0 P1	708612	791724	560157	934326	219851	468797	293625	710182	1.03031e+06	395041	115740	51323.1	381686	79252.6	0.375736	0.0660568
0	PS(18:0_18:1)-H	PS(36:1)-H	PS	(18:0_18:1)	(18:0)	(18:1)	788.545	C42 H79 O10 N1 P1	2.24409e+07	2.45065e+07	2.38586e+07	2.94231e+07	1.37683e+07	3.24416e+07	1.1845e+07	2.92774e+07	3.61053e+07	1.27568e+07	1.09434e+07	4.45675e+06	1.2953e+07	5.35323e+06	0.376409	0.0209998
0	PE(16:1e_22:4)-H	PE(38:5e)-H	PE	(16:1e_22:4)	(16:1e)	(22:4)	750.544	C43 H77 O7 N1 P1	4.60408e+07	4.58988e+07	4.21414e+07	3.17165e+08	6.40102e+07	8.68959e+07	1.23562e+08	2.67682e+08	2.80498e+08	7.04073e+07	6.08628e+07	5.25041e+07	6.40648e+07	6.23235e+07	0.37703	0.0448686
0	PA(37:3)-H	PA(37:3)-H	PA	(37:3)	(37:3)		711.497	C40 H72 O8 N0 P1	1.47193e+06	1.44175e+06	1.30184e+06	3.31199e+06	2.86739e+06	2.35723e+06	2.38797e+06	2.91111e+06	2.83924e+06	1.06968e+06	920226	723279	1.16782e+06	1.21052e+06	0.381019	5.80098e-06
0	PE(24:2_18:2)-H	PE(42:4)-H	PE	(24:2_18:2)	(24:2)	(18:2)	822.602	C47 H85 O8 N1 P1	2.82479e+06	2.82879e+06	2.6228e+06	8.5215e+06	5.4474e+06	7.36052e+06	6.04961e+06	8.48345e+06	5.50321e+06	3.30934e+06	2508113	1.74044e+06	2.58818e+06	2.42617e+06	0.382784	0.00178268
0	PE(22:1_20:4)-H	PE(42:5)-H	PE	(22:1_20:4)	(22:1)	(20:4)	820.586	C47 H83 O8 N1 P1	2.40678e+06	2.35465e+06	2.51007e+06	6.6827e+06	2.84359e+06	4.42312e+06	3.15324e+06	5.02203e+06	4.92091e+06	1.67928e+06	1.37124e+06	1.33985e+06	1.85894e+06	1.68302e+06	0.389549	0.00205608
0	PI(18:1_18:2)-H	PI(36:3)-H	PI	(18:1_18:2)	(18:1)	(18:2)	859.534	C45 H80 O13 N0 P1	1.84398e+07	1.88372e+07	1.71074e+07	3.75466e+07	9.11853e+06	2.47431e+07	1.19785e+07	2.59253e+07	3.59765e+07	1.18886e+07	9.39407e+06	4.94569e+06	9.51647e+06	6.4097e+06	0.391254	0.0354259
0	PA(18:1_18:2)-H	PA(36:3)-H	PA	(18:1_18:2)	(18:1)	(18:2)	697.481	C39 H70 O8 N0 P1	350207	307578	359949	658858	286638	236601	136417	307659	288558	163142	88261.8	25391	174488	40500.8	0.391587	0.00170328
0	PE(18:2e_22:4)-H	PE(40:6e)-H	PE	(18:2e_22:4)	(18:2e)	(22:4)	776.56	C45 H79 O7 N1 P1	1.37472e+07	1.33235e+07	1.43908e+07	8.458e+07	2.88561e+07	3.46775e+07	1.14998e+07	4.00756e+07	4.72378e+07	1.6794e+07	1.26846e+07	1.01493e+07	1.17598e+07	1.24399e+07	0.393155	0.0146253
0	PC(15:0_13:0)+CH3COO	PC(28:0)+CH3COO	PC	(15:0_13:0)	(15:0)	(13:0)	736.513	C38 H75 O10 N1 P1	8.30644e+06	8.61831e+06	8.35972e+06	1.39547e+07	9.98432e+06	1.0615e+07	1.12082e+07	1.24003e+07	1.15905e+07	5.49015e+06	4.22081e+06	3.8731e+06	3.73678e+06	4.76675e+06	0.395847	0.000289015
0	PE(16:1e_16:1)-H	PE(32:2e)-H	PE	(16:1e_16:1)	(16:1e)	(16:1)	672.497	C37 H71 O7 N1 P1	1.02414e+07	9.88226e+06	9.47005e+06	1.28632e+07	7.65827e+06	9.89959e+06	1.00412e+07	1.2327e+07	1.11323e+07	4.507e+06	3.72395e+06	2.5811e+06	5.76414e+06	3.69086e+06	0.396939	0.000737715
0	PC(36:4)+CH3COO	PC(36:4)+CH3COO	PC	(36:4)	(36:4)		840.576	C46 H83 O10 N1 P1	2.8342e+06	3.01265e+06	2.80614e+06	1.9929e+07	2.54187e+06	6.1896e+06	795120	1.17604e+06	1.84682e+07	3.35327e+06	2.80282e+06	1.10173e+06	3.0017e+06	1.32648e+06	0.397178	0.187024
0	PS(20:1_20:1)-H	PS(40:2)-H	PS	(20:1_20:1)	(20:1)	(20:1)	842.592	C46 H85 O10 N1 P1	807645	833515	785500	1.76167e+06	850465	2.07415e+06	595007	1.95905e+06	2.23043e+06	901264	800205	246409	859760	346223	0.409109	0.0283544
0	PE(22:1_18:2)-H	PE(40:3)-H	PE	(22:1_18:2)	(22:1)	(18:2)	796.586	C45 H83 O8 N1 P1	1.41985e+07	1.42599e+07	7.78766e+06	2.99085e+07	1.71032e+07	2.37303e+07	9.90524e+06	2.8375e+07	1.32573e+07	1.00799e+07	7.7804e+06	5.77248e+06	7.45195e+06	6.99066e+06	0.4122	0.0140834
0	PI(16:0e_20:4)-H	PI(36:4e)-H	PI	(16:0e_20:4)	(16:0e)	(20:4)	843.539	C45 H80 O12 N0 P1	674901	568845	568956	2.38318e+06	585181	1.443e+06	587137	1.56377e+06	1.92215e+06	798479	529644	255215	572882	383877	0.416325	0.0382859
0	PE(18:1_20:4)-H	PE(38:5)-H	PE	(18:1_20:4)	(18:1)	(20:4)	764.524	C43 H75 O8 N1 P1	2.95753e+07	2.95406e+07	2.77165e+07	5.10968e+07	4.57532e+07	4.81326e+07	4.84576e+07	5.3224e+07	4.65557e+07	2.2658e+07	1.98969e+07	1.83835e+07	1.86348e+07	2.18053e+07	0.418706	7.81521e-05
0	PE(19:1_18:1)-H	PE(37:2)-H	PE	(19:1_18:1)	(19:1)	(18:1)	756.555	C42 H79 O8 N1 P1	4.0518e+06	3.96909e+06	3.78671e+06	5.88925e+06	4.35088e+06	5.55378e+06	4.61507e+06	6.26047e+06	5.4568e+06	2.91298e+06	2.32754e+06	1.65035e+06	2.14163e+06	2.0299e+06	0.421634	0.00118556
0	PE(33:0)-H	PE(33:0)-H	PE	(33:0)	(33:0)		704.524	C38 H75 O8 N1 P1	689023	514028	419204	2.0021e+06	561742	723083	757082	1.54328e+06	1.69769e+06	528858	477117	340716	476707	423939	0.4254	0.0323478
0	PG(18:0_16:0)-H	PG(34:0)-H	PG	(18:0_16:0)	(18:0)	(16:0)	749.534	C40 H78 O10 N0 P1	847473	1.33567e+06	876868	1.26739e+06	1.76569e+06	1.6554e+06	1.77289e+06	1.35591e+06	1.19554e+06	976216	466131	519926	619417	715203	0.425657	0.001806
0	PE(16:0_14:0)-H	PE(30:0)-H	PE	(16:0_14:0)	(16:0)	(14:0)	662.477	C35 H69 O8 N1 P1	1.09453e+06	1.13811e+06	960822	2.95422e+06	1.28964e+06	1.93207e+06	1.64356e+06	2.36133e+06	2.05392e+06	1.2235e+06	757147	417955	736346	843738	0.428713	0.00772995
0	PE(34:1e)-H	PE(34:1e)-H	PE	(34:1e)	(34:1e)		702.544	C39 H77 O7 N1 P1	5.57211e+06	5.67942e+06	4.90131e+06	7.80077e+06	6.03647e+06	6.83604e+06	1.05466e+07	8.29586e+06	7.39766e+06	4.44898e+06	3.66011e+06	2.32048e+06	3.59411e+06	2.90231e+06	0.432751	0.00780917
0	PE(16:0_18:1)-H	PE(34:1)-H	PE	(16:0_18:1)	(16:0)	(18:1)	716.524	C39 H75 O8 N1 P1	1.61114e+08	1.63227e+08	1.47582e+08	2.03182e+08	1.33286e+08	1.84494e+08	1.51637e+08	2.0117e+08	1.91545e+08	9.15635e+07	7.83691e+07	6.00358e+07	7.65262e+07	7.1785e+07	0.438773	0.00145534
0	PI(18:0_18:1)-H	PI(36:1)-H	PI	(18:0_18:1)	(18:0)	(18:1)	863.566	C45 H84 O13 N0 P1	2.73446e+07	2.89312e+07	2.65635e+07	1.77118e+07	4.91815e+06	1.38323e+07	5.87497e+06	1.32525e+07	1.70367e+07	6.74414e+06	5.53302e+06	3.03609e+06	5.82421e+06	3.06927e+06	0.440807	0.0412269
0	PS(41:2)-H	PS(41:2)-H	PS	(41:2)	(41:2)		856.607	C47 H87 O10 N1 P1	3.51013e+07	3.51946e+07	3.38135e+07	4.62934e+07	1.80351e+07	5.38951e+07	6.22032e+07	3.68921e+07	5.60117e+07	2.2631e+07	1.85334e+07	2.01298e+07	1.83468e+07	2.14221e+07	0.445139	0.0199207
0	PS(18:2_18:2)-H	PS(36:4)-H	PS	(18:2_18:2)	(18:2)	(18:2)	782.498	C42 H73 O10 N1 P1	383136	406797	369206	1.29233e+06	706226	1.23373e+06	592259	1.35979e+06	1.57063e+06	682115	542031	211560	696937	320357	0.44905	0.0203307
0	PS(20:2_18:2)-H	PS(38:4)-H	PS	(20:2_18:2)	(20:2)	(18:2)	810.529	C44 H77 O10 N1 P1	1.16735e+06	1.17982e+06	1.15925e+06	4.43888e+06	1.96146e+06	4.3044e+06	1.81759e+06	4.57191e+06	5.30873e+06	2.37477e+06	1.9e+06	713412	2.21035e+06	1.01593e+06	0.457271	0.0333766
0	PE(18:2e_22:3)-H	PE(40:5e)-H	PE	(18:2e_22:3)	(18:2e)	(22:3)	778.576	C45 H81 O7 N1 P1	4.93456e+06	4.99385e+06	4.53161e+06	1.465e+07	9.72169e+06	1.312e+07	1.1401e+07	1.44892e+07	1.33749e+07	7.16241e+06	6.1092e+06	4.21701e+06	5.61002e+06	5.53804e+06	0.461087	0.00174864
0	PE(18:1e_20:3)-H	PE(38:4e)-H	PE	(18:1e_20:3)	(18:1e)	(20:3)	752.56	C43 H79 O7 N1 P1	1.40456e+07	1.41141e+07	1.28215e+07	1.95674e+07	1.28474e+07	1.60853e+07	1.31769e+07	1.91204e+07	1.71546e+07	9.33241e+06	7.76234e+06	4.79396e+06	7.54701e+06	6.81731e+06	0.462502	0.00178552
0	PG(18:1_18:2)-H	PG(36:3)-H	PG	(18:1_18:2)	(18:1)	(18:2)	771.518	C42 H76 O10 N0 P1	1.7022e+07	1.703e+07	1.52831e+07	2.08197e+07	1.33771e+07	1.59361e+07	1.64704e+07	1.82813e+07	1.75906e+07	9.15258e+06	7.34235e+06	6.73344e+06	6.94837e+06	8.02363e+06	0.467824	0.000964456
0	PS(20:0_18:1)-H	PS(38:1)-H	PS	(20:0_18:1)	(20:0)	(18:1)	816.576	C44 H83 O10 N1 P1	1.75137e+06	1.90251e+06	1.74648e+06	2.75461e+06	1.20666e+06	3.03534e+06	983988	2.65917e+06	3.12024e+06	1.49607e+06	1.23673e+06	452209	1.44526e+06	591822	0.474503	0.0385663
0	PI(16:0_18:2)-H	PI(34:2)-H	PI	(16:0_18:2)	(16:0)	(18:2)	833.519	C43 H78 O13 N0 P1	1.43109e+07	1.46261e+07	1.30305e+07	3.52345e+07	9.80317e+06	2.43755e+07	1.18441e+07	2.46347e+07	3.21386e+07	1.4191e+07	1.0604e+07	5.62176e+06	1.16582e+07	7.18822e+06	0.479232	0.0453296
0	PE(18:1_18:2)-H	PE(36:3)-H	PE	(18:1_18:2)	(18:1)	(18:2)	740.524	C41 H75 O8 N1 P1	2.26636e+08	2.21459e+08	2.07438e+08	3.08843e+08	2.77585e+08	2.83339e+08	2.88432e+08	3.18338e+08	2.90812e+08	1.58291e+08	1.40552e+08	1.24195e+08	1.34457e+08	1.43192e+08	0.480414	7.5183e-05
0	PC(14:0_13:0)+CH3COO	PC(27:0)+CH3COO	PC	(14:0_13:0)	(14:0)	(13:0)	722.498	C37 H73 O10 N1 P1	2.32619e+07	7.78416e+06	2.10075e+07	3.08219e+07	2.03319e+07	2.33986e+07	2.40178e+07	2.80126e+07	2.60448e+07	1.49248e+07	1.06361e+07	1.0769e+07	9.87266e+06	1.25478e+07	0.482327	0.00175679
0	Cer(d18:1_24:1)-H	Cer(d42:2)-H	Cer	(d18:1_24:1)	(d18:1)	(24:1)	646.614	C42 H80 O3 N1	973106	970895	856368	797194	862702	624495	712329	800969	727678	430732	341180	307351	325324	397965	0.483495	0.000189524
0	PS(39:3)-H_2	PS(39:3)-H	PS	(39:3)	(39:3)		826.56	C45 H81 O10 N1 P1	1.32707e+07	1.31903e+07	1.10566e+07	1.7302e+07	2.07029e+07	2.1941e+07	2.37454e+07	2.18502e+07	2.23358e+07	1.18408e+07	1.03093e+07	1.0211e+07	1.24409e+07	9.75215e+06	0.493367	0.000120036
0	PE(18:0_22:2)-H	PE(40:2)-H	PE	(18:0_22:2)	(18:0)	(22:2)	798.602	C45 H85 O8 N1 P1	1.31915e+06	1.2666e+06	1.13921e+06	2.55045e+06	1.09688e+06	1.36487e+06	1.34646e+06	1.89489e+06	2.09888e+06	1.09777e+06	631927	638401	757445	775947	0.500064	0.0133724
0	PE(33:2e)-H	PE(33:2e)-H	PE	(33:2e)	(33:2e)		686.513	C38 H73 O7 N1 P1	1.70434e+06	2.0291e+06	1.73348e+06	2.46693e+06	1.9491e+06	2.20892e+06	1.85263e+06	2.4596e+06	2.43477e+06	1.39498e+06	1.20753e+06	672798	1.1581e+06	1.02457e+06	0.500502	0.000955792
0	PE(18:2e_16:1)-H	PE(34:3e)-H	PE	(18:2e_16:1)	(18:2e)	(16:1)	698.513	C39 H73 O7 N1 P1	4.22871e+06	2.41641e+06	1.6081e+06	3.29957e+06	3.95193e+06	4.7222e+06	3.09633e+06	5.70006e+06	4.46288e+06	2.37912e+06	2.99395e+06	883231	2.93386e+06	1.80037e+06	0.501086	0.000399739
0	Cer(d17:1_24:1)+CH3COO	Cer(d41:2)+CH3COO	Cer	(d17:1_24:1)	(d17:1)	(24:1)	692.62	C43 H82 O5 N1	2.82632e+07	2.84797e+07	2.52473e+07	2.35107e+07	2.6594e+07	1.94501e+07	2.20205e+07	2.50114e+07	2.20802e+07	1.36279e+07	1.09206e+07	9.83816e+06	1.08023e+07	1.26244e+07	0.502043	0.000215689
0	PC(16:0_18:1)+CH3COO	PC(34:1)+CH3COO	PC	(16:0_18:1)	(16:0)	(18:1)	818.592	C44 H85 O10 N1 P1	2.677e+07	2.67967e+07	2.38354e+07	3.53833e+07	1.86056e+07	1.70966e+07	2.18622e+07	2.96781e+07	3.04672e+07	1.32375e+07	1.2291e+07	1.1206e+07	1.04403e+07	1.29186e+07	0.510522	0.00918612
0	PE(17:1_18:2)-H	PE(35:3)-H	PE	(17:1_18:2)	(17:1)	(18:2)	726.508	C40 H73 O8 N1 P1	2.72602e+06	2.72145e+06	2.32183e+06	6.04466e+06	3.98047e+06	4.30001e+06	4.12407e+06	5.51827e+06	5.12149e+06	3.33104e+06	2.27325e+06	1.60291e+06	2.1203e+06	2.48335e+06	0.512528	0.00393652
0	PI(18:1_20:4)-H	PI(38:5)-H	PI	(18:1_20:4)	(18:1)	(20:4)	883.534	C47 H80 O13 N0 P1	7.93693e+06	7.83752e+06	7.24838e+06	1.39137e+07	3.68701e+06	9.37179e+06	4.89165e+06	9.8901e+06	1.29388e+07	5.86122e+06	4.5136e+06	2.53773e+06	4.73382e+06	3.37655e+06	0.515529	0.0544401
0	PI(20:2_18:2)-H	PI(38:4)-H	PI	(20:2_18:2)	(20:2)	(18:2)	885.55	C47 H82 O13 N0 P1	2.59879e+06	2.44102e+06	2.21851e+06	1.00395e+07	2.76566e+06	7.95311e+06	3.21116e+06	7.93462e+06	1.01855e+07	4.96215e+06	3.49983e+06	1.6237e+06	4.79142e+06	1.68083e+06	0.516627	0.0758442
0	PE(18:0_20:1)-H	PE(38:1)-H	PE	(18:0_20:1)	(18:0)	(20:1)	772.586	C43 H83 O8 N1 P1	2.72352e+06	2.79644e+06	2.52613e+06	4.20591e+06	2.02677e+06	3.15256e+06	2.16863e+06	3.47605e+06	3.4584e+06	2.06476e+06	1.58125e+06	945697	1.51945e+06	1.28601e+06	0.517921	0.0120439
0	PE(17:0_18:1)-H	PE(35:1)-H	PE	(17:0_18:1)	(17:0)	(18:1)	730.539	C40 H77 O8 N1 P1	1.67272e+07	1.65053e+07	1.5106e+07	1.86813e+07	1.1719e+07	1.62894e+07	1.30252e+07	1.88787e+07	1.7417e+07	1.05944e+07	8.51313e+06	6.28251e+06	8.20098e+06	7.41019e+06	0.530216	0.0063799
0	PC(19:0_18:1)+CH3COO	PC(37:1)+CH3COO	PC	(19:0_18:1)	(19:0)	(18:1)	860.639	C47 H91 O10 N1 P1	8.09152e+06	8.10948e+06	5.89457e+06	7.01411e+06	5.87247e+06	6.26735e+06	5.29844e+06	7.56164e+06	6.07795e+06	3.83078e+06	3.15024e+06	2.90178e+06	3.12798e+06	3.6463e+06	0.535979	0.00122761
0	PE(16:1e_18:1)-H	PE(34:2e)-H	PE	(16:1e_18:1)	(16:1e)	(18:1)	700.529	C39 H75 O7 N1 P1	9.39338e+07	9.65286e+07	8.99305e+07	1.25618e+08	8.44642e+07	1.00079e+08	8.07229e+07	1.17928e+08	1.09731e+08	7.02313e+07	5.96332e+07	4.07003e+07	5.33918e+07	5.18908e+07	0.559613	0.00382543
0	PE(18:2_20:4)-H	PE(38:6)-H	PE	(18:2_20:4)	(18:2)	(20:4)	762.508	C43 H73 O8 N1 P1	8.21551e+06	8.49728e+06	7.70317e+06	2.08876e+07	1.82921e+07	1.83421e+07	1.75643e+07	2.12386e+07	1.76629e+07	1.30121e+07	1.01142e+07	7.64014e+06	1.01978e+07	1.16529e+07	0.565167	0.000915476
0	PE(19:0_18:1)-H	PE(37:1)-H	PE	(19:0_18:1)	(19:0)	(18:1)	758.571	C42 H81 O8 N1 P1	1.28388e+06	947312	854854	1.72542e+06	926084	1.3208e+06	1.00828e+06	1.56579e+06	1.51601e+06	1.11203e+06	701154	438528	835994	577934	0.578453	0.0244245
0	PS(37:1)-H	PS(37:1)-H	PS	(37:1)	(37:1)		802.56	C43 H81 O10 N1 P1	1.09179e+07	1.08877e+07	1.0661e+07	9.32629e+06	1.51889e+07	1.12423e+07	1.5799e+07	1.27536e+07	1.18878e+07	6.82932e+06	8.04288e+06	7.16853e+06	7.27336e+06	9.40285e+06	0.578975	0.00569951
0	PA(37:1)-H	PA(37:1)-H	PA	(37:1)	(37:1)		715.528	C40 H76 O8 N0 P1	211660	138369	258486	287003	170396	199400	105465	229806	16269.5	118596	70833.1	55763.3	92146.5	94714.1	0.598962	0.104911
0	PE(14:0_18:2)-H	PE(32:2)-H	PE	(14:0_18:2)	(14:0)	(18:2)	686.477	C37 H69 O8 N1 P1	4.04886e+06	4.09221e+06	3.65181e+06	9.15918e+06	6.27896e+06	7.9978e+06	7.34055e+06	8.30494e+06	8.76127e+06	6.21724e+06	4.55627e+06	3.55775e+06	4.22217e+06	4.63056e+06	0.599325	0.00787629
0	PI(17:0_18:2)-H	PI(35:2)-H	PI	(17:0_18:2)	(17:0)	(18:2)	847.534	C44 H80 O13 N0 P1	1.26939e+06	1.21533e+06	1.06482e+06	3.24719e+06	1.00206e+06	2.45841e+06	1.13793e+06	2.80246e+06	3.51337e+06	1.74964e+06	1.44845e+06	714921	1.71161e+06	1.01342e+06	0.6082	0.089752
0	Cer(d18:1_18:0)-H	Cer(d36:1)-H	Cer	(d18:1_18:0)	(d18:1)	(18:0)	564.536	C36 H70 O3 N1	486706	475644	437730	416276	463421	325571	348470	399580	363582	285567	233781	191766	204505	252959	0.614839	0.000867648
0	PC(17:1_15:0)+CH3COO	PC(32:1)+CH3COO	PC	(17:1_15:0)	(17:1)	(15:0)	790.56	C42 H81 O10 N1 P1	3.60406e+07	3.54522e+07	3.25844e+07	2.85298e+07	2.55801e+07	2.48572e+07	2.89402e+07	2.74557e+07	2.62961e+07	1.78457e+07	1.53301e+07	1.70296e+07	1.52511e+07	1.75147e+07	0.623238	0.000165908
0	PE(36:2e)-H	PE(36:2e)-H	PE	(36:2e)	(36:2e)		728.56	C41 H79 O7 N1 P1	3.10535e+06	3.21553e+06	2.91127e+06	4.44025e+06	4.56907e+06	5.24687e+06	3.38384e+06	5.81209e+06	6.38602e+06	3.72426e+06	3.95453e+06	2.24914e+06	2.71765e+06	3.24505e+06	0.625668	0.00963736
0	PA(18:2_18:2)-H	PA(36:4)-H	PA	(18:2_18:2)	(18:2)	(18:2)	695.466	C39 H68 O8 N0 P1	27420.4	1.44178e+06	151218	34614.1	12871.3	5071.52	31756	1.98448e+06	40161.6	28451.6	851074	321159	70506.3	29668.1	0.627119	0.378295
0	PI(16:0_20:4)-H	PI(36:4)-H	PI	(16:0_20:4)	(16:0)	(20:4)	857.519	C45 H78 O13 N0 P1	5.41683e+06	5.42652e+06	4.67141e+06	1.31002e+07	3.51933e+06	8.24753e+06	4.36299e+06	9.3516e+06	1.12689e+07	6.63555e+06	4.96585e+06	2.6377e+06	5.37691e+06	3.59886e+06	0.631691	0.0986773
0	PE(19:1_18:2)-H	PE(37:3)-H	PE	(19:1_18:2)	(19:1)	(18:2)	754.539	C42 H77 O8 N1 P1	2.25129e+06	2.37096e+06	1.93891e+06	3.95995e+06	3.03261e+06	3.34734e+06	3.34003e+06	4.04699e+06	3.44601e+06	2.64799e+06	2.24784e+06	1.69001e+06	2.13399e+06	2.15731e+06	0.631915	0.00420117
0	PE(18:1_22:0)-H	PE(40:1)-H	PE	(18:1_22:0)	(18:1)	(22:0)	800.617	C45 H87 O8 N1 P1	3.4954e+06	3.67924e+06	3.31384e+06	6.07162e+06	2.8083e+06	4.57605e+06	2.97526e+06	5.22833e+06	5.08585e+06	3662904	2.88281e+06	1.60342e+06	2.8054e+06	2.14762e+06	0.633756	0.0405449
0	PS(35:1)-H	PS(35:1)-H	PS	(35:1)	(35:1)		774.529	C41 H77 O10 N1 P1	6.42887e+07	6.42409e+07	5.6906e+07	9.38265e+07	9.51225e+07	1.05407e+08	1.12795e+08	1.24512e+08	1.09902e+08	8.45395e+07	6.4847e+07	6.4895e+07	6.15837e+07	7.25004e+07	0.636006	0.00477266
0	PE(15:0_18:2)-H	PE(33:2)-H	PE	(15:0_18:2)	(15:0)	(18:2)	700.492	C38 H71 O8 N1 P1	641575	721199	706199	1.59761e+06	1.04081e+06	1.22173e+06	1.11636e+06	1.45504e+06	1.35108e+06	953686	840243	648148	811300	807101	0.656503	0.00549555
0	PE(16:0_16:0)-H	PE(32:0)-H	PE	(16:0_16:0)	(16:0)	(16:0)	690.508	C37 H73 O8 N1 P1	4.02367e+06	4.13264e+06	3.5115e+06	8.91622e+06	4.99117e+06	7.70035e+06	6.05341e+06	8.50946e+06	7.9367e+06	5.86777e+06	4.75969e+06	3.45489e+06	4.76288e+06	4.5133e+06	0.663763	0.0235207
0	PC(15:0_15:0)+CH3COO	PC(30:0)+CH3COO	PC	(15:0_15:0)	(15:0)	(15:0)	764.545	C40 H79 O10 N1 P1	2.3578e+07	2.32999e+07	2.25954e+07	3.49496e+07	3.28602e+07	3.04881e+07	3.36718e+07	3.482e+07	3.18285e+07	2.3982e+07	2.1179e+07	2.00554e+07	2.05944e+07	2.37414e+07	0.669354	0.000541249
0	PS(18:0_18:2)-H	PS(36:2)-H	PS	(18:0_18:2)	(18:0)	(18:2)	786.529	C42 H77 O10 N1 P1	8.57768e+07	7.9902e+07	8.19666e+07	1.06393e+08	6.80653e+07	1.05508e+08	6.28552e+07	1.24288e+08	1.34073e+08	9.17771e+07	7.56211e+07	2.83589e+07	9.01005e+07	4.56581e+07	0.670013	0.0698054
0	PC(19:1_18:2)+CH3COO	PC(37:3)+CH3COO	PC	(19:1_18:2)	(19:1)	(18:2)	856.607	C47 H87 O10 N1 P1	6.11546e+07	6.12364e+07	5.83952e+07	8.11548e+07	7.01898e+07	6.96041e+07	8.07067e+07	7.65976e+07	7.26885e+07	5.61768e+07	4.59691e+07	4.98031e+07	4.54301e+07	5.29615e+07	0.676986	0.00096035
0	PI(18:0_20:3)-H	PI(38:3)-H	PI	(18:0_20:3)	(18:0)	(20:3)	887.566	C47 H84 O13 N0 P1	3.12923e+07	3.30615e+07	3.05056e+07	5.0181e+07	1.75628e+07	3.78776e+07	1.7761e+07	3.69929e+07	4.56543e+07	2.94127e+07	2.43797e+07	1.23293e+07	2.52462e+07	1.51358e+07	0.683379	0.111147
0	PE(18:0_18:1)-H	PE(36:1)-H	PE	(18:0_18:1)	(18:0)	(18:1)	744.555	C41 H79 O8 N1 P1	1.8281e+08	1.81427e+08	1.68307e+08	2.44729e+08	1.18391e+08	1.62256e+08	1.33996e+08	2.14104e+08	2.17035e+08	1.4507e+08	1.19382e+08	8.89911e+07	1.1534e+08	1.09268e+08	0.68345	0.0451714
0	Cer(d18:1_24:0)-H	Cer(d42:1)-H	Cer	(d18:1_24:0)	(d18:1)	(24:0)	648.63	C42 H82 O3 N1	592197	618734	542593	382969	452984	315726	329803	383301	350719	286341	239727	200777	237375	295082	0.687192	0.00276124
0	PI(20:2_20:4)-H	PI(40:6)-H	PI	(20:2_20:4)	(20:2)	(20:4)	909.55	C49 H82 O13 N0 P1	773349	848156	753381	2.82624e+06	748490	1.70903e+06	1.01441e+06	2.09063e+06	2.68274e+06	1.59112e+06	1.20367e+06	638602	1.25812e+06	977070	0.687494	0.139167
0	PE(34:4e)-H	PE(34:4e)-H	PE	(34:4e)	(34:4e)		696.497	C39 H71 O7 N1 P1	1.39829e+06	2.29617e+06	1.16608e+06	3.20148e+06	1.86649e+06	1.5658e+06	2.02896e+06	2.45227e+06	1.55107e+06	1.39019e+06	2.0683e+06	794484	1.07146e+06	1.21798e+06	0.691251	0.0804125
0	PC(16:0_13:0)+CH3COO	PC(29:0)+CH3COO	PC	(16:0_13:0)	(16:0)	(13:0)	750.529	C39 H77 O10 N1 P1	1.71953e+08	1.72002e+08	1.54683e+08	2.87723e+08	1.92266e+08	2.08622e+08	2.25323e+08	2.55392e+08	2.32063e+08	2.00121e+08	1.4708e+08	1.31503e+08	1.35037e+08	1.71064e+08	0.704704	0.0187913
0	PC(16:1_18:1)+CH3COO	PC(34:2)+CH3COO	PC	(16:1_18:1)	(16:1)	(18:1)	816.576	C44 H83 O10 N1 P1	4.30959e+07	3.94431e+07	3.93045e+07	4.07771e+07	2.6941e+07	2.33663e+07	4.57664e+07	3.00121e+07	3.65127e+07	2.59737e+07	2.06917e+07	2.1075e+07	2.12253e+07	2.58875e+07	0.706362	0.0425632
0	PE(36:6e)-H	PE(36:6e)-H	PE	(36:6e)	(36:6e)		720.497	C41 H71 O7 N1 P1	4.84881e+06	4.66885e+06	4.36663e+06	2692846	2.34967e+06	2.83649e+06	2.48516e+06	3.24842e+06	2.95943e+06	2.35583e+06	2.02288e+06	1.41857e+06	2.03221e+06	2.00469e+06	0.708557	0.00974958
0	PE(16:1e_18:2)-H	PE(34:3e)-H	PE	(16:1e_18:2)	(16:1e)	(18:2)	698.513	C39 H73 O7 N1 P1	8.55917e+07	8.61186e+07	8.5249e+07	1.20981e+08	1.00924e+08	1.05229e+08	9.49224e+07	1.30234e+08	1.10714e+08	8.96719e+07	8.08093e+07	5.88717e+07	7.9597e+07	7.53903e+07	0.709084	0.00430961
0	PE(16:0_20:4)-H	PE(36:4)-H	PE	(16:0_20:4)	(16:0)	(20:4)	738.508	C41 H73 O8 N1 P1	1.44246e+07	1.6132e+07	1.52216e+07	2.43282e+07	1.63512e+07	2.19399e+07	1.98518e+07	2.44782e+07	2.21288e+07	1.754e+07	1.49163e+07	1.00492e+07	1.68883e+07	1.58434e+07	0.718255	0.0170797
0	PS(18:0_20:4)-H	PS(38:4)-H	PS	(18:0_20:4)	(18:0)	(20:4)	810.529	C44 H77 O10 N1 P1	1.07112e+06	1.15669e+06	1.12032e+06	1.76826e+06	1.03738e+06	1.85252e+06	815195	1.79385e+06	2.25887e+06	1.48391e+06	1.31644e+06	477877	1.55129e+06	754867	0.71984	0.11947
0	PC(17:1_20:4)+CH3COO	PC(37:5)+CH3COO	PC	(17:1_20:4)	(17:1)	(20:4)	852.576	C47 H83 O10 N1 P1	1.05066e+07	1.01135e+07	9.79919e+06	1.10283e+07	8.71111e+06	9.81062e+06	1.01248e+07	1.17059e+07	9.86332e+06	580412	1.08639e+07	9.75739e+06	1.07096e+07	4.25446e+06	0.720206	0.0904861
0	PC(18:1_14:1)+CH3COO	PC(32:2)+CH3COO	PC	(18:1_14:1)	(18:1)	(14:1)	788.545	C42 H79 O10 N1 P1	3.92446e+07	4.2857e+07	4.17239e+07	5.14551e+07	1.78189e+07	4.1986e+07	1.53298e+07	3.78908e+07	4.67275e+07	3.16254e+07	2.71297e+07	1.10487e+07	3.21117e+07	1.32712e+07	0.72103	0.155669
0	PS(39:3)-H	PS(39:3)-H	PS	(39:3)	(39:3)		826.56	C45 H81 O10 N1 P1	2.10024e+08	2.10216e+08	1.98344e+08	2.41494e+08	3.78714e+08	2.69735e+08	2.05229e+08	1.82889e+08	2.86633e+08	2.34404e+08	8.47493e+07	2.97858e+08	3.16382e+08	2.55242e+07	0.724696	0.202802
0	Cer(d17:1_24:0)+CH3COO	Cer(d41:1)+CH3COO	Cer	(d17:1_24:0)	(d17:1)	(24:0)	694.635	C43 H84 O5 N1	1.80982e+07	1.76733e+07	1.58875e+07	1.26937e+07	1.40222e+07	9.81094e+06	1.11084e+07	1.28152e+07	1.19599e+07	1.01547e+07	8.23445e+06	6.81642e+06	8.22947e+06	9.91255e+06	0.725888	0.0029472
0	PE(20:2_20:4)-H	PE(40:6)-H	PE	(20:2_20:4)	(20:2)	(20:4)	790.539	C45 H77 O8 N1 P1	669762	888017	834689	3.43189e+06	6.07973e+06	3.87641e+06	5.50877e+06	4.21446e+06	3.74858e+06	3.92078e+06	3.67241e+06	2.56101e+06	3.56753e+06	3.53752e+06	0.736695	0.0459176
0	PC(15:0_18:1)+CH3COO	PC(33:1)+CH3COO	PC	(15:0_18:1)	(15:0)	(18:1)	804.576	C43 H83 O10 N1 P1	8.3435e+08	8.35484e+08	7.71881e+08	7.49611e+08	6.93951e+08	6.80749e+08	7.33091e+08	7.4251e+08	7.14353e+08	5.76847e+08	5.0565e+08	5.05374e+08	4.93598e+08	5.45237e+08	0.736876	0.000643677
0	PS(40:6)-H	PS(40:6)-H	PS	(40:6)	(40:6)		834.529	C46 H77 O10 N1 P1	731374	755238	680852	754846	441267	853182	280094	847295	1.00484e+06	704634	611416	217989	707010	319022	0.747099	0.161043
0	PC(16:1_14:0)+CH3COO	PC(30:1)+CH3COO	PC	(16:1_14:0)	(16:1)	(14:0)	762.529	C40 H77 O10 N1 P1	8.50928e+06	8.62604e+06	7.76816e+06	7.37485e+06	5.66831e+06	6.38057e+06	6.38314e+06	7.06038e+06	6.35762e+06	5.77393e+06	4.59552e+06	4.95504e+06	4.37264e+06	4.39454e+06	0.75641	0.0142093
0	PE(16:0_18:2)-H	PE(34:2)-H	PE	(16:0_18:2)	(16:0)	(18:2)	714.508	C39 H73 O8 N1 P1	1.13083e+08	1.11205e+08	1.01439e+08	1.4655e+08	1.1609e+08	1.36281e+08	1.29627e+08	1.53927e+08	1.36427e+08	1.13513e+08	1.05017e+08	8.70403e+07	1.01074e+08	1.06027e+08	0.762505	0.009586
0	PI(36:4D5)-H	PI(36:4D5)-H	PI	(36:4D5)	(36:4D5)		862.55	C45 H73 O13 N0 P1 D5	4.96867e+07	4.80839e+07	4.76683e+07	8.90185e+07	2.95879e+07	6.53302e+07	3.22577e+07	6.38722e+07	8.34862e+07	6.02254e+07	4.88226e+07	2.52904e+07	5.37656e+07	2.92302e+07	0.791647	0.222426
0	PE(18:2e_18:2)-H	PE(36:4e)-H	PE	(18:2e_18:2)	(18:2e)	(18:2)	724.529	C41 H75 O7 N1 P1	5.15069e+07	5.34768e+07	4.84069e+07	8.27916e+07	6.40315e+07	6.94066e+07	6.1782e+07	7.99384e+07	7.29094e+07	6.61767e+07	5.82048e+07	4.21108e+07	5.53879e+07	5.40499e+07	0.792748	0.0182029
0	PS(41:3)-H	PS(41:3)-H	PS	(41:3)	(41:3)		854.592	C47 H85 O10 N1 P1	4.39231e+07	4.44829e+07	4.12565e+07	1.13936e+08	7.6709e+07	1.29777e+08	8.68206e+07	6.21866e+07	7.42724e+07	7.26539e+07	6.34477e+07	6.87546e+07	6.32227e+07	7.37879e+07	0.795473	0.118423
0	PE(36:3e)-H	PE(36:3e)-H	PE	(36:3e)	(36:3e)		726.544	C41 H77 O7 N1 P1	5.01809e+06	5.10395e+06	4.17881e+06	7.34057e+06	6.08068e+06	6.93629e+06	6.14077e+06	7.82674e+06	7.11094e+06	6.55478e+06	5.77648e+06	4.06953e+06	5.72491e+06	5.26093e+06	0.803235	0.0252109
0	PC(14:0_18:2)+CH3COO	PC(32:2)+CH3COO	PC	(14:0_18:2)	(14:0)	(18:2)	788.545	C42 H79 O10 N1 P1	2.82657e+07	2.75262e+07	2.56773e+07	4.34561e+07	3.57085e+07	3.59711e+07	3.85057e+07	4.02172e+07	3.7179e+07	3.47002e+07	2.82714e+07	2.79392e+07	2.86178e+07	3.18866e+07	0.807197	0.00964742
0	PS(41:5)-H	PS(41:5)-H	PS	(41:5)	(41:5)		850.56	C47 H81 O10 N1 P1	9.73605e+06	8.07618e+06	6.46984e+06	1.33269e+07	1.38542e+07	1.53262e+07	1.69977e+07	1.75782e+07	1.56217e+07	1.47721e+07	1.25846e+07	1.20647e+07	1.15125e+07	1.31628e+07	0.807488	0.0318002
0	PI(18:0_18:2)-H	PI(36:2)-H	PI	(18:0_18:2)	(18:0)	(18:2)	861.55	C45 H82 O13 N0 P1	9.70017e+07	9.65246e+07	8.94737e+07	1.92599e+08	6.0054e+07	1.41909e+08	6.37663e+07	1.32329e+08	1.8322e+08	1.30681e+08	1.06931e+08	5.63269e+07	1.10835e+08	6.56562e+07	0.809304	0.250983
0	PI(17:0_20:4)-H	PI(37:4)-H	PI	(17:0_20:4)	(17:0)	(20:4)	871.534	C46 H80 O13 N0 P1	1.13391e+06	1.20208e+06	999490	4.7313e+06	1.23913e+06	2.65244e+06	1.28868e+06	3.11298e+06	2.73554e+06	2.6126e+06	2.04586e+06	891844	2.27524e+06	1.20684e+06	0.818983	0.227167
0	PS(37:2)-H	PS(37:2)-H	PS	(37:2)	(37:2)		800.545	C43 H79 O10 N1 P1	7.05824e+07	7.59839e+07	6.33862e+07	6.19021e+07	8.81291e+07	9.35624e+07	1.07431e+08	1.15198e+08	1.04687e+08	9.56805e+07	8.01653e+07	8.02389e+07	7.84014e+07	8.53796e+07	0.82487	0.0376068
0	Cer(d34:2)-H	Cer(d34:2)-H	Cer	(d34:2)	(d34:2)		534.489	C34 H64 O3 N1	243286	236773	178638	348741	430024	233404	288765	336460	269098	300996	254987	202157	230838	305106	0.830739	0.0980924
0	Cer(d18:1_16:0)-H	Cer(d34:1)-H	Cer	(d18:1_16:0)	(d18:1)	(16:0)	536.505	C34 H66 O3 N1	2.87354e+06	2.96413e+06	2.9151e+06	2.32134e+06	2.36549e+06	1.90073e+06	2.19194e+06	2.30958e+06	2.2921e+06	1.96491e+06	1.83109e+06	1.6843e+06	1.90385e+06	1.98035e+06	0.846711	0.00512093
0	PE(40:4e)-H	PE(40:4e)-H	PE	(40:4e)	(40:4e)		780.591	C45 H83 O7 N1 P1	2.25506e+06	2.29941e+06	2.01336e+06	3.02843e+06	1.56839e+06	2.06389e+06	1.66541e+06	2.62719e+06	2.57513e+06	2.75822e+06	986126	1.40168e+06	1.98649e+06	1.95959e+06	0.865914	0.25505
0	LPE(18:1)-H	LPE(18:1)-H	LPE	(18:1)	(18:1)		478.294	C23 H45 O7 N1 P1	7.263e+06	7.16978e+06	6.41805e+06	1.33756e+07	1.10913e+07	1.46019e+07	1.1028e+07	1.46763e+07	1.21133e+07	1.44652e+07	1.13738e+07	8.79281e+06	9.84551e+06	1.05219e+07	0.865983	0.142697
0	PE(22:0_20:4)-H	PE(42:4)-H	PE	(22:0_20:4)	(22:0)	(20:4)	822.602	C47 H85 O8 N1 P1	1.30117e+06	1.28205e+06	1.19568e+06	2.19102e+06	1.17614e+06	1.65941e+06	1.2571e+06	2.01409e+06	1.83029e+06	1.87578e+06	1.44941e+06	871869	1.44591e+06	1.25308e+06	0.868843	0.214444
0	PE(18:1_22:6)-H	PE(40:7)-H	PE	(18:1_22:6)	(18:1)	(22:6)	788.524	C45 H75 O8 N1 P1	2.77949e+06	3.71832e+06	3.10228e+06	3.7727e+06	3.12521e+06	3.58517e+06	3.34257e+06	3.98961e+06	3.55788e+06	3.17683e+06	3.34236e+06	2.62773e+06	3.48521e+06	2.91655e+06	0.883425	0.0217346
0	PE(18:2_18:2)-H	PE(36:4)-H	PE	(18:2_18:2)	(18:2)	(18:2)	738.508	C41 H73 O8 N1 P1	9.27834e+07	9.34874e+07	8.51709e+07	1.82738e+08	1.51448e+08	1.59111e+08	1.48302e+08	1.82657e+08	1.60564e+08	1.7017e+08	1.43113e+08	1.12437e+08	1.43088e+08	1.47504e+08	0.893064	0.0869872
0	PS(20:0_18:2)-H	PS(38:2)-H	PS	(20:0_18:2)	(20:0)	(18:2)	814.56	C44 H81 O10 N1 P1	1.00408e+06	1.02094e+06	1.03573e+06	1.43634e+06	603691	1.69541e+06	542065	1.56163e+06	1.80587e+06	1.52357e+06	1.35084e+06	478172	1.56755e+06	661138	0.898948	0.362223
0	PG(20:2_18:2)-H	PG(38:4)-H	PG	(20:2_18:2)	(20:2)	(18:2)	797.534	C44 H78 O10 N0 P1	2.71898e+06	2.72463e+06	2.56952e+06	6.18338e+06	5.30417e+06	4.86836e+06	5.54872e+06	5.65052e+06	5.38582e+06	6.02402e+06	4.58099e+06	3.92203e+06	4.43567e+06	5.17345e+06	0.90203	0.136017
0	LPE(16:0)-H	LPE(16:0)-H	LPE	(16:0)	(16:0)		452.278	C21 H43 O7 N1 P1	4.10259e+06	4.25834e+06	3.80572e+06	6.7042e+06	3.67011e+06	6.16346e+06	4.42165e+06	6.33935e+06	5.41322e+06	2.36701e+06	5.74995e+06	4.10762e+06	5.57893e+06	6.01799e+06	0.915937	0.117285
0	PC(15:0_20:4)+CH3COO	PC(35:4)+CH3COO	PC	(15:0_20:4)	(15:0)	(20:4)	826.56	C45 H81 O10 N1 P1	2.35629e+07	2.20745e+07	1.82548e+07	3.45797e+07	2.64693e+07	2.89703e+07	3.02256e+07	3.37913e+07	3.06645e+07	3.09052e+07	2.75686e+07	2.47758e+07	2.53912e+07	2.92495e+07	0.918526	0.161121
0	PE(38:7e)-H	PE(38:7e)-H	PE	(38:7e)	(38:7e)		746.513	C43 H73 O7 N1 P1	1.57474e+06	1.74212e+06	2.00296e+06	1.9508e+06	593795	1.66316e+06	1.6632e+06	2.03504e+06	1.67833e+06	2.48756e+06	1.86643e+06	1.07762e+06	1.7908e+06	33972.8	0.950592	0.451321
0	PS(18:0_16:0)-H	PS(34:0)-H	PS	(18:0_16:0)	(18:0)	(16:0)	762.529	C40 H77 O10 N1 P1	277688	320565	300159	474892	245829	491856	384008	481847	530629	510788	448065	287153	528270	334738	0.988213	0.475855
0	PE(18:1_22:5)-H	PE(40:6)-H	PE	(18:1_22:5)	(18:1)	(22:5)	790.539	C45 H77 O8 N1 P1	1.8879e+06	1.67855e+06	1.654e+06	3.28518e+06	2.77022e+06	2.306e+06	2.82374e+06	4.21213e+06	2.77489e+06	3.84518e+06	2.62353e+06	2.07776e+06	3.15668e+06	3.05054e+06	0.991046	0.47421
0	PS(16:0_16:0)-H	PS(32:0)-H	PS	(16:0_16:0)	(16:0)	(16:0)	734.498	C38 H73 O10 N1 P1	1.17278e+06	1.39517e+06	1.22721e+06	1.46826e+06	348554	2.93542e+06	481826	1.21861e+06	1.59523e+06	861853	2.16049e+06	495198	1.34974e+06	1.7121e+06	0.999963	0.499913
0	Cer(d18:1_12:0)-H	Cer(d30:1)-H	Cer	(d18:1_12:0)	(d18:1)	(12:0)	480.442	C30 H58 O3 N1	6.91936e+06	6.89262e+06	5.91691e+06	8.01619e+06	6.71963e+06	6.28357e+06	7.09115e+06	7.81538e+06	6.77263e+06	7.53871e+06	6.12184e+06	5.93076e+06	7.10952e+06	7.9816e+06	1	0.49999
0	PE(18:1_20:2)-H	PE(38:3)-H	PE	(18:1_20:2)	(18:1)	(20:2)	768.555	C43 H79 O8 N1 P1	6.76884e+06	6.72601e+06	6.34985e+06	7.52953e+06	5.69707e+06	5.89654e+06	6.78127e+06	6.80639e+06	6.05112e+06	7.11358e+06	5.4974e+06	6.38357e+06	5.58816e+06	6.77559e+06	1.00403	0.47972
0	PE(18:0_18:2)-H	PE(36:2)-H	PE	(18:0_18:2)	(18:0)	(18:2)	742.539	C41 H77 O8 N1 P1	3.65994e+08	3.65818e+08	3.37438e+08	6.21154e+08	2.45124e+08	3.07955e+08	3.19565e+08	5.45134e+08	5.49153e+08	4.53923e+08	4.03763e+08	3.30389e+08	4.08058e+08	3.87568e+08	1.00853	0.482017
0	PA(39:3)-H	PA(39:3)-H	PA	(39:3)	(39:3)		739.528	C42 H76 O8 N0 P1	2.18463e+06	2.00229e+06	1.24599e+06	3.4588e+06	4.39962e+06	3.76653e+06	3.91055e+06	4.86062e+06	3.567e+06	5.04598e+06	4.07371e+06	3.29688e+06	4.22867e+06	4.38881e+06	1.02583	0.374409
0	PC(17:1_18:2)+CH3COO	PC(35:3)+CH3COO	PC	(17:1_18:2)	(17:1)	(18:2)	828.576	C45 H83 O10 N1 P1	4.81818e+08	4.47132e+08	4.18149e+08	4.40033e+08	3.9752e+08	3.80512e+08	4.39814e+08	4.29789e+08	4.08451e+08	4.55753e+08	3.98151e+08	4.2157e+08	3.85802e+08	4.517e+08	1.02767	0.290434
0	PE(16:1e_20:4)-H	PE(36:5e)-H	PE	(16:1e_20:4)	(16:1e)	(20:4)	722.513	C41 H73 O7 N1 P1	9.24441e+07	8.59285e+07	8.63683e+07	1.07528e+08	8.62386e+07	9.57824e+07	9.04387e+07	1.04923e+08	1.02338e+08	1.13377e+08	9.8418e+07	8.09102e+07	1.01921e+08	9.93205e+07	1.02965	0.339149
0	Cer(d17:1_12:0)+CH3COO	Cer(d29:1)+CH3COO	Cer	(d17:1_12:0)	(d17:1)	(12:0)	526.448	C31 H60 O5 N1	1.11161e+08	1.11017e+08	9.85622e+07	1.24476e+08	1.14708e+08	1.07911e+08	1.19238e+08	1.32223e+08	1.16236e+08	1.38724e+08	1.08838e+08	1.10373e+08	1.20796e+08	1.33636e+08	1.03736	0.282593
0	PE(18:3_18:2)-H	PE(36:5)-H	PE	(18:3_18:2)	(18:3)	(18:2)	736.492	C41 H71 O8 N1 P1	2.04694e+06	2.04565e+06	1.86369e+06	4.49756e+06	3.51149e+06	3.5052e+06	3.16375e+06	4.25043e+06	3.68476e+06	4.63639e+06	3.70035e+06	2.86159e+06	3.66684e+06	3.9846e+06	1.04052	0.321328
0	PA(18:0_18:2)-H	PA(36:2)-H	PA	(18:0_18:2)	(18:0)	(18:2)	699.497	C39 H72 O8 N0 P1	1.05484e+06	1.03685e+06	1.16746e+06	1.05497e+06	621958	846481	692052	1.32361e+06	1.35756e+06	1.52233e+06	1.07836e+06	496560	1.31098e+06	714511	1.05805	0.418158
0	PE(18:0_20:2)-H	PE(38:2)-H	PE	(18:0_20:2)	(18:0)	(20:2)	770.571	C43 H81 O8 N1 P1	4.8973e+06	4.6935e+06	4.73641e+06	5.90841e+06	6.72886e+06	7.36425e+06	5.91956e+06	5.60675e+06	5.40416e+06	8.63491e+06	6.83561e+06	4.4867e+06	6.89063e+06	6.07909e+06	1.06135	0.281989
0	PG(18:3_18:2)-H	PG(36:5)-H	PG	(18:3_18:2)	(18:3)	(18:2)	767.487	C42 H72 O10 N0 P1	621599	626933	555268	1.12954e+06	815908	897329	947372	998704	898530	1.13654e+06	908197	846414	913130	1.06192e+06	1.06765	0.241984
0	PC(15:0_18:2)+CH3COO	PC(33:2)+CH3COO	PC	(15:0_18:2)	(15:0)	(18:2)	802.56	C43 H81 O10 N1 P1	1.03796e+09	1.0627e+09	9.95049e+08	1.22833e+09	1.09109e+09	1.05934e+09	1.14131e+09	1.16026e+09	1.10064e+09	1.30319e+09	1.17043e+09	1.1392e+09	1.15817e+09	1.24317e+09	1.08312	0.0460759
0	PC(17:0_18:1)+CH3COO	PC(35:1)+CH3COO	PC	(17:0_18:1)	(17:0)	(18:1)	832.607	C45 H87 O10 N1 P1	1.66358e+08	1.66485e+08	1.49524e+08	8.84818e+07	9.9671e+07	9.1228e+07	9.27499e+07	8.75074e+07	8.09704e+07	1.06137e+08	1.00729e+08	8.51667e+07	9.41835e+07	1.08795e+08	1.09485	0.102109
0	PA(40:5e)-H	PA(40:5e)-H	PA	(40:5e)	(40:5e)		735.533	C43 H76 O7 N0 P1	4.89694e+06	4.74246e+06	5.68736e+06	3.04758e+06	5.28626e+06	1.39659e+06	5.03288e+06	5.19758e+06	4.5363e+06	4.87941e+06	4.64807e+06	4.37537e+06	4.52299e+06	5.10215e+06	1.0969	0.303164
0	PE(17:0_20:4)-H	PE(37:4)-H	PE	(17:0_20:4)	(17:0)	(20:4)	752.524	C42 H75 O8 N1 P1	2.50196e+06	2.41065e+06	2.39088e+06	3.12504e+06	2.07412e+06	2.78681e+06	2.52585e+06	3.06542e+06	2.80625e+06	3.40667e+06	3.10374e+06	2.3812e+06	2.98443e+06	2.8981e+06	1.11432	0.161796
0	PE(19:0_18:2)-H	PE(37:2)-H	PE	(19:0_18:2)	(19:0)	(18:2)	756.555	C42 H79 O8 N1 P1	1.4975e+06	1.52166e+06	1.21794e+06	1.69532e+06	1.00771e+06	1.52402e+06	1.04465e+06	1.7594e+06	1.67941e+06	1.92502e+06	1.70327e+06	1.13321e+06	1.49399e+06	1.56264e+06	1.11446	0.238119
0	PE(36:5e)-H	PE(36:5e)-H	PE	(36:5e)	(36:5e)		722.513	C41 H73 O7 N1 P1	243335	100887	90607.2	133784	1.26747e+06	1.06942e+06	1.10903e+06	176223	340159	358340	1.16755e+06	1.46234e+06	122528	1.33556e+06	1.12216	0.384809
0	PI(18:1_20:2)-H	PI(38:3)-H	PI	(18:1_20:2)	(18:1)	(20:2)	887.566	C47 H84 O13 N0 P1	1.32438e+07	1.32325e+07	1.24042e+07	2.03847e+07	8.00251e+06	1.588e+07	8.32675e+06	1.67613e+07	2.01499e+07	2.08981e+07	1.76852e+07	9.19372e+06	1.8513e+07	1.25142e+07	1.1401	0.292367
0	PC(34:3e)+CH3COO	PC(34:3e)+CH3COO	PC	(34:3e)	(34:3e)		800.581	C44 H83 O9 N1 P1	3.37745e+06	3.17393e+06	3.04253e+06	3.2532e+06	3.2721e+06	2.50995e+06	3.21879e+06	3.31035e+06	3.04244e+06	3.6973e+06	3.29027e+06	3.29731e+06	3.41509e+06	3.80622e+06	1.1402	0.023721
0	PE(18:1_22:4)-H	PE(40:5)-H	PE	(18:1_22:4)	(18:1)	(22:4)	792.555	C45 H79 O8 N1 P1	3.66144e+06	3.16376e+06	3.03976e+06	6.49858e+06	5.31962e+06	6.43062e+06	5.71471e+06	7.10722e+06	6.6093e+06	8.78954e+06	6.85427e+06	5.88159e+06	7.09822e+06	6.9311e+06	1.14025	0.125712
0	PE(38:5e)-H	PE(38:5e)-H	PE	(38:5e)	(38:5e)		750.544	C43 H77 O7 N1 P1	7.67519e+06	7.67922e+06	7.4363e+06	1.288e+07	1.15734e+07	1.23579e+07	1.10023e+07	1.3023e+07	1.2321e+07	1.71449e+07	1.41458e+07	1.06975e+07	1.37828e+07	1.34307e+07	1.14805	0.075242
0	PE(20:2_20:2)-H	PE(40:4)-H	PE	(20:2_20:2)	(20:2)	(20:2)	794.571	C45 H81 O8 N1 P1	5.32256e+06	5.67448e+06	4.61699e+06	1.05324e+07	8.99426e+06	1.05992e+07	9.50425e+06	1.04001e+07	6.91381e+06	1.33224e+07	1.09868e+07	8.3596e+06	1.0695e+07	1.05455e+07	1.16155	0.113982
0	PI(18:2_18:2)-H	PI(36:4)-H	PI	(18:2_18:2)	(18:2)	(18:2)	857.519	C45 H78 O13 N0 P1	3.95854e+06	4.10964e+06	3.70134e+06	1.43675e+07	4.19355e+06	8.52249e+06	4.19876e+06	9.12869e+06	1.20384e+07	1.31163e+07	9.41623e+06	4.7381e+06	1.01889e+07	7.52234e+06	1.18119	0.278206
0	PE(20:2_18:2)-H	PE(38:4)-H	PE	(20:2_18:2)	(20:2)	(18:2)	766.539	C43 H77 O8 N1 P1	6.79728e+07	6.56037e+07	6.47831e+07	1.28924e+08	1.17302e+08	1.05267e+08	1.2401e+08	1.36264e+08	1.1508e+08	1.68434e+08	1.39501e+08	1.06801e+08	1.4361e+08	1.48479e+08	1.18214	0.0718543
0	PA(20:2e_18:2)-H	PA(38:4e)-H	PA	(20:2e_18:2)	(20:2e)	(18:2)	709.518	C41 H74 O7 N0 P1	574336	546123	517243	637296	492655	464565	518351	602753	537021	697367	627816	523058	598559	672579	1.19272	0.0383826
0	PE(18:1e_18:2)-H	PE(36:3e)-H	PE	(18:1e_18:2)	(18:1e)	(18:2)	726.544	C41 H77 O7 N1 P1	1.17612e+08	1.18949e+08	1.10623e+08	1.3062e+08	9.47344e+07	1.1377e+08	9.1525e+07	1.24706e+08	1.16934e+08	1.56041e+08	1.39628e+08	9.67912e+07	1.36578e+08	1.24025e+08	1.20565	0.0494526
0	PC(18:2_13:0)+CH3COO	PC(31:2)+CH3COO	PC	(18:2_13:0)	(18:2)	(13:0)	774.529	C41 H77 O10 N1 P1	1.12177e+08	1.12345e+08	9.92863e+07	1.65423e+08	1.23102e+08	1.36425e+08	1.5012e+08	1.61144e+08	1.4224e+08	2.10507e+08	1.60489e+08	1.6085e+08	1.52699e+08	1.7951e+08	1.21181	0.0676201
0	PC(15:0_16:1)+CH3COO	PC(31:1)+CH3COO	PC	(15:0_16:1)	(15:0)	(16:1)	776.545	C41 H79 O10 N1 P1	2.29082e+08	2.27501e+08	2.15056e+08	1.86818e+08	1.45585e+08	1.5865e+08	1.60191e+08	1.7826e+08	1.74212e+08	2.22202e+08	1.91328e+08	1.89337e+08	1.86074e+08	2.04527e+08	1.21615	0.0174496
0	PE(22:3_18:2)-H	PE(40:5)-H	PE	(22:3_18:2)	(22:3)	(18:2)	792.555	C45 H79 O8 N1 P1	769394	829395	838684	1.87608e+06	1.73411e+06	1.82145e+06	1.60678e+06	2.00793e+06	1.50632e+06	2.65327e+06	2.31576e+06	1.83768e+06	2.12926e+06	2.10192e+06	1.27215	0.0142484
0	PE(17:0_18:2)-H	PE(35:2)-H	PE	(17:0_18:2)	(17:0)	(18:2)	728.524	C40 H75 O8 N1 P1	1.1952e+07	1.23961e+07	1.18331e+07	1.40308e+07	9.50395e+06	1.26575e+07	1.05085e+07	1.32796e+07	1.2632e+07	1.83141e+07	1.63271e+07	1.19652e+07	1.54004e+07	1.25945e+07	1.27346	0.0515943
0	PG(20:3_18:2)-H	PG(38:5)-H	PG	(20:3_18:2)	(20:3)	(18:2)	795.518	C44 H76 O10 N0 P1	1.02742e+06	996152	953106	1.97064e+06	1.26599e+06	1.48651e+06	1.49077e+06	1.58727e+06	1.66799e+06	2.39292e+06	1.77086e+06	1.652e+06	1.7986e+06	1.99068e+06	1.28092	0.0388905
0	PI(18:0_20:4)-H	PI(38:4)-H	PI	(18:0_20:4)	(18:0)	(20:4)	885.55	C47 H82 O13 N0 P1	9.15095e+07	9.52071e+07	8.90432e+07	1.53983e+08	6.19207e+07	1.18001e+08	6.27375e+07	1.2266e+08	1.46422e+08	1.73849e+08	1.47022e+08	7.78043e+07	1.56122e+08	1.03266e+08	1.28593	0.151659
0	LPE(20:1)-H	LPE(20:1)-H	LPE	(20:1)	(20:1)		506.325	C25 H49 O7 N1 P1	751211	729462	692036	1.34227e+06	891103	1.23456e+06	900280	1.29771e+06	1.0762e+06	1.89359e+06	1.39595e+06	999910	1.2862e+06	1.37375e+06	1.28696	0.0802888
0	PI(38:5D3)-H	PI(38:5D3)-H	PI	(38:5D3)	(38:5D3)		886.553	C47 H77 O13 N0 P1 D3	4.93009e+07	5.43917e+07	4.59403e+07	8.73881e+07	3.21816e+07	6.65118e+07	3.228e+07	6.45873e+07	7.79722e+07	9.28124e+07	7.79727e+07	4.27409e+07	8.47055e+07	5.41127e+07	1.28812	0.15402
0	PC(18:2_14:1)+CH3COO	PC(32:3)+CH3COO	PC	(18:2_14:1)	(18:2)	(14:1)	786.529	C42 H77 O10 N1 P1	1.50426e+08	1.40574e+08	1.44833e+08	1.8373e+08	8.70442e+07	1.38714e+08	8.16588e+07	1.61534e+08	1.73968e+08	2.31871e+08	1.8847e+08	7.16763e+07	2.24021e+08	1.14003e+08	1.29105	0.170598
0	PE(20:0_18:1)-H	PE(38:1)-H	PE	(20:0_18:1)	(20:0)	(18:1)	772.586	C43 H83 O8 N1 P1	2.34322e+06	2.47167e+06	4.51191e+06	4.69873e+06	2.40977e+06	3.5211e+06	1.51375e+06	5.41693e+06	2.39321e+06	5.81566e+06	4.59982e+06	2.07458e+06	4.5585e+06	3.74189e+06	1.36288	0.0917788
0	PS(18:0_16:1)-H	PS(34:1)-H	PS	(18:0_16:1)	(18:0)	(16:1)	760.513	C40 H75 O10 N1 P1	145348	156214	284835	326282	107685	426677	172506	130852	435300	463752	427185	43193.2	457598	343564	1.36313	0.211936
0	PC(16:0_18:2)+CH3COO	PC(34:2)+CH3COO	PC	(16:0_18:2)	(16:0)	(18:2)	816.576	C44 H83 O10 N1 P1	2.44134e+07	2.47555e+07	2.30924e+07	2.21807e+07	2.25177e+07	1.9074e+07	2.12797e+07	2.18847e+07	2.05423e+07	3.13795e+07	2.72631e+07	2.64797e+07	2.88509e+07	2.98573e+07	1.36593	0.000241539
0	PE(22:0_18:2)-H	PE(40:2)-H	PE	(22:0_18:2)	(22:0)	(18:2)	798.602	C45 H85 O8 N1 P1	3.73604e+06	3.82572e+06	3.51315e+06	5.56243e+06	2.97903e+06	4.38291e+06	3.03465e+06	5.07033e+06	4.75731e+06	7.58033e+06	6.02773e+06	3.32164e+06	6.1151e+06	4.76259e+06	1.37495	0.0695936
0	PE(18:3e_18:2)-H	PE(36:5e)-H	PE	(18:3e_18:2)	(18:3e)	(18:2)	722.513	C41 H73 O7 N1 P1	8.56525e+06	8.59259e+06	7.68074e+06	1.24408e+07	1.00181e+07	1.02487e+07	8.8397e+06	1.14449e+07	1.10374e+07	1.97138e+07	1.37702e+07	1.1307e+07	1.32737e+07	1.30988e+07	1.37944	0.0283152
0	PS(18:0_22:4)-H	PS(40:4)-H	PS	(18:0_22:4)	(18:0)	(22:4)	838.56	C46 H81 O10 N1 P1	2.23798e+06	1.92978e+06	2.04959e+06	2.81441e+06	1.4789e+06	3.2086e+06	1.1193e+06	2.60272e+06	3.8761e+06	4.57678e+06	4.02293e+06	1.55467e+06	4.77898e+06	2.01479e+06	1.37951	0.166016
0	PE(18:0_20:5)-H	PE(38:5)-H	PE	(18:0_20:5)	(18:0)	(20:5)	764.524	C43 H75 O8 N1 P1	4.32162e+06	4.42142e+06	4.00179e+06	2.48217e+06	1.674e+06	2.05205e+06	1.82152e+06	2.16834e+06	2.05951e+06	2.68048e+06	4.00359e+06	1.99185e+06	2.45836e+06	2.48119e+06	1.39283	0.0398975
0	PE(18:2e_20:4)-H	PE(38:6e)-H	PE	(18:2e_20:4)	(18:2e)	(20:4)	748.529	C43 H75 O7 N1 P1	5.02666e+07	5.17111e+07	4.75568e+07	5.32612e+07	4.77025e+07	5.0215e+07	4.68385e+07	5.64222e+07	5.11774e+07	8.05921e+07	7.34404e+07	5.88267e+07	7.23081e+07	7.10375e+07	1.41152	0.00217
0	PG(14:0_14:0)-H	PG(28:0)-H	PG	(14:0_14:0)	(14:0)	(14:0)	665.44	C34 H66 O10 N0 P1	6.52238e+07	6.66431e+07	5.93244e+07	8.06946e+07	4.19694e+07	5.63054e+07	5.04164e+07	6.55088e+07	6.6507e+07	9.08661e+07	7.1706e+07	5.9071e+07	8.56011e+07	9.01441e+07	1.41567	0.0136453
0	PI(18:0_22:4)-H	PI(40:4)-H	PI	(18:0_22:4)	(18:0)	(22:4)	913.581	C49 H86 O13 N0 P1	2.23018e+06	2.27697e+06	2.16738e+06	4.145e+06	1.45948e+06	3.11114e+06	1.36135e+06	3.17375e+06	4.02675e+06	5.42084e+06	4.1817e+06	2.08438e+06	4.58069e+06	2.56405e+06	1.43398	0.12913
0	PS(18:0_22:5)-H	PS(40:5)-H	PS	(18:0_22:5)	(18:0)	(22:5)	836.545	C46 H79 O10 N1 P1	2.12341e+06	1.94775e+06	1.96884e+06	1.27835e+06	848408	1.28704e+06	853384	1.56891e+06	1.70312e+06	2.47331e+06	2.09998e+06	841617	2.38083e+06	1.2294e+06	1.44152	0.101945
0	PE(18:1_20:3)-H	PE(38:4)-H	PE	(18:1_20:3)	(18:1)	(20:3)	766.539	C43 H77 O8 N1 P1	7.65926e+06	5.64445e+06	5.5483e+06	1.04685e+07	1.10962e+07	1.09339e+07	1.10373e+07	1.19965e+07	1.10457e+07	2.233e+07	1.8803e+07	1.27857e+07	1.53704e+07	1.49174e+07	1.50075	0.0156364
0	PE(34:0e)-H	PE(34:0e)-H	PE	(34:0e)	(34:0e)		704.56	C39 H79 O7 N1 P1	1.81274e+06	2.02741e+06	1.73203e+06	2.246e+06	1.28533e+06	1.59119e+06	1.12076e+06	2.11369e+06	1.84684e+06	3.04422e+06	2.84544e+06	1.52721e+06	2.62653e+06	2.14669e+06	1.53184	0.0201625
0	PG(18:2_18:2)-H	PG(36:4)-H	PG	(18:2_18:2)	(18:2)	(18:2)	769.503	C42 H74 O10 N0 P1	2.36592e+07	2.17845e+07	2.11505e+07	4.35031e+07	3.21416e+07	3.54945e+07	3.7359e+07	3.96762e+07	3.7111e+07	6.72953e+07	5.16425e+07	4.93202e+07	5.36026e+07	5.8805e+07	1.54397	0.00452865
0	PC(15:0_16:0)+CH3COO	PC(31:0)+CH3COO	PC	(15:0_16:0)	(15:0)	(16:0)	778.56	C41 H81 O10 N1 P1	2.60625e+08	2.63534e+08	2.44927e+08	3.33056e+08	3.16642e+08	2.96419e+08	3.22587e+08	3.3046e+08	3.16008e+08	5.31078e+08	4.89853e+08	4.48641e+08	4.79806e+08	5.25477e+08	1.56427	0.000255809
0	SM(d33:1)+CH3COO	SM(d33:1)+CH3COO	SM	(d33:1)	(d33:1)		747.566	C40 H80 O8 N2 P1	5.52082e+08	5.55288e+08	5.03706e+08	5.70868e+08	4.36924e+08	4.62245e+08	4.60345e+08	5.36498e+08	4.9002e+08	8.76603e+08	7.61498e+08	6.07135e+08	7.59062e+08	8.06563e+08	1.59715	0.00218448
0	PE(18:0_20:4)-H	PE(38:4)-H	PE	(18:0_20:4)	(18:0)	(20:4)	766.539	C43 H77 O8 N1 P1	8.2578e+07	8.18775e+07	7.35641e+07	7.78716e+07	6.05442e+07	7.35262e+07	6.54524e+07	7.86639e+07	7.14766e+07	1.3199e+08	1.16138e+08	9.34036e+07	1.15558e+08	1.13378e+08	1.63148	0.00188927
0	LPE(17:0)-H	LPE(17:0)-H	LPE	(17:0)	(17:0)		466.294	C22 H45 O7 N1 P1	537075	542902	479043	704060	399983	585873	449530	669505	614294	1.17195e+06	899166	629164	867971	868615	1.63169	0.0175273
0	PE(16:0_22:6)-H	PE(38:6)-H	PE	(16:0_22:6)	(16:0)	(22:6)	762.508	C43 H73 O8 N1 P1	1.94458e+06	1.98059e+06	1.90884e+06	1.43091e+06	959318	1.24088e+06	1.10677e+06	1.46962e+06	1.29999e+06	2.46624e+06	2.01022e+06	1.44322e+06	2.0427e+06	1.95984e+06	1.63287	0.00884638
0	PE(18:0_16:0)-H	PE(34:0)-H	PE	(18:0_16:0)	(18:0)	(16:0)	718.539	C39 H77 O8 N1 P1	3.93319e+06	4.3255e+06	3.75224e+06	5.48463e+06	3.17524e+06	4.67887e+06	3.45218e+06	5.23901e+06	4.56459e+06	8.40373e+06	7.40391e+06	4.8614e+06	7.58984e+06	6.46121e+06	1.64473	0.00743971
0	PE(40:8e)-H	PE(40:8e)-H	PE	(40:8e)	(40:8e)		772.529	C45 H75 O7 N1 P1	8.44267e+06	7.44707e+06	7.62247e+06	6.77369e+06	7.35461e+06	5.07504e+06	7.51941e+06	7.70724e+06	6.23228e+06	1.35975e+07	1.12356e+07	8.22023e+06	1.14557e+07	1.30752e+07	1.69922	0.00709135
0	PE(16:1e_16:0)-H	PE(32:1e)-H	PE	(16:1e_16:0)	(16:1e)	(16:0)	674.513	C37 H73 O7 N1 P1	1.04886e+07	1.07774e+07	9.55143e+06	1.79207e+07	8.21752e+06	9.08029e+06	7.96793e+06	1.4424e+07	1.50069e+07	2.24982e+07	1.84804e+07	1.31089e+07	2.11851e+07	1.84226e+07	1.71299	0.00734954
0	PE(22:5_18:2)-H	PE(40:7)-H	PE	(22:5_18:2)	(22:5)	(18:2)	788.524	C45 H75 O8 N1 P1	923942	856929	648266	911557	679560	3.64279e+06	713133	3.50926e+06	1.23156e+06	4.79283e+06	3.55575e+06	2.62831e+06	4.01393e+06	2.23612e+06	1.76211	0.0559814
0	PC(17:1_18:1)+CH3COO	PC(35:2)+CH3COO	PC	(17:1_18:1)	(17:1)	(18:1)	830.592	C45 H85 O10 N1 P1	2.12078e+08	2.02687e+08	1.92589e+08	1.60721e+08	1.87227e+08	2.04675e+08	1.58411e+08	1.64358e+08	1.42255e+08	3.14702e+08	2.79183e+08	3.57325e+08	2.75451e+08	3.09309e+08	1.79242	0.0016555
0	PC(14:0e_18:2)+CH3COO	PC(32:2e)+CH3COO	PC	(14:0e_18:2)	(14:0e)	(18:2)	774.565	C42 H81 O9 N1 P1	1.80903e+06	2.03577e+06	1.52208e+06	648627	416749	390195	458832	525755	544425	923785	757349	828213	842427	875008	1.80944	0.000181713
0	PE(18:2_22:6)-H	PE(40:8)-H	PE	(18:2_22:6)	(18:2)	(22:6)	786.508	C45 H73 O8 N1 P1	1.40298e+06	1.51143e+06	1.26594e+06	2.04647e+06	1.73798e+06	1.6777e+06	1.63457e+06	2.15678e+06	1.72805e+06	3.8807e+06	3.22634e+06	2.36843e+06	3.35768e+06	3.51948e+06	1.83016	0.00180592
0	LPE(18:2)-H	LPE(18:2)-H	LPE	(18:2)	(18:2)		476.278	C23 H43 O7 N1 P1	2.97876e+06	3.32043e+06	2.95686e+06	5.51698e+06	5.27765e+06	5.92227e+06	1.44771e+06	5.96835e+06	4.8507e+06	1.12297e+07	8.7577e+06	6.33014e+06	8.21747e+06	9.68497e+06	1.88437	0.0019496
0	PC(17:0_18:2)+CH3COO	PC(35:2)+CH3COO	PC	(17:0_18:2)	(17:0)	(18:2)	830.592	C45 H85 O10 N1 P1	3.09855e+07	5.01596e+06	7.00935e+06	2.26891e+07	6.1434e+06	6.57673e+06	3.02425e+07	4.67056e+07	2.59573e+07	2.85708e+07	2.75517e+06	4.55734e+06	8.74268e+07	9.82153e+07	1.91589	0.140999
0	PE(18:3e_20:4)-H	PE(38:7e)-H	PE	(18:3e_20:4)	(18:3e)	(20:4)	746.513	C43 H73 O7 N1 P1	5.13265e+06	5.17418e+06	4.66336e+06	7.29638e+06	6.55667e+06	6.32935e+06	6.06996e+06	7.40655e+06	6.68599e+06	1.48214e+07	1.25325e+07	9.68102e+06	1.26441e+07	1.44472e+07	1.94037	0.000915475
0	PE(16:1e_20:3)-H	PE(36:4e)-H	PE	(16:1e_20:3)	(16:1e)	(20:3)	724.529	C41 H75 O7 N1 P1	1.22035e+07	1.32492e+07	1.21831e+07	1.52651e+07	1.17149e+07	1.28433e+07	1.09769e+07	1.46728e+07	1.36238e+07	3.19738e+07	2.74239e+07	1.21734e+07	2.67508e+07	2.5801e+07	1.94453	0.00880211
0	PE(36:2D7)-H	PE(36:2D7)-H	PE	(36:2D7)	(36:2D7)		749.583	C41 H70 O8 N1 P1 D7	2.59644e+07	2.78259e+07	2.49662e+07	2.44931e+07	1.87852e+07	1.964e+07	1.88441e+07	2.28391e+07	2.17886e+07	4.48016e+07	4.10247e+07	2.93388e+07	4.13618e+07	4.37195e+07	1.96518	0.000802578
0	PE(18:1e_22:4)-H	PE(40:5e)-H	PE	(18:1e_22:4)	(18:1e)	(22:4)	778.576	C45 H81 O7 N1 P1	4.02198e+07	4.1107e+07	3.80523e+07	4.92831e+07	3.00072e+07	3.74832e+07	3.11135e+07	4.49194e+07	4.1875e+07	9.10161e+07	7.58588e+07	5.32978e+07	7.79396e+07	6.68259e+07	1.9684	0.00325315
0	PE(18:1e_18:1)-H	PE(36:2e)-H	PE	(18:1e_18:1)	(18:1e)	(18:1)	728.56	C41 H79 O7 N1 P1	5.30855e+07	5.35223e+07	4.90051e+07	2.00097e+06	3.18161e+07	1.50009e+07	1.30289e+07	1.66999e+07	2.23399e+07	5.18301e+07	4.23935e+07	2.67877e+07	4.11093e+07	3.53442e+07	1.9969	0.00113419
0	PE(32:0e)-H	PE(32:0e)-H	PE	(32:0e)	(32:0e)		676.529	C37 H75 O7 N1 P1	511097	222911	1.2623e+06	733362	33572.4	1.34605e+06	20657.8	1.54536e+06	1.46641e+06	2.11778e+06	2.04436e+06	1.19189e+06	1.86325e+06	1.67917e+06	2.0164	0.0291241
0	PC(16:0_16:0)+CH3COO	PC(32:0)+CH3COO	PC	(16:0_16:0)	(16:0)	(16:0)	792.576	C42 H83 O10 N1 P1	9.73176e+06	8.98263e+06	9.24348e+06	1.2026e+07	7.81154e+06	6.92419e+06	8.4763e+06	1.1112e+07	1.10285e+07	1.9243e+07	1.8446e+07	1.67219e+07	1.73311e+07	2.06469e+07	2.03713	0.000360196
0	PE(38:6e)-H	PE(38:6e)-H	PE	(38:6e)	(38:6e)		748.529	C43 H75 O7 N1 P1	5.44553e+06	5.36924e+06	4.94903e+06	3.86048e+06	3.55501e+06	3.89196e+06	3.56495e+06	4.51296e+06	4.15401e+06	9.45703e+06	8.49507e+06	6.59438e+06	8.51296e+06	8.0842e+06	2.09075	0.000412832
0	PE(20:0_20:4)-H	PE(40:4)-H	PE	(20:0_20:4)	(20:0)	(20:4)	794.571	C45 H81 O8 N1 P1	2.15931e+06	2.13853e+06	1.9402e+06	2.24241e+06	1.32901e+06	1.82484e+06	1.48971e+06	2.21945e+06	1.97217e+06	4.93098e+06	4.07516e+06	2.6687e+06	4.02483e+06	3.67046e+06	2.19239	0.00342081
0	PE(22:4_18:2)-H	PE(40:6)-H	PE	(22:4_18:2)	(22:4)	(18:2)	790.539	C45 H77 O8 N1 P1	1.87937e+06	1.68706e+06	1.65802e+06	2.68846e+06	1.97841e+06	2.54744e+06	2.36433e+06	2.68346e+06	2.35433e+06	6.2237e+06	5.12701e+06	4.36851e+06	5.452e+06	5.26254e+06	2.21612	0.000711617
0	PE(18:0_22:4)-H	PE(40:4)-H	PE	(18:0_22:4)	(18:0)	(22:4)	794.571	C45 H81 O8 N1 P1	1.35131e+07	1.38217e+07	1.2195e+07	1.35908e+07	9.52685e+06	1.19644e+07	1.01386e+07	1.42788e+07	1.20614e+07	3.17077e+07	2.67032e+07	1.99873e+07	2.69741e+07	2.45157e+07	2.24061	0.00118557
0	PE(20:0_18:2)-H	PE(38:2)-H	PE	(20:0_18:2)	(20:0)	(18:2)	770.571	C43 H81 O8 N1 P1	7.67199e+06	7.70495e+06	6.87826e+06	7.29366e+06	4.60762e+06	6.01185e+06	4.66597e+06	7.11843e+06	6.49959e+06	1.6581e+07	1.37748e+07	8.89342e+06	1.36484e+07	1.19552e+07	2.24377	0.00284231
0	PS(17:0_18:1)-H	PS(35:1)-H	PS	(17:0_18:1)	(17:0)	(18:1)	774.529	C41 H77 O10 N1 P1	7.89687e+06	7.10453e+06	7.03461e+06	5.34929e+06	5.95275e+06	4.99497e+06	8.31237e+06	7.86451e+06	6.82391e+06	1.70191e+07	1.5051e+07	1.12816e+07	1.62785e+07	1.71457e+07	2.26154	0.00213191
0	PE(20:2_22:4)-H	PE(42:6)-H	PE	(20:2_22:4)	(20:2)	(22:4)	818.571	C47 H81 O8 N1 P1	1.1494e+06	1.14817e+06	1.04706e+06	1.45448e+06	1.19546e+06	1.59736e+06	1.49328e+06	1.62594e+06	1.54628e+06	3.95867e+06	3.48773e+06	2.9381e+06	3.43278e+06	3.29841e+06	2.29485	0.000473332
0	PE(18:0_22:6)-H	PE(40:6)-H	PE	(18:0_22:6)	(18:0)	(22:6)	790.539	C45 H77 O8 N1 P1	7.4675e+06	7.56195e+06	7.12363e+06	4.34793e+06	3.16915e+06	3.67469e+06	3.2287e+06	4.04011e+06	4.02645e+06	9.79391e+06	8.77137e+06	6.55796e+06	8.81497e+06	8.59712e+06	2.34495	0.000384695
0	PG(18:0_18:1)-H	PG(36:1)-H	PG	(18:0_18:1)	(18:0)	(18:1)	775.549	C42 H80 O10 N0 P1	1.11221e+07	1.13717e+07	1.05349e+07	2.06737e+07	2.16764e+06	2.78546e+06	1.76093e+06	1.11575e+07	1.42525e+07	1.6833e+07	1.56132e+07	1.22225e+07	1.64828e+07	1.62472e+07	2.40937	0.00926226
0	PG(17:0_18:1)-H	PG(35:1)-H	PG	(17:0_18:1)	(17:0)	(18:1)	761.534	C41 H78 O10 N0 P1	901019	871483	843857	575907	408463	417533	350902	566527	589150	1.43328e+06	1.18822e+06	965114	1.08108e+06	1.00828e+06	2.43335	0.00163453
0	LPE(18:0)-H	LPE(18:0)-H	LPE	(18:0)	(18:0)		480.31	C23 H47 O7 N1 P1	2.07629e+07	2.13221e+07	1.89118e+07	2.08578e+07	1.14793e+07	1.81542e+07	1.31196e+07	1.97676e+07	1.76005e+07	5.27377e+07	4.13281e+07	2.70229e+07	4.07467e+07	4.00382e+07	2.5196	0.00290607
0	LPE(20:2)-H	LPE(20:2)-H	LPE	(20:2)	(20:2)		504.31	C25 H47 O7 N1 P1	1.45247e+06	1.44133e+06	1.24912e+06	2.20027e+06	1.75757e+06	2.10914e+06	1.62898e+06	2.26145e+06	1.82406e+06	6.60844e+06	4.98513e+06	3.45951e+06	4.58745e+06	5.28798e+06	2.60182	0.00209306
0	PC(14:1e_18:2)+CH3COO	PC(32:3e)+CH3COO	PC	(14:1e_18:2)	(14:1e)	(18:2)	772.55	C42 H79 O9 N1 P1	2.68596e+06	2.7706e+06	2.60516e+06	1.03894e+06	1.11247e+06	1.08634e+06	1.38258e+06	1.21431e+06	1.2173e+06	2.48771e+06	4.44926e+06	2.23209e+06	2.27023e+06	4.54797e+06	2.65878	0.0116538
0	PE(18:2e_22:5)-H	PE(40:7e)-H	PE	(18:2e_22:5)	(18:2e)	(22:5)	774.544	C45 H77 O7 N1 P1	1.42063e+06	609655	1.64936e+06	937444	964770	1.40767e+06	798803	971172	1.18734e+06	3.7559e+06	2.73816e+06	2.12369e+06	3.02058e+06	2.54502e+06	2.66116	0.00182064
0	PE(18:1e_16:0)-H	PE(34:1e)-H	PE	(18:1e_16:0)	(18:1e)	(16:0)	702.544	C39 H77 O7 N1 P1	1.1071e+07	1.20878e+07	1.05044e+07	1.10332e+07	7.109e+06	8.71441e+06	6.62556e+06	1.0638e+07	9.04958e+06	2.828e+07	2.48653e+07	1.46253e+07	2.52549e+07	2.05954e+07	2.69649	0.00148005
0	PC(17:0_20:4)+CH3COO	PC(37:4)+CH3COO	PC	(17:0_20:4)	(17:0)	(20:4)	854.592	C47 H85 O10 N1 P1	7.67296e+06	7.73323e+06	7.3041e+06	5.86243e+06	6.68255e+06	4.3201e+06	6.28419e+06	4.83603e+06	5.0336e+06	1.58185e+07	1.41617e+07	1.3594e+07	1.46322e+07	1.66326e+07	2.75585	7.96035e-05
0	PE(18:1e_20:4)-H	PE(38:5e)-H	PE	(18:1e_20:4)	(18:1e)	(20:4)	750.544	C43 H77 O7 N1 P1	8.54897e+07	8.68676e+07	7.9879e+07	6.37305e+07	4.78223e+07	5.43035e+07	4.68713e+07	6.28497e+07	5.90231e+07	1.94712e+08	1.72017e+08	1.28372e+08	1.73633e+08	1.63131e+08	3.07109	0.000224726
0	PC(15:0_18:3)+CH3COO	PC(33:3)+CH3COO	PC	(15:0_18:3)	(15:0)	(18:3)	800.545	C43 H79 O10 N1 P1	8.31021e+06	5.51976e+06	309045	2.74832e+07	1.59819e+06	7.86371e+06	9.83763e+06	9.78514e+06	7.85189e+06	2.81554e+07	1.85673e+07	2.39255e+07	2.58011e+07	2.01739e+07	3.15739	0.00234949
0	PE(18:0_20:3)-H	PE(38:3)-H	PE	(18:0_20:3)	(18:0)	(20:3)	768.555	C43 H79 O8 N1 P1	1.4349e+07	1.4497e+07	1.32508e+07	1.07677e+07	7.38978e+06	9.80887e+06	7.58451e+06	1.10391e+07	1.01592e+07	3.90062e+07	3.25647e+07	2.27038e+07	2.34226e+07	3.02131e+07	3.21674	0.00183085
0	PG(16:0_16:0)-H	PG(32:0)-H	PG	(16:0_16:0)	(16:0)	(16:0)	721.503	C38 H74 O10 N0 P1	2.41716e+06	2.35361e+06	2.23806e+06	922459	485509	709408	679024	779646	779550	2.47942e+06	2.31482e+06	1.77081e+06	2.40319e+06	2.49759e+06	3.33976	0.0001951
0	PG(18:2_20:4)-H	PG(38:6)-H	PG	(18:2_20:4)	(18:2)	(20:4)	793.503	C44 H74 O10 N0 P1	933658	674140	615268	1.14639e+06	854732	738414	806606	810687	759319	3.53006e+06	2.1519e+06	2.27333e+06	2.21189e+06	3.09089e+06	3.33977	0.0011597
0	PE(18:1e_22:5)-H	PE(40:6e)-H	PE	(18:1e_22:5)	(18:1e)	(22:5)	776.56	C45 H79 O7 N1 P1	1.70802e+07	1.82163e+07	1.69443e+07	1.06713e+07	7.27302e+06	8.89515e+06	7.65517e+06	1.0181e+07	9.52936e+06	3.62291e+07	3.19791e+07	2.51947e+07	3.22257e+07	2.94123e+07	3.5614	0.000155977
0	PE(18:0_22:5)-H	PE(40:5)-H	PE	(18:0_22:5)	(18:0)	(22:5)	792.555	C45 H79 O8 N1 P1	1.60786e+06	1.59493e+06	1.49882e+06	1.08094e+06	676839	961133	800599	1.01705e+06	994078	4.0931e+06	3.31927e+06	2.35916e+06	3.3402e+06	3.16565e+06	3.65809	0.000695453
0	PG(18:1_18:1)-H_2	PG(36:2)-H	PG	(18:1_18:1)	(18:1)	(18:1)	773.534	C42 H78 O10 N0 P1	3.63528e+07	3.23101e+07	3.23832e+07	2.52842e+07	2.17528e+07	1.82505e+07	2.76879e+07	2.72075e+07	2.35612e+07	9.64058e+07	8.38223e+07	6.4962e+07	9.24053e+07	9.77943e+07	3.67542	0.000376098
0	PE(40:6e)-H	PE(40:6e)-H	PE	(40:6e)	(40:6e)		776.56	C45 H79 O7 N1 P1	2.20578e+06	2.25067e+06	2.04292e+06	2.93222e+06	1.02106e+06	1.22616e+06	1.10097e+06	1.91789e+06	2.41124e+06	7.23243e+06	5.79749e+06	4.52056e+06	6.00477e+06	6.02477e+06	3.85291	0.000465367
0	PE(20:1e_18:2)-H	PE(38:3e)-H	PE	(20:1e_18:2)	(20:1e)	(18:2)	754.576	C43 H81 O7 N1 P1	5.79931e+06	6.44406e+06	5.37632e+06	4.92376e+06	2.76629e+06	3.74145e+06	2.74661e+06	4.96781e+06	55769.4	1.47733e+07	1.275e+07	7.11567e+06	1.28179e+07	1.00196e+07	4.02555	0.00120782
0	PG(18:0_20:2)-H	PG(38:2)-H	PG	(18:0_20:2)	(18:0)	(20:2)	801.565	C44 H82 O10 N0 P1	2.02683e+06	1.77781e+06	1.64133e+06	827800	1.1251e+06	180089	87632.8	199559	235824	1.62623e+06	1.46159e+06	972222	1.66206e+06	1.76509e+06	4.09538	0.00212962
0	PS(37:3)-H	PS(37:3)-H	PS	(37:3)	(37:3)		798.529	C43 H77 O10 N1 P1	3.72261e+06	3.81843e+06	3.34646e+06	2.06046e+06	1.87369e+06	2.07532e+06	2.35778e+06	2.47362e+06	2.33637e+06	1.12741e+07	8.26262e+06	9.07237e+06	8.25693e+06	9.27726e+06	4.15078	0.000188367
0	PG(16:0_14:0)-H	PG(30:0)-H	PG	(16:0_14:0)	(16:0)	(14:0)	693.471	C36 H70 O10 N0 P1	1.61123e+06	1.59293e+06	1.42834e+06	713230	357165	521175	481596	591341	635002	2.54232e+06	2.18757e+06	1.72449e+06	2.21348e+06	2.36336e+06	4.26529	0.000178521
0	PG(18:1_20:4)-H	PG(38:5)-H	PG	(18:1_20:4)	(18:1)	(20:4)	795.518	C44 H76 O10 N0 P1	668079	680160	578526	327839	207736	222978	215276	289530	267344	1.26495e+06	1.07452e+06	821514	1.05585e+06	1.05399e+06	4.3819	0.000184998
0	PE(18:1e_22:6)-H	PE(40:7e)-H	PE	(18:1e_22:6)	(18:1e)	(22:6)	774.544	C45 H77 O7 N1 P1	1.10304e+07	1.09864e+07	1.01738e+07	7.55469e+06	4.15491e+06	4.2829e+06	3.88576e+06	6.12607e+06	6.65896e+06	2.79001e+07	2.429e+07	1.70125e+07	2.44387e+07	2.34343e+07	4.66277	0.000234299
0	PG(16:1_18:1)-H	PG(34:2)-H	PG	(16:1_18:1)	(16:1)	(18:1)	745.503	C40 H74 O10 N0 P1	913643	276395	78476.8	130542	370131	109779	172526	581421	156121	1.77294e+06	1.17078e+06	1.24718e+06	1.15022e+06	1.51838e+06	4.93497	0.000918687
0	PE(16:0_22:4)-H	PE(38:4)-H	PE	(16:0_22:4)	(16:0)	(22:4)	766.539	C43 H77 O8 N1 P1	2.19401e+06	2.34777e+06	656653	401980	227617	1.00539e+06	539534	170471	2.33832e+06	3.76847e+06	5.48667e+06	3.99955e+06	5.34493e+06	2.55053e+06	4.94008	0.00832278
0	PG(16:0_18:1)-H	PG(34:1)-H	PG	(16:0_18:1)	(16:0)	(18:1)	747.518	C40 H76 O10 N0 P1	5.59426e+07	5.60592e+07	5.05619e+07	2.42888e+07	1.59394e+07	1.93401e+07	1.97155e+07	2.34861e+07	1.87574e+07	1.13101e+08	1.07667e+08	8.67985e+07	1.11575e+08	1.11527e+08	5.45739	3.72249e-05
0	PC(16:0_17:0)+CH3COO	PC(33:0)+CH3COO	PC	(16:0_17:0)	(16:0)	(17:0)	806.592	C43 H85 O10 N1 P1	1.43345e+08	1.39873e+08	1.31688e+08	5.26787e+07	5.20403e+07	4.7484e+07	4.81012e+07	5.36538e+07	4.85761e+07	3.61664e+08	3.81012e+08	3.05419e+08	3.7993e+08	3.71193e+08	7.20104	1.13104e-05
0	PG(15:0_18:1)-H	PG(33:1)-H	PG	(15:0_18:1)	(15:0)	(18:1)	733.503	C39 H74 O10 N0 P1	1.62103e+06	1.63487e+06	1.37143e+06	1.06488e+06	552466	692513	650162	857982	854790	7.02971e+06	5.15875e+06	3.63745e+06	6.01973e+06	5.80571e+06	7.66408	0.000519461
0	PG(18:1_18:2)-H_2	PG(36:3)-H	PG	(18:1_18:2)	(18:1)	(18:2)	771.518	C42 H76 O10 N0 P1	1.02611e+07	1.02258e+07	9.11024e+06	5.64535e+06	3.92906e+06	4.44546e+06	4.25167e+06	4.95353e+06	4.93793e+06	4.00256e+07	3.70295e+07	2.77503e+07	4.06994e+07	3.67392e+07	8.09338	7.45384e-05
0	PG(18:1_14:0)-H	PG(32:1)-H	PG	(18:1_14:0)	(18:1)	(14:0)	719.487	C38 H72 O10 N0 P1	6.58292e+06	6.64893e+06	6.03053e+06	2.87759e+06	1.45605e+06	1.97305e+06	2.00108e+06	2.48092e+06	2.41131e+06	1.95102e+07	1.83042e+07	1.45642e+07	1.89651e+07	1.81222e+07	8.66714	3.11152e-05
0	PC(17:0_17:0)+CH3COO	PC(34:0)+CH3COO	PC	(17:0_17:0)	(17:0)	(17:0)	820.607	C44 H87 O10 N1 P1	2.08367e+06	2.20431e+06	1.50228e+06	822310	670155	634045	398386	732156	631928	6.55566e+06	5.74453e+06	3.1961e+06	5.87989e+06	6.65149e+06	9.13945	0.000497752
0	PG(15:0_18:2)-H	PG(33:2)-H	PG	(15:0_18:2)	(15:0)	(18:2)	731.487	C39 H72 O10 N0 P1	302573	306045	263027	171500	104345	118984	117027	155642	143558	1.34564e+06	1.24416e+06	894195	1.37047e+06	1.26095e+06	9.56194	9.585e-05
0	PC(35:0)+CH3COO	PC(35:0)+CH3COO	PC	(35:0)	(35:0)		834.623	C45 H89 O10 N1 P1	6.69589e+06	7.62738e+06	6.87564e+06	2.20215e+06	2.1557e+06	1.68622e+06	1.38822e+06	1.89587e+06	2.07201e+06	2.19885e+07	2.28996e+07	1.50424e+07	2.06577e+07	2.14702e+07	11.0957	6.83945e-05
0	PE(20:0_16:0)-H	PE(36:0)-H	PE	(20:0_16:0)	(20:0)	(16:0)	746.571	C41 H81 O8 N1 P1	2.13314e+06	2.44407e+06	786823	436079	118516	475713	16968.5	598030	607464	5.56148e+06	5.40829e+06	4.58365e+06	2.30607e+06	5.65721e+06	12.9448	0.00148546
0	PG(14:0_18:2)-H	PG(32:2)-H	PG	(14:0_18:2)	(14:0)	(18:2)	717.471	C38 H70 O10 N0 P1	3.15758e+06	3.13698e+06	2.85886e+06	1.25897e+06	718927	818781	802993	1.0535e+06	1.05294e+06	1.45544e+07	1.24229e+07	9.50908e+06	1.27223e+07	1.24185e+07	13.8577	7.49722e-05
0	PE(20:1e_20:4)-H	PE(40:5e)-H	PE	(20:1e_20:4)	(20:1e)	(20:4)	778.576	C45 H81 O7 N1 P1	1.82371e+06	1.83161e+06	1.5809e+06	526529	411326	527638	429884	658604	668147	1.15521e+07	8.92309e+06	5.84041e+06	9.68079e+06	7.71731e+06	16.2167	0.00051661
0	PG(16:0_18:2)-H	PG(34:2)-H	PG	(16:0_18:2)	(16:0)	(18:2)	745.503	C40 H74 O10 N0 P1	412916	419249	310047	230259	120479	120973	113341	204218	92538.7	2.99432e+06	2.83632e+06	2.06495e+06	2.19546e+06	2.91588e+06	19.9631	0.000137572
0	PE(42:7e)-H	PE(42:7e)-H	PE	(42:7e)	(42:7e)		802.576	C47 H81 O7 N1 P1	148977	145340	135140	3780.7	961.349	1042.25	7488.16	8976.03	3347.77	1.05614e+06	944271	532929	927700	817359	196.117	0.000348938

## Sheet: shBZW2 Positive Ion
										QC	QC	QC	QC	Ctrl KD	Ctrl KD	Ctrl KD	Ctrl KD	Ctrl KD	sHBZW2	sHBZW2	sHBZW2	sHBZW2	sHBZW2	shBZW2/CtrlKD	shBZW2/CtrlKD
Rej.	LipidIon	LipidGroup	Class	FattyAcid	FA1	FA2	FA3	CalcMz	IonFormula	[c-1]	[c-2]	[c-3]	[c-4]	[s1-1]	[s1-2]	[s1-3]	[s1-4]	[s1-5]	[s2-1]	[s2-2]	[s2-3]	[s2-4]	[s2-5]	Ratio	pvalue
0	TG(28:1_16:0_16:0)+NH4	TG(60:1)+NH4	TG	(28:1_16:0_16:0)	(28:1)	(16:0)	(16:0)	990.942	C63 H124 O6 N1	5.58548e+06	3.88913e+06	5.35255e+06	8.43872e+06	8.76513e+06	6.97043e+06	6.31036e+06	8.45014e+06	7.85853e+06	8139.42	28350.3	11378.8	15176.4	83909	0.00383145	3.75879e-05
0	PC(38:2e)+H	PC(38:2e)+H	PC	(38:2e)	(38:2e)			800.653	C46 H91 O7 N1 P1	3.8325e+06	3.26061e+06	4.79274e+07	8.26684e+06	8.84636e+06	1.17365e+07	1.84677e+07	2.13823e+07	1.26468e+07	76462.3	152283	46586.3	34393.9	105231	0.00567814	0.00165072
0	TG(18:1_18:1_24:0)+NH4	TG(60:2)+NH4	TG	(18:1_18:1_24:0)	(18:1)	(18:1)	(24:0)	988.927	C63 H122 O6 N1	2.35483e+07	2.3271e+07	2.30168e+07	3.358e+07	2.59481e+07	3.14545e+07	1.79149e+07	3.57618e+07	3.44132e+07	105305	214635	151670	146559	224237	0.00579003	0.000442779
0	TG(59:4e)+NH4	TG(59:4e)+NH4	TG	(59:4e)	(59:4e)			956.9	C62 H118 O5 N1	4.05984e+06	4.15814e+06	3.94515e+06	1.12849e+07	1.27687e+07	1.00608e+07	1.06367e+07	1.20152e+07	1.16295e+07	37025	58085.7	46098	42615.3	153262	0.00590232	9.86499e-06
0	TG(20:1e_16:0_22:1)+NH4	TG(58:2e)+NH4	TG	(20:1e_16:0_22:1)	(20:1e)	(16:0)	(22:1)	946.916	C61 H120 O5 N1	3.88018e+07	3.90376e+07	3.73274e+07	4.73819e+07	4.58639e+07	4.32037e+07	3.86307e+07	4.9662e+07	4.9176e+07	301644	147625	284999	206406	406026	0.00594475	1.22205e-05
0	TG(16:0e_17:0_22:2)+NH4	TG(55:2e)+NH4	TG	(16:0e_17:0_22:2)	(16:0e)	(17:0)	(22:2)	904.869	C58 H114 O5 N1	1.95347e+07	1.97283e+07	1.92341e+07	2.21697e+07	2.21656e+07	1.81737e+07	1.79136e+07	2.20582e+07	2.10784e+07	190636	172624	172064	108677	95360.2	0.00729228	1.40709e-05
0	TG(30:0_18:1_18:1)+NH4	TG(66:2)+NH4	TG	(30:0_18:1_18:1)	(30:0)	(18:1)	(18:1)	1073.02	C69 H134 O6 N1	3.86763e+06	3.82838e+06	4.00613e+06	3.85489e+06	2.55254e+06	3.25358e+06	2.04644e+06	854455	3.59817e+06	3408.9	22728.2	8864.21	2205.17	71460.9	0.00883103	0.00339135
0	TG(20:0e_20:1_20:1)+NH4	TG(60:2e)+NH4	TG	(20:0e_20:1_20:1)	(20:0e)	(20:1)	(20:1)	974.947	C63 H124 O5 N1	6.49967e+06	7.14191e+06	6.7535e+06	3.76245e+06	9.18838e+06	9.15131e+06	7.95102e+06	1.10972e+07	4.44113e+06	106713	86809.9	6654.43	105187	88729.4	0.00942153	0.000828134
0	TG(30:1_16:0_18:1)+NH4	TG(64:2)+NH4	TG	(30:1_16:0_18:1)	(30:1)	(16:0)	(18:1)	1044.99	C67 H130 O6 N1	4.70225e+06	2.13072e+06	4.87745e+06	6.18774e+06	4.55889e+06	5.16983e+06	3.47497e+06	5.89147e+06	5.79039e+06	9959.12	21956.1	2933.68	204253	5561.62	0.00983157	0.000158864
0	PC(44:1)+H	PC(44:1)+H	PC	(44:1)	(44:1)			900.742	C52 H103 O8 N1 P1	2.01458e+06	16300.7	5363.85	42872.8	4239.15	10781.5	1.56351e+06	42482.7	28767.1	1999.06	2172.7	2986.94	1145.55	9664.1	0.0108914	0.174956
0	TG(18:1e_14:0_16:0)+H	TG(48:1e)+H	TG	(18:1e_14:0_16:0)	(18:1e)	(14:0)	(16:0)	791.749	C51 H99 O5	5.47108e+06	5.06416e+06	5.03809e+06	4.15276e+06	4.57562e+06	4.54037e+06	4.05621e+06	4.82712e+06	4.23584e+06	69465.9	56099.9	36143.2	84301	23615.1	0.0121261	1.99055e-06
0	TG(68:3)+NH4	TG(68:3)+NH4	TG	(68:3)	(68:3)			1099.04	C71 H136 O6 N1	697166	818082	1.21591e+06	583492	657132	586614	800548	205790	993725	18094.2	3913.68	7123	14958.3	5136.59	0.0151753	0.00423315
0	TG(62:4e)+NH4	TG(62:4e)+NH4	TG	(62:4e)	(62:4e)			998.947	C65 H124 O5 N1	4.6237e+06	4.64678e+06	4.5465e+06	1.49335e+07	1.42862e+07	1.32359e+07	1.26963e+07	1.50417e+07	1.46791e+07	54927.7	544008	436118	3793.72	49299	0.0155585	7.43503e-06
0	TG(20:1e_16:0_22:2)+H	TG(58:3e)+H	TG	(20:1e_16:0_22:2)	(20:1e)	(16:0)	(22:2)	927.874	C61 H115 O5	2.08791e+06	2.15864e+06	2.0545e+06	3.59998e+06	3.8891e+06	3.28099e+06	3.36941e+06	3.30305e+06	3.81698e+06	109308	44876.9	76420.4	40041.9	24233.4	0.0166981	5.52924e-06
0	TG(12:1e_22:0_22:0)+NH4	TG(56:1e)+NH4	TG	(12:1e_22:0_22:0)	(12:1e)	(22:0)	(22:0)	920.9	C59 H118 O5 N1	1.69798e+07	1.83228e+07	1.66043e+07	1.59468e+07	1.36223e+07	1.07184e+07	1.05398e+07	1.26013e+07	1.41175e+07	278617	258706	94695	222258	297923	0.0187047	3.43928e-05
0	TG(57:4e)+NH4	TG(57:4e)+NH4	TG	(57:4e)	(57:4e)			928.869	C60 H114 O5 N1	1.25293e+07	1.28816e+07	1.38367e+07	2.88389e+07	3.49842e+07	2.92892e+07	3.1091e+07	3.33419e+07	3.24031e+07	804748	708426	645620	272561	706603	0.0194772	2.77726e-06
0	TG(18:0e_14:0_16:0)+H	TG(48:0e)+H	TG	(18:0e_14:0_16:0)	(18:0e)	(14:0)	(16:0)	793.764	C51 H101 O5	6.05083e+06	6.08782e+06	5.58058e+06	4.37518e+06	4.50596e+06	4.31392e+06	3.9104e+06	4.11551e+06	4.3582e+06	93188.6	76804.5	88256.5	86093.5	89129.3	0.020443	1.13539e-06
0	TG(18:1e_18:1_19:1)+NH4	TG(55:3e)+NH4	TG	(18:1e_18:1_19:1)	(18:1e)	(18:1)	(19:1)	902.854	C58 H112 O5 N1	2.44546e+07	2.51146e+07	2.52515e+07	3.32195e+07	3.76327e+07	3.24631e+07	3.40752e+07	3.548e+07	3.70852e+07	765822	798293	684148	707232	767448	0.021065	1.72342e-06
0	TG(24:0_18:2_20:2)+NH4	TG(62:4)+NH4	TG	(24:0_18:2_20:2)	(24:0)	(18:2)	(20:2)	1012.93	C65 H122 O6 N1	2.40023e+07	2.44451e+07	2.42544e+07	6.6104e+07	8.43692e+07	5.97685e+07	6.06906e+07	6.90122e+07	6.49601e+07	1.00535e+06	2.30891e+06	1.65284e+06	1.11793e+06	1.25441e+06	0.021663	6.99484e-05
0	TG(16:0e_16:0_18:1)+NH4	TG(50:1e)+NH4	TG	(16:0e_16:0_18:1)	(16:0e)	(16:0)	(18:1)	836.807	C53 H106 O5 N1	3.93841e+08	4.00249e+08	3.97625e+08	2.69249e+08	3.1721e+08	2.69844e+08	2.71348e+08	2.94406e+08	3.00259e+08	7.07095e+06	6.39014e+06	5.99948e+06	5.8871e+06	6.96415e+06	0.022237	2.78169e-06
0	TG(57:3e)+NH4	TG(57:3e)+NH4	TG	(57:3e)	(57:3e)			930.885	C60 H116 O5 N1	1.31064e+07	1.27603e+07	1.29437e+07	2.06857e+07	2.35728e+07	1.9829e+07	2.0622e+07	2.22381e+07	2.25281e+07	563778	498422	428693	463197	478528	0.0223607	2.82331e-06
0	TG(57:5e)+NH4	TG(57:5e)+NH4	TG	(57:5e)	(57:5e)			926.854	C60 H112 O5 N1	7.45787e+06	3.23943e+06	6.79934e+06	1.00082e+07	2.53773e+07	2.07116e+07	1.89752e+07	2.34366e+07	2.17267e+07	663059	594874	562782	444736	259964	0.0229109	1.97192e-05
0	TG(18:1e_17:0_18:1)+NH4	TG(53:2e)+NH4	TG	(18:1e_17:0_18:1)	(18:1e)	(17:0)	(18:1)	876.838	C56 H110 O5 N1	5.02596e+07	5.11325e+07	5.04634e+07	5.23867e+07	6.1159e+07	5.18744e+07	5.14442e+07	5.52644e+07	5.62944e+07	477892	1.82892e+06	1.50082e+06	1.49702e+06	1.06677e+06	0.0230818	5.38224e-06
0	TG(18:1e_14:0_16:0)+NH4	TG(48:1e)+NH4	TG	(18:1e_14:0_16:0)	(18:1e)	(14:0)	(16:0)	808.775	C51 H102 O5 N1	9.84848e+07	1.00184e+08	1.01011e+08	8.59661e+07	9.04262e+07	7.97037e+07	7.96818e+07	9.09614e+07	8.85499e+07	2.39912e+06	2.18627e+06	2.24281e+06	1.85417e+06	2.32602e+06	0.0256413	2.64063e-06
0	PE(38:3e)+H	PE(38:3e)+H	PE	(38:3e)	(38:3e)			756.59	C43 H83 O7 N1 P1	2.85746e+07	2.81616e+07	2.78462e+07	1.94798e+07	6.7805e+07	1.20697e+08	7.96274e+07	1.34084e+08	1.09783e+08	5.77352e+06	2.72729e+06	1.655e+06	1.62487e+06	1.71355e+06	0.0263561	0.000771774
0	TG(16:0e_14:0_16:0)+NH4	TG(46:0e)+NH4	TG	(16:0e_14:0_16:0)	(16:0e)	(14:0)	(16:0)	782.76	C49 H100 O5 N1	2.91115e+07	2.94291e+07	2.75296e+07	2.65212e+07	3.21451e+07	2.67809e+07	2.55947e+07	2.96997e+07	2.9151e+07	882271	760993	700566	682319	784611	0.0265796	7.85129e-06
0	TG(18:2e_18:2_19:0)+NH4	TG(55:4e)+NH4	TG	(18:2e_18:2_19:0)	(18:2e)	(18:2)	(19:0)	900.838	C58 H110 O5 N1	1.74085e+07	1.681e+07	1.55356e+07	3.63608e+07	4.45632e+07	3.45039e+07	3.75967e+07	3.80896e+07	3.76152e+07	1.06254e+06	1.04044e+06	964125	999275	1.12536e+06	0.0269885	1.10841e-05
0	TG(18:1e_16:0_17:0)+NH4	TG(51:1e)+NH4	TG	(18:1e_16:0_17:0)	(18:1e)	(16:0)	(17:0)	850.822	C54 H108 O5 N1	5.72007e+07	5.58017e+07	5.54489e+07	3.71588e+07	4.0116e+07	3.49953e+07	3.37203e+07	3.79126e+07	3.84273e+07	997320	1.33643e+06	770955	955103	978163	0.027207	3.34975e-06
0	TG(16:0e_15:0_16:0)+NH4	TG(47:0e)+NH4	TG	(16:0e_15:0_16:0)	(16:0e)	(15:0)	(16:0)	796.775	C50 H102 O5 N1	7.89234e+06	7.93504e+06	7.72947e+06	7.17818e+06	8.1241e+06	7.02554e+06	6.85522e+06	8.03885e+06	7.67305e+06	224461	211737	141294	207401	242470	0.0272389	3.89516e-06
0	TG(26:0_18:1_18:1)+NH4	TG(62:2)+NH4	TG	(26:0_18:1_18:1)	(26:0)	(18:1)	(18:1)	1016.96	C65 H126 O6 N1	8.1522e+06	8.30464e+06	8.12606e+06	1.15925e+07	1.02254e+07	9.92642e+06	7.86092e+06	1.09547e+07	1.10065e+07	18430.1	6664.1	20984.9	593162	744085	0.027681	1.68892e-05
0	TG(18:0e_14:0_16:0)+NH4	TG(48:0e)+NH4	TG	(18:0e_14:0_16:0)	(18:0e)	(14:0)	(16:0)	810.791	C51 H104 O5 N1	9.95791e+07	1.04048e+08	9.99963e+07	7.3822e+07	8.02192e+07	7.10696e+07	6.36671e+07	7.81641e+07	7.27497e+07	2.40919e+06	2.16053e+06	1.89118e+06	1.7714e+06	2.22153e+06	0.0285725	7.92111e-06
0	TG(18:1e_17:0_18:2)+NH4	TG(53:3e)+NH4	TG	(18:1e_17:0_18:2)	(18:1e)	(17:0)	(18:2)	874.822	C56 H108 O5 N1	3.53221e+07	3.54723e+07	3.52385e+07	5.4955e+07	6.67606e+07	5.60062e+07	5.81905e+07	6.22394e+07	6.1493e+07	1.93211e+06	1.63921e+06	1.79178e+06	1.76357e+06	1.85503e+06	0.0294782	2.54953e-06
0	PC(50:3)+H	PC(50:3)+H	PC	(50:3)	(50:3)			980.804	C58 H111 O8 N1 P1	1.10104e+07	9.41006e+06	7.99204e+06	1.51996e+07	5.44716e+06	1.16849e+07	9.76629e+06	9.83715e+06	1.23472e+07	383482	241330	298978	190843	340038	0.0296371	0.000725782
0	TG(18:0e_17:0_18:1)+NH4	TG(53:1e)+NH4	TG	(18:0e_17:0_18:1)	(18:0e)	(17:0)	(18:1)	878.854	C56 H112 O5 N1	2.46666e+07	2.50265e+07	2.49278e+07	1.69002e+07	1.75061e+07	1.50598e+07	1.41292e+07	1.72849e+07	1.70189e+07	491026	425383	528080	451055	533129	0.029984	1.02204e-05
0	TG(20:2e_16:0_24:1)+NH4	TG(60:3e)+NH4	TG	(20:2e_16:0_24:1)	(20:2e)	(16:0)	(24:1)	972.932	C63 H122 O5 N1	1.78291e+07	1.81656e+07	1.76895e+07	3.86638e+07	3.56609e+07	3.30382e+07	3.13019e+07	3.84861e+07	3.76907e+07	1.25742e+06	1.06842e+06	895170	996680	1.09462e+06	0.0301531	7.03995e-06
0	PC(37:2e)+H	PC(37:2e)+H	PC	(37:2e)	(37:2e)			786.637	C45 H89 O7 N1 P1	2.01643e+06	6489.92	45028.9	69797.4	5.05232e+06	4.6349e+06	5.69888e+06	7.00188e+06	6.74897e+06	317233	122511	155591	125632	166320	0.0304523	0.000143289
0	TG(20:1e_16:0_22:2)+NH4	TG(58:3e)+NH4	TG	(20:1e_16:0_22:2)	(20:1e)	(16:0)	(22:2)	944.9	C61 H118 O5 N1	8.10242e+07	8.30235e+07	8.07788e+07	1.38869e+08	1.46598e+08	1.26403e+08	1.24671e+08	1.44013e+08	1.40002e+08	4.8622e+06	4.19768e+06	3.77206e+06	4.00371e+06	4.44741e+06	0.0312212	3.73395e-06
0	TG(16:0e_18:1_22:2)+NH4	TG(56:3e)+NH4	TG	(16:0e_18:1_22:2)	(16:0e)	(18:1)	(22:2)	916.869	C59 H114 O5 N1	1.97503e+08	2.0207e+08	1.97562e+08	2.62954e+08	2.83477e+08	2.41123e+08	2.46611e+08	2.68818e+08	2.66495e+08	9.39493e+06	8.4041e+06	7.66083e+06	8.04838e+06	9.01706e+06	0.0325484	2.34516e-06
0	TG(18:1e_15:0_16:0)+NH4	TG(49:1e)+NH4	TG	(18:1e_15:0_16:0)	(18:1e)	(15:0)	(16:0)	822.791	C52 H104 O5 N1	2.47271e+07	2.6216e+07	2.56701e+07	2.14785e+07	2.41484e+07	2.1421e+07	2.16418e+07	2.39319e+07	2.37902e+07	712422	722073	820442	817271	745083	0.0332131	1.59927e-06
0	PC(42:0)+H	PC(42:0)+H	PC	(42:0)	(42:0)			874.726	C50 H101 O8 N1 P1	4007.31	36040.1	45010.9	682936	84522.7	1.04196e+06	70606.3	383814	307069	23558.1	18075.5	3737.47	5762.52	11852.2	0.0333615	0.05348
0	TG(16:0e_16:0_17:0)+NH4	TG(49:0e)+NH4	TG	(16:0e_16:0_17:0)	(16:0e)	(16:0)	(17:0)	824.807	C52 H106 O5 N1	1.6368e+07	1.65786e+07	1.72121e+07	1.28611e+07	1.46255e+07	1.26202e+07	1.16138e+07	1.38601e+07	1.56095e+07	525204	482162	386429	418605	515208	0.0340647	2.17857e-05
0	TG(20:2e_18:2_22:4)+NH4	TG(60:8e)+NH4	TG	(20:2e_18:2_22:4)	(20:2e)	(18:2)	(22:4)	962.854	C63 H112 O5 N1	1.37599e+07	1.3362e+07	1.3438e+07	4.9886e+07	4.67016e+07	4.32268e+07	4.56623e+07	4.65842e+07	5.83961e+07	1.92426e+06	1.52536e+06	1.70101e+06	1.8398e+06	1.3822e+06	0.0348032	3.36305e-05
0	TG(18:2e_16:0_17:0)+NH4	TG(51:2e)+NH4	TG	(18:2e_16:0_17:0)	(18:2e)	(16:0)	(17:0)	848.807	C54 H106 O5 N1	5.87292e+07	5.89156e+07	5.79166e+07	7.60594e+07	9.59764e+07	7.47233e+07	7.85067e+07	8.53974e+07	8.55585e+07	3.25731e+06	2.99087e+06	2.93773e+06	2.65757e+06	3.14033e+06	0.035662	1.14052e-05
0	TG(55:2e)+NH4	TG(55:2e)+NH4	TG	(55:2e)	(55:2e)			904.869	C58 H114 O5 N1	2.6416e+07	2.64826e+07	2.86154e+07	3.31912e+07	3.60491e+07	3.43484e+07	3.30254e+07	3.63473e+07	3.73914e+07	1.22348e+06	1.23442e+06	1.27327e+06	1.26035e+06	1.45098e+06	0.0363651	7.10205e-07
0	TG(18:1e_16:0_18:2)+NH4	TG(52:3e)+NH4	TG	(18:1e_16:0_18:2)	(18:1e)	(16:0)	(18:2)	860.807	C55 H106 O5 N1	5.03355e+08	4.9215e+08	4.90744e+08	7.62555e+08	9.35281e+08	8.02045e+08	8.4579e+08	8.68802e+08	8.91551e+08	3.30168e+07	3.21539e+07	3.05559e+07	3.23034e+07	3.03406e+07	0.0364618	1.46757e-06
0	TG(18:1e_15:0_18:2)+NH4	TG(51:3e)+NH4	TG	(18:1e_15:0_18:2)	(18:1e)	(15:0)	(18:2)	846.791	C54 H104 O5 N1	1.89409e+07	2.12633e+07	2.09319e+07	3.47288e+07	3.27973e+07	3.79966e+07	3.83364e+07	4.18922e+07	4.08264e+07	1.19716e+06	1.93055e+06	1.3592e+06	1.23081e+06	1.31547e+06	0.03666	9.81882e-06
0	TG(16:0_18:1_23:1)+NH4	TG(57:2)+NH4	TG	(16:0_18:1_23:1)	(16:0)	(18:1)	(23:1)	946.88	C60 H116 O6 N1	6.92538e+06	6.97244e+06	6.6429e+06	8.64082e+06	1.2781e+07	8.42372e+06	9.13855e+06	1.01259e+07	1.00284e+07	424591	399849	189990	355904	492263	0.0368849	8.83613e-05
0	TG(20:2e_16:0_18:1)+NH4	TG(54:3e)+NH4	TG	(20:2e_16:0_18:1)	(20:2e)	(16:0)	(18:1)	888.838	C57 H110 O5 N1	3.36333e+08	3.67949e+08	3.27533e+08	4.39977e+08	5.20333e+08	4.32241e+08	4.37335e+08	4.88493e+08	4.62311e+08	1.56809e+07	1.85708e+07	1.70755e+07	1.71738e+07	1.89746e+07	0.0373713	5.82892e-06
0	TG(18:2e_18:2_20:2)+NH4	TG(56:6e)+NH4	TG	(18:2e_18:2_20:2)	(18:2e)	(18:2)	(20:2)	910.822	C59 H108 O5 N1	7.4922e+07	7.25234e+07	7.34183e+07	1.57026e+08	1.81502e+08	2.65505e+08	1.67287e+08	1.74046e+08	1.74437e+08	2.7699e+06	6.95574e+06	7.0748e+06	7.4321e+06	1.29965e+07	0.0386684	0.000289244
0	TG(16:2e_24:2_24:2)+NH4	TG(64:6e)+NH4	TG	(16:2e_24:2_24:2)	(16:2e)	(24:2)	(24:2)	1022.95	C67 H124 O5 N1	408244	207419	669929	3.32112e+06	5.21258e+06	4.97243e+06	4.72349e+06	4.18771e+06	2.90486e+06	203337	250873	15044.3	268203	115113	0.0387513	0.000232994
0	TG(16:0e_14:0_18:2)+NH4	TG(48:2e)+NH4	TG	(16:0e_14:0_18:2)	(16:0e)	(14:0)	(18:2)	806.76	C51 H100 O5 N1	4.99088e+07	5.2645e+07	5.3775e+07	1.0078e+08	1.13725e+08	9.6119e+07	9.06895e+07	9.83292e+07	9.88083e+07	4.32123e+06	3.77201e+06	3.21554e+06	3.70633e+06	4.27421e+06	0.0387592	6.42375e-06
0	TG(18:1e_22:2_22:2)+NH4	TG(62:5e)+NH4	TG	(18:1e_22:2_22:2)	(18:1e)	(22:2)	(22:2)	996.932	C65 H122 O5 N1	5.04072e+06	4.79892e+06	4.94908e+06	1.87739e+07	2.00279e+07	1.71193e+07	1.75402e+07	1.99169e+07	1.92431e+07	680649	839590	622879	637305	883582	0.0390422	4.17568e-06
0	TG(16:0e_16:0_18:2)+NH4	TG(50:2e)+NH4	TG	(16:0e_16:0_18:2)	(16:0e)	(16:0)	(18:2)	834.791	C53 H104 O5 N1	3.5975e+08	3.5868e+08	3.63325e+08	4.80066e+08	5.71568e+08	4.74243e+08	4.80228e+08	5.37216e+08	5.23982e+08	2.20296e+07	1.79424e+07	2.08619e+07	1.97684e+07	2.1353e+07	0.039407	4.80924e-06
0	TG(30:1_18:1_18:1)+NH4	TG(66:3)+NH4	TG	(30:1_18:1_18:1)	(30:1)	(18:1)	(18:1)	1071	C69 H132 O6 N1	6.77585e+06	6.95512e+06	6.7363e+06	9.75019e+06	7.61644e+06	8.58336e+06	7.02852e+06	9.79959e+06	9.84611e+06	408261	359959	276776	322686	355367	0.0401886	6.43721e-05
0	TG(18:1e_18:2_20:2)+NH4	TG(56:5e)+NH4	TG	(18:1e_18:2_20:2)	(18:1e)	(18:2)	(20:2)	912.838	C59 H110 O5 N1	1.06224e+08	1.07967e+08	1.09525e+08	2.38852e+08	1.98938e+08	1.87093e+08	2.01915e+08	1.97489e+08	3.25561e+08	7.32431e+06	1.59862e+07	7.66836e+06	7.0372e+06	6.88149e+06	0.0404119	0.00066491
0	TG(16:0_18:2_24:0)+NH4	TG(58:2)+NH4	TG	(16:0_18:2_24:0)	(16:0)	(18:2)	(24:0)	960.895	C61 H118 O6 N1	5.26631e+07	5.35753e+07	5.21711e+07	6.82379e+07	8.67039e+07	6.23788e+07	5.95122e+07	4.42149e+07	4.36793e+07	2.55619e+06	2.66375e+06	1.81007e+06	2.24511e+06	2.75586e+06	0.0405782	0.000957242
0	TG(20:0e_18:2_18:2)+NH4	TG(56:4e)+NH4	TG	(20:0e_18:2_18:2)	(20:0e)	(18:2)	(18:2)	914.854	C59 H112 O5 N1	1.99031e+08	2.00275e+08	1.9959e+08	4.36519e+08	4.43882e+08	4.25662e+08	4.46341e+08	4.7319e+08	4.7223e+08	2.00371e+07	1.87502e+07	1.67853e+07	1.78045e+07	1.88427e+07	0.0407817	6.02764e-07
0	TG(18:0e_18:2_24:2)+NH4	TG(60:4e)+NH4	TG	(18:0e_18:2_24:2)	(18:0e)	(18:2)	(24:2)	970.916	C63 H120 O5 N1	2.59009e+07	2.61924e+07	2.55887e+07	7.11243e+07	7.86011e+07	6.56038e+07	6.55365e+07	7.49262e+07	7.2966e+07	3.37147e+06	2.88134e+06	2.57574e+06	2.78041e+06	2.99913e+06	0.0408465	5.22183e-06
0	TG(18:1e_18:2_22:4)+NH4	TG(58:7e)+NH4	TG	(18:1e_18:2_22:4)	(18:1e)	(18:2)	(22:4)	936.838	C61 H110 O5 N1	4.49602e+07	4.33361e+07	4.5762e+07	8.60623e+07	9.85795e+07	1.20834e+08	1.27554e+08	1.27949e+08	1.28658e+08	1.83605e+06	1.582e+06	6.54682e+06	1.27902e+07	2.15097e+06	0.0412643	1.10406e-05
0	TG(20:2e_20:2_22:2)+NH4	TG(62:6e)+NH4	TG	(20:2e_20:2_22:2)	(20:2e)	(20:2)	(22:2)	994.916	C65 H120 O5 N1	8.86002e+06	7.06334e+06	7.17586e+06	2.43052e+07	2.78008e+07	2.34549e+07	2.59293e+07	2.70539e+07	2.48197e+07	782782	1.71326e+06	1.47977e+06	687498	857324	0.0427761	6.11063e-06
0	TG(20:2e_16:0_22:2)+H	TG(58:4e)+H	TG	(20:2e_16:0_22:2)	(20:2e)	(16:0)	(22:2)	925.858	C61 H113 O5	2.87913e+06	2.87312e+06	2.97077e+06	7.22767e+06	8.4748e+06	6.81477e+06	6.65561e+06	7.21679e+06	6.97657e+06	363963	340039	229312	302798	319508	0.043046	1.20347e-05
0	TG(18:1e_14:0_18:2)+NH4	TG(50:3e)+NH4	TG	(18:1e_14:0_18:2)	(18:1e)	(14:0)	(18:2)	832.775	C53 H102 O5 N1	7.8594e+07	8.17692e+07	7.97013e+07	1.55595e+08	1.85148e+08	1.55478e+08	1.67051e+08	1.70823e+08	1.65627e+08	8.03111e+06	7.29511e+06	6.91293e+06	7.09497e+06	7.17656e+06	0.0432526	2.09567e-06
0	TG(20:2e_16:0_22:2)+NH4	TG(58:4e)+NH4	TG	(20:2e_16:0_22:2)	(20:2e)	(16:0)	(22:2)	942.885	C61 H116 O5 N1	1.01103e+08	1.00961e+08	1.00681e+08	2.06304e+08	2.40225e+08	2.23991e+08	2.27627e+08	2.47642e+08	2.09146e+08	1.15407e+07	1.00013e+07	8.9363e+06	9.59789e+06	1.03386e+07	0.0438912	2.52204e-06
0	PC(41:3)+H	PC(41:3)+H	PC	(41:3)	(41:3)			854.663	C49 H93 O8 N1 P1	269390	225553	56885	380666	29235.4	323492	166048	342580	442855	1906.56	9489.63	38359.4	2491.8	5614.12	0.0443651	0.0145011
0	TG(18:1e_16:0_18:1)+NH4	TG(52:2e)+NH4	TG	(18:1e_16:0_18:1)	(18:1e)	(16:0)	(18:1)	862.822	C55 H108 O5 N1	4.52165e+08	9.73148e+08	9.69553e+08	7.87191e+08	8.9825e+08	7.00168e+08	7.55023e+08	7.68342e+08	8.18235e+08	4.14784e+07	3.88446e+07	2.9788e+07	3.09233e+07	3.63099e+07	0.045011	1.02085e-05
0	TG(18:0e_18:2_22:3)+NH4	TG(58:5e)+NH4	TG	(18:0e_18:2_22:3)	(18:0e)	(18:2)	(22:3)	940.869	C61 H114 O5 N1	7.6313e+07	7.08134e+07	7.24115e+07	1.80504e+08	2.18209e+08	1.68586e+08	1.96033e+08	2.03474e+08	2.04543e+08	1.0149e+07	8.90222e+06	8.48434e+06	8.47224e+06	8.99047e+06	0.045414	9.8342e-06
0	PC(44:3)+H	PC(44:3)+H	PC	(44:3)	(44:3)			896.71	C52 H99 O8 N1 P1	1.67604e+06	7878.92	1.01261e+06	51384	2.33346e+06	3.08181e+06	3.04479e+06	3.22383e+06	3.47953e+06	177511	137268	127259	101852	150352	0.045784	6.45659e-05
0	PC(42:2)+H	PC(42:2)+H	PC	(42:2)	(42:2)			870.695	C50 H97 O8 N1 P1	34998.1	68476.7	9639.45	318112	43098.9	21451.2	67980.4	131149	154441	5388.3	5584.7	3562.4	2098.01	2822.37	0.0465315	0.0190372
0	TG(18:0e_16:0_18:1)+NH4	TG(52:1e)+NH4	TG	(18:0e_16:0_18:1)	(18:0e)	(16:0)	(18:1)	864.838	C55 H110 O5 N1	3.62716e+08	3.86232e+08	3.59269e+08	1.99062e+08	2.20613e+08	1.85752e+08	1.76084e+08	2.06299e+08	2.09692e+08	1.04972e+07	9.64564e+06	8.0958e+06	8.44926e+06	1.0339e+07	0.0471003	8.57073e-06
0	TG(30:1_16:0_18:2)+NH4	TG(64:3)+NH4	TG	(30:1_16:0_18:2)	(30:1)	(16:0)	(18:2)	1042.97	C67 H128 O6 N1	6.94266e+06	7.34867e+06	7.14267e+06	1.2975e+07	1.13637e+07	1.12639e+07	9.91567e+06	1.27208e+07	1.25371e+07	662985	581143	497843	503077	621823	0.0495989	1.27585e-05
0	TG(18:1e_17:1_18:2)+NH4	TG(53:4e)+NH4	TG	(18:1e_17:1_18:2)	(18:1e)	(17:1)	(18:2)	872.807	C56 H106 O5 N1	1.65964e+07	1.65458e+07	1.65649e+07	3.63975e+07	4.42016e+07	3.64006e+07	3.86947e+07	3.98729e+07	4.09839e+07	2.0378e+06	2.13051e+06	1.63058e+06	2.07402e+06	2.13954e+06	0.0500238	3.84656e-06
0	TG(16:0e_15:0_18:2)+NH4	TG(49:2e)+NH4	TG	(16:0e_15:0_18:2)	(16:0e)	(15:0)	(18:2)	820.775	C52 H102 O5 N1	1.59219e+07	1.61947e+07	1.59778e+07	2.53459e+07	3.27537e+07	2.59048e+07	2.67167e+07	2.63835e+07	2.8897e+07	1.59128e+06	1.44769e+06	1.41095e+06	1.29917e+06	1.43159e+06	0.0510515	1.31803e-05
0	TG(53:2e)+NH4	TG(53:2e)+NH4	TG	(53:2e)	(53:2e)			876.838	C56 H110 O5 N1	6.1216e+06	6.75391e+06	4.76872e+06	8.08926e+06	8.37892e+06	1.02643e+07	7.73169e+06	7.44694e+06	8.99023e+06	440091	389448	410329	508343	462466	0.0516367	4.73968e-05
0	TG(14:0e_14:0_16:0)+NH4	TG(44:0e)+NH4	TG	(14:0e_14:0_16:0)	(14:0e)	(14:0)	(16:0)	754.728	C47 H96 O5 N1	4.85052e+06	4.47364e+06	4.87122e+06	5.77023e+06	6.88795e+06	5.6969e+06	5.09097e+06	5.91849e+06	5.93258e+06	343869	217315	235364	414281	326807	0.0520758	1.62299e-05
0	PC(38:1e)+H	PC(38:1e)+H	PC	(38:1e)	(38:1e)			802.668	C46 H93 O7 N1 P1	1.37034e+07	1.4095e+07	1.38894e+07	1.89391e+07	9.83054e+06	1.25686e+07	1.05287e+07	1.39361e+07	1.28551e+07	4324.29	8163.44	1.40672e+06	11807.6	1.68681e+06	0.0522082	0.000104196
0	TG(18:2e_16:0_18:2)+NH4	TG(52:4e)+NH4	TG	(18:2e_16:0_18:2)	(18:2e)	(16:0)	(18:2)	858.791	C55 H104 O5 N1	1.2585e+08	1.25589e+08	1.23594e+08	3.35085e+08	4.58333e+08	3.59551e+08	3.7142e+08	3.9176e+08	3.92115e+08	2.11078e+07	1.88772e+07	2.13792e+07	2.10175e+07	2.07251e+07	0.0522541	1.22832e-05
0	TG(18:0e_16:0_20:1)+NH4	TG(54:1e)+NH4	TG	(18:0e_16:0_20:1)	(18:0e)	(16:0)	(20:1)	892.869	C57 H114 O5 N1	1.02124e+08	9.93174e+07	9.78041e+07	5.99432e+07	5.93555e+07	5.23762e+07	4.80184e+07	6.00432e+07	6.01802e+07	3.41081e+06	3.0037e+06	2.40825e+06	2.59473e+06	3.39304e+06	0.0528998	1.14409e-05
0	PC(36:1e)+H	PC(36:1e)+H	PC	(36:1e)	(36:1e)			774.637	C44 H89 O7 N1 P1	1.14594e+08	1.15886e+08	8.77855e+07	1.17267e+08	6.25481e+07	7.96416e+07	1.17346e+07	8.94203e+07	9.00023e+07	1.82181e+06	247215	6.80757e+06	834629	8.38955e+06	0.0543001	0.00721132
0	PC(26:0_22:3)+H	PC(48:3)+H	PC	(26:0_22:3)	(26:0)	(22:3)		952.773	C56 H107 O8 N1 P1	4.59435e+06	3.96746e+06	3.85436e+06	1.07014e+07	62780.3	6.44927e+06	5.61808e+06	7.92648e+06	8.33808e+06	476904	185682	239578	310550	339111	0.054652	0.0120949
0	TG(18:1e_18:3_20:3)+NH4	TG(56:7e)+NH4	TG	(18:1e_18:3_20:3)	(18:1e)	(18:3)	(20:3)	908.807	C59 H106 O5 N1	3.16789e+07	3.16247e+07	3.18162e+07	8.10421e+07	1.08667e+08	8.80331e+07	9.1469e+07	9.54964e+07	9.36268e+07	4.78888e+06	4.07064e+06	6.02557e+06	4.57207e+06	6.63819e+06	0.0546737	7.53426e-06
0	TG(16:1e_22:2_22:2)+NH4	TG(60:5e)+NH4	TG	(16:1e_22:2_22:2)	(16:1e)	(22:2)	(22:2)	968.9	C63 H118 O5 N1	2.5452e+07	2.52169e+07	2.43461e+07	7.35542e+07	8.57465e+07	6.91225e+07	7.35389e+07	8.09228e+07	7.67871e+07	4.87984e+06	4.21933e+06	3.96497e+06	4.04714e+06	4.33494e+06	0.0555432	6.26439e-06
0	TG(18:0e_16:0_22:1)+NH4	TG(56:1e)+NH4	TG	(18:0e_16:0_22:1)	(18:0e)	(16:0)	(22:1)	920.9	C59 H118 O5 N1	3.32961e+07	3.33566e+07	3.14786e+07	2.63404e+07	2.31785e+07	2.23225e+07	1.91794e+07	2.55872e+07	2.54999e+07	1.41009e+06	1.50672e+06	1.00302e+06	1.157e+06	1.47688e+06	0.056611	2.17922e-05
0	TG(20:1e_16:0_18:1)+NH4	TG(54:2e)+NH4	TG	(20:1e_16:0_18:1)	(20:1e)	(16:0)	(18:1)	890.854	C57 H112 O5 N1	309505280	3.07835e+08	2.99971e+08	2.76446e+08	3.22039e+08	2.6232e+08	2.59179e+08	2.9447e+08	2.93266e+08	1.83832e+07	1.66604e+07	1.41894e+07	1.54111e+07	1.75027e+07	0.0573942	8.5071e-06
0	TG(18:2e_18:1_18:2)+NH4	TG(54:5e)+NH4	TG	(18:2e_18:1_18:2)	(18:2e)	(18:1)	(18:2)	884.807	C57 H106 O5 N1	7.82249e+07	8.11345e+07	7.61984e+07	2.3955e+08	3.12105e+08	2.56691e+08	2.69558e+08	2.76216e+08	2.63099e+08	1.67657e+07	1.51203e+07	1.50561e+07	1.6824e+07	1.60397e+07	0.0579282	5.22154e-06
0	PC(42:6e)+H	PC(42:6e)+H	PC	(42:6e)	(42:6e)			848.653	C50 H91 O7 N1 P1	267495	401930	259791	1.17001e+06	511314	917680	802892	1.00106e+06	842341	27253.2	53225.6	53219.3	6638.22	96638.6	0.0581493	0.000402708
0	TG(20:2e_16:0_18:2)+NH4	TG(54:4e)+NH4	TG	(20:2e_16:0_18:2)	(20:2e)	(16:0)	(18:2)	886.822	C57 H108 O5 N1	2.40615e+08	2.33429e+08	2.39527e+08	4.77804e+08	5.32771e+08	4.66498e+08	4.91733e+08	5.18995e+08	5.22882e+08	3.31729e+07	3.18266e+07	2.53993e+07	3.11385e+07	2.62052e+07	0.0583299	1.23068e-06
0	TG(16:0e_18:2_18:2)+NH4	TG(52:4e)+NH4	TG	(16:0e_18:2_18:2)	(16:0e)	(18:2)	(18:2)	858.791	C55 H104 O5 N1	4.9058e+07	4.75943e+07	4.73395e+07	9.0236e+07	1.19192e+08	8.64649e+07	9.86561e+07	1.03007e+08	9.92993e+07	6.89675e+06	6.15556e+06	5.0399e+06	5.76802e+06	6.33388e+06	0.0595992	2.46581e-05
0	TG(16:0e_16:0_18:0)+NH4	TG(50:0e)+NH4	TG	(16:0e_16:0_18:0)	(16:0e)	(16:0)	(18:0)	838.822	C53 H108 O5 N1	1.14227e+08	1.11473e+08	1.12006e+08	7.03601e+07	7.484e+07	6.59159e+07	5.2842e+07	6.99508e+07	6.94834e+07	4.69312e+06	4.26093e+06	2.81364e+06	3.43277e+06	4.72968e+06	0.0598445	2.66028e-05
0	TG(20:1e_18:3_22:3)+NH4	TG(60:7e)+NH4	TG	(20:1e_18:3_22:3)	(20:1e)	(18:3)	(22:3)	964.869	C63 H114 O5 N1	2.38281e+07	2.38511e+07	2.36735e+07	6.94777e+07	8.79371e+07	7.45556e+07	7.86175e+07	7.99646e+07	7.93249e+07	5.46392e+06	4.60821e+06	4.43101e+06	4.7841e+06	4.93465e+06	0.0604943	1.57273e-06
0	TG(26:0_18:1_18:2)+NH4	TG(62:3)+NH4	TG	(26:0_18:1_18:2)	(26:0)	(18:1)	(18:2)	1014.94	C65 H124 O6 N1	1.54569e+07	1.59897e+07	1.58571e+07	3.01012e+07	3.36278e+07	2.64761e+07	2.46143e+07	3.11813e+07	2.99919e+07	2.11103e+06	1.86451e+06	1.46388e+06	1.60507e+06	2.02889e+06	0.0621926	2.99605e-05
0	TG(16:1e_18:2_18:2)+NH4	TG(52:5e)+NH4	TG	(16:1e_18:2_18:2)	(16:1e)	(18:2)	(18:2)	856.775	C55 H102 O5 N1	2.22276e+06	914140	2.17894e+06	3.26526e+07	3.71551e+07	7.35555e+06	6.86172e+06	3.27872e+07	3.21953e+07	2.45563e+06	279226	361510	2.203e+06	2.03573e+06	0.0630407	0.0121472
0	TG(30:1_16:0_16:0)+NH4	TG(62:1)+NH4	TG	(30:1_16:0_16:0)	(30:1)	(16:0)	(16:0)	1018.97	C65 H128 O6 N1	2.30201e+06	2.10687e+06	2.23808e+06	3.24708e+06	2.39271e+06	2.85654e+06	1.65249e+06	3.15695e+06	3.04171e+06	171042	199526	113541	185730	156453	0.0630739	0.000368071
0	TG(18:2e_18:2_22:4)+NH4	TG(58:8e)+NH4	TG	(18:2e_18:2_22:4)	(18:2e)	(18:2)	(22:4)	934.822	C61 H108 O5 N1	2.9313e+06	3.12301e+06	2.625e+06	8.98975e+06	1.20292e+07	1.24002e+07	1.16297e+07	1.07299e+07	1.23878e+07	903114	929462	414151	852221	712341	0.0644051	1.9319e-06
0	TG(18:1e_22:3_22:3)+NH4	TG(62:7e)+NH4	TG	(18:1e_22:3_22:3)	(18:1e)	(22:3)	(22:3)	992.9	C65 H118 O5 N1	6.5289e+06	6.30153e+06	6.34602e+06	2.0509e+07	7.35996e+06	1.93648e+07	2.05016e+07	2.10103e+07	2.45851e+07	1.65614e+06	1.54313e+06	663487	612719	1.53241e+06	0.064725	0.00230159
0	TG(18:1_12:0_14:0)+NH4	TG(44:1)+NH4	TG	(18:1_12:0_14:0)	(18:1)	(12:0)	(14:0)	766.692	C47 H92 O6 N1	1.11895e+07	1.24416e+07	1.13326e+07	1.79775e+07	2.24874e+07	1.72796e+07	1.48186e+07	2.04191e+07	1.88827e+07	1.74046e+06	1.21151e+06	775945	1.51133e+06	973216	0.0661693	5.49122e-05
0	TG(16:0e_16:0_18:3)+NH4	TG(50:3e)+NH4	TG	(16:0e_16:0_18:3)	(16:0e)	(16:0)	(18:3)	832.775	C53 H102 O5 N1	3.31846e+07	3.22245e+07	3.34338e+07	5.30579e+07	8.91173e+07	5.43916e+07	5.99049e+07	5.76868e+07	5.73957e+07	4.78459e+06	3.88205e+06	3.79343e+06	4.38458e+06	4.3996e+06	0.0667017	0.000348068
0	TG(18:1e_18:2_18:3)+NH4	TG(54:6e)+NH4	TG	(18:1e_18:2_18:3)	(18:1e)	(18:2)	(18:3)	882.791	C57 H104 O5 N1	2.87004e+07	2.77076e+07	2.83106e+07	8.25414e+07	1.08341e+08	8.36835e+07	8.80387e+07	9.26832e+07	9.2044e+07	6.79933e+06	5.65615e+06	5.73723e+06	6.3335e+06	6.7041e+06	0.0671922	1.31308e-05
0	TG(18:1e_18:2_22:3)+NH4	TG(58:6e)+NH4	TG	(18:1e_18:2_22:3)	(18:1e)	(18:2)	(22:3)	938.854	C61 H112 O5 N1	7.20459e+07	7.40259e+07	7.3018e+07	1.81179e+08	2.17577e+08	1.79049e+08	2.14026e+08	2.19524e+08	1.94126e+08	1.52892e+07	1.21086e+07	1.40138e+07	1.45133e+07	1.41834e+07	0.068445	6.84664e-06
0	TG(26:0_16:0_18:1)+NH4	TG(60:1)+NH4	TG	(26:0_16:0_18:1)	(26:0)	(16:0)	(18:1)	990.942	C63 H124 O6 N1	6.48419e+06	6.4724e+06	6.57149e+06	7.85099e+06	8.42736e+06	7.48834e+06	5.73157e+06	8.85568e+06	8.9177e+06	602144	549916	442842	471062	672247	0.0694613	0.000105601
0	TG(16:0_14:0_18:1)+NH4	TG(48:1)+NH4	TG	(16:0_14:0_18:1)	(16:0)	(14:0)	(18:1)	822.755	C51 H100 O6 N1	4.07297e+08	4.19715e+08	3.98686e+08	3.75251e+08	5.22228e+08	3.66673e+08	3.8858e+08	4.08366e+08	4.00301e+08	3.14884e+07	2.91484e+07	2.81334e+07	2.61539e+07	3.02243e+07	0.0695773	6.47016e-05
0	TG(16:0_12:0_18:1)+NH4	TG(46:1)+NH4	TG	(16:0_12:0_18:1)	(16:0)	(12:0)	(18:1)	794.723	C49 H96 O6 N1	9.94206e+07	1.02584e+08	9.6247e+07	1.14988e+08	1.62477e+08	1.05571e+08	1.07577e+08	1.22089e+08	1.18959e+08	9.39493e+06	8.67308e+06	8.68016e+06	8.36851e+06	9.17698e+06	0.0718269	0.000176801
0	TG(20:2e_20:2_22:4)+NH4	TG(62:8e)+NH4	TG	(20:2e_20:2_22:4)	(20:2e)	(20:2)	(22:4)	990.885	C65 H116 O5 N1	4.61047e+06	4.77915e+06	4.7591e+06	1.84472e+07	1.99784e+07	1.80237e+07	1.84449e+07	1.91844e+07	1.99092e+07	1.92731e+06	1.2308e+06	1.45348e+06	1.22548e+06	1.17306e+06	0.0733733	5.09972e-07
0	PC(37:1)+H	PC(37:1)+H	PC	(37:1)	(37:1)			802.632	C45 H89 O8 N1 P1	335139	300705	475460	597499	190665	316026	207487	356477	315759	35779.4	23867.4	13263.9	14710.8	14845.6	0.073908	0.000934058
0	TG(16:1e_14:0_16:0)+NH4	TG(46:1e)+NH4	TG	(16:1e_14:0_16:0)	(16:1e)	(14:0)	(16:0)	780.744	C49 H98 O5 N1	1.3729e+07	1.39759e+07	1.20911e+07	1.16301e+07	1.52601e+07	1.31829e+07	1.17474e+07	1.4371e+07	1.558e+07	1.11425e+06	816404	1.05318e+06	799063	1.43621e+06	0.0744084	1.94766e-05
0	TG(30:0_18:2_18:2)+NH4	TG(66:4)+NH4	TG	(30:0_18:2_18:2)	(30:0)	(18:2)	(18:2)	1068.99	C69 H130 O6 N1	5.98915e+06	6.20682e+06	6.07635e+06	1.45358e+07	1.3361e+07	1.31879e+07	1.19573e+07	1.5024e+07	1.475e+07	1.25215e+06	1.07223e+06	858655	948734	1.08405e+06	0.0763885	1.06822e-05
0	TG(18:0_16:0_24:1)+NH4	TG(58:1)+NH4	TG	(18:0_16:0_24:1)	(18:0)	(16:0)	(24:1)	962.911	C61 H120 O6 N1	1.55187e+07	1.54805e+07	1.5433e+07	1.98108e+07	2.21259e+07	1.73337e+07	1.36681e+07	1.96162e+07	1.90779e+07	1.45536e+06	1.38986e+06	1.00307e+06	1.56944e+06	1.63459e+06	0.0768046	0.000104817
0	TG(18:0e_18:2_18:3)+NH4	TG(54:5e)+NH4	TG	(18:0e_18:2_18:3)	(18:0e)	(18:2)	(18:3)	884.807	C57 H106 O5 N1	4.13733e+07	4.0644e+07	4.02431e+07	1.57543e+08	1.98136e+08	8.81697e+07	1.75916e+08	1.70332e+08	1.09325e+08	1.23575e+07	1.06227e+07	1.02116e+07	1.20054e+07	1.27924e+07	0.0781657	0.0014372
0	TG(18:2e_14:0_18:2)+NH4	TG(50:4e)+NH4	TG	(18:2e_14:0_18:2)	(18:2e)	(14:0)	(18:2)	830.76	C53 H100 O5 N1	9.22723e+06	9.39558e+06	8.75991e+06	2.50157e+07	3.40427e+07	2.27904e+07	2.39359e+07	2.49758e+07	2.79517e+07	2.21785e+06	2.11236e+06	2.20337e+06	2.21812e+06	2.17799e+06	0.0817501	0.000128173
0	TG(18:2e_18:2_18:2)+NH4	TG(54:6e)+NH4	TG	(18:2e_18:2_18:2)	(18:2e)	(18:2)	(18:2)	882.791	C57 H104 O5 N1	1.17039e+07	1.36211e+07	1.19789e+07	3.83123e+07	5.65984e+07	4.20172e+07	4.66179e+07	4.98943e+07	4.61898e+07	4.18953e+06	3.9069e+06	3.64288e+06	4.0804e+06	3.94034e+06	0.081884	2.40799e-05
0	PC(48:4)+H	PC(48:4)+H	PC	(48:4)	(48:4)			950.757	C56 H105 O8 N1 P1	1.35879e+06	1.37819e+06	1.47754e+06	4.88132e+06	2.95034e+06	3.64247e+06	3.2675e+06	3.79788e+06	4.00422e+06	467433	261604	391620	4430.83	325796	0.0821453	9.7864e-05
0	TG(26:0_18:2_20:2)+NH4	TG(64:4)+NH4	TG	(26:0_18:2_20:2)	(26:0)	(18:2)	(20:2)	1040.96	C67 H126 O6 N1	7.173e+06	7.13803e+06	6.92356e+06	2.13582e+07	2.3393e+07	1.9415e+07	1.85283e+07	2.21741e+07	2.13293e+07	1.9899e+06	1.74938e+06	1.43682e+06	1.58911e+06	1.90838e+06	0.0827319	1.00367e-05
0	TG(17:0_18:2_24:2)+NH4	TG(59:4)+NH4	TG	(17:0_18:2_24:2)	(17:0)	(18:2)	(24:2)	970.88	C62 H116 O6 N1	4.94996e+06	5.15348e+06	4.58447e+06	9.84572e+06	1.525e+07	9.81873e+06	1.07649e+07	1.1809e+07	1.16952e+07	1.09176e+06	890392	766048	994365	1.17612e+06	0.0828928	0.000122483
0	TG(16:0e_18:2_18:3)+NH4	TG(52:5e)+NH4	TG	(16:0e_18:2_18:3)	(16:0e)	(18:2)	(18:3)	856.775	C55 H102 O5 N1	2.79023e+07	3.31902e+07	2.75352e+07	6.96876e+07	1.02609e+08	7.3141e+07	8.40239e+07	8.16364e+07	7.78819e+07	6.93864e+06	8.03028e+06	5.71391e+06	6.97567e+06	7.10212e+06	0.082903	5.97293e-05
0	TG(18:1_18:2_24:0)+NH4	TG(60:3)+NH4	TG	(18:1_18:2_24:0)	(18:1)	(18:2)	(24:0)	986.911	C63 H120 O6 N1	4.84818e+07	4.86359e+07	4.77061e+07	8.8191e+07	1.17833e+08	8.43501e+07	8.30429e+07	9.71406e+07	9.10657e+07	9.3757e+06	8.12155e+06	6.49476e+06	7.11934e+06	8.88962e+06	0.0844913	6.6272e-05
0	TG(18:1_24:2_24:2)+NH4	TG(66:5)+NH4	TG	(18:1_24:2_24:2)	(18:1)	(24:2)	(24:2)	1066.97	C69 H128 O6 N1	4.33379e+06	4.35888e+06	4.43742e+06	1.52212e+07	1.50262e+07	1.27985e+07	1.25069e+07	1.4775e+07	1.45385e+07	1.44677e+06	1.20196e+06	1.07625e+06	1.11833e+06	1.29355e+06	0.0881163	6.6133e-06
0	TG(20:2e_18:2_22:2)+NH4	TG(60:6e)+NH4	TG	(20:2e_18:2_22:2)	(20:2e)	(18:2)	(22:2)	966.885	C63 H116 O5 N1	3.78326e+07	3.39667e+07	3.72169e+07	1.13846e+08	3.09699e+07	1.08499e+08	1.16578e+08	6.33599e+07	1.18205e+08	8.55096e+06	7.79685e+06	7.47551e+06	7.63413e+06	7.86859e+06	0.0898652	0.00516496
0	TG(25:1_16:0_18:2)+NH4	TG(59:3)+NH4	TG	(25:1_16:0_18:2)	(25:1)	(16:0)	(18:2)	972.895	C62 H118 O6 N1	6.43809e+06	5.84011e+06	6.1247e+06	1.23331e+07	1.52129e+07	1.15395e+07	1.24185e+07	1.24952e+07	1.21155e+07	1.38316e+06	1.22388e+06	988348	1.03059e+06	1.26364e+06	0.0923403	2.14026e-05
0	TG(25:0_16:0_18:2)+NH4	TG(59:2)+NH4	TG	(25:0_16:0_18:2)	(25:0)	(16:0)	(18:2)	974.911	C62 H120 O6 N1	4.17324e+06	4.40977e+06	4.11445e+06	7.63258e+06	8.76086e+06	6.74624e+06	6.3432e+06	7.31456e+06	7.41594e+06	647548	746484	634031	671515	777566	0.0950538	4.51401e-05
0	PC(50:2)+H	PC(50:2)+H	PC	(50:2)	(50:2)			982.82	C58 H113 O8 N1 P1	400252	476486	6.00899e+06	101224	188413	484206	889567	364976	217928	52830.8	73353.6	50841.4	7202.09	20345.8	0.0953683	0.0173398
0	TG(20:1_20:2_24:2)+NH4	TG(64:5)+NH4	TG	(20:1_20:2_24:2)	(20:1)	(20:2)	(24:2)	1038.94	C67 H124 O6 N1	6.48915e+06	6.86644e+06	6.52056e+06	2.50052e+07	3.31479e+07	2.371e+07	2.43575e+07	2.72235e+07	2.5669e+07	2.98099e+06	2.60515e+06	2.26412e+06	2.36633e+06	2.76002e+06	0.0967624	5.65619e-05
0	TG(68:5)+NH4	TG(68:5)+NH4	TG	(68:5)	(68:5)			1095	C71 H132 O6 N1	4.41985e+06	4.30392e+06	4.47341e+06	1.25157e+07	1.0358e+07	1.10478e+07	1.0269e+07	1.24947e+07	1.2616e+07	1.31253e+06	1.07303e+06	997360	1.00987e+06	1.156e+06	0.0977146	2.00215e-05
0	PC(44:4)+H	PC(44:4)+H	PC	(44:4)	(44:4)			894.695	C52 H97 O8 N1 P1	576351	1.05291e+06	1.27389e+06	3.75665e+06	2.90617e+06	3.51525e+06	2.16647e+06	2.9271e+06	2.62627e+06	447583	191788	153586	217146	376338	0.0980422	0.000171928
0	TG(16:0_14:0_14:0)+NH4	TG(44:0)+NH4	TG	(16:0_14:0_14:0)	(16:0)	(14:0)	(14:0)	768.708	C47 H94 O6 N1	3.53505e+07	3.63102e+07	3.61506e+07	5.04894e+07	6.96557e+07	4.68849e+07	4.97289e+07	5.62687e+07	5.43918e+07	5.99084e+06	5.37506e+06	5.426e+06	5.89491e+06	5.40635e+06	0.101445	0.000100381
0	TG(16:1_14:0_18:2)+NH4	TG(48:3)+NH4	TG	(16:1_14:0_18:2)	(16:1)	(14:0)	(18:2)	818.723	C51 H96 O6 N1	5.12803e+07	6.78303e+07	6.45331e+07	1.41977e+08	1.98786e+08	1.07379e+08	1.32812e+08	1.57723e+08	1.53237e+08	1.89579e+07	1.41209e+07	1.31928e+07	1.45232e+07	1.54492e+07	0.101667	0.000349217
0	PC(35:2e)+H	PC(35:2e)+H	PC	(35:2e)	(35:2e)			758.606	C43 H85 O7 N1 P1	1.55747e+07	1.55209e+07	1.48666e+07	3.40184e+07	1.96937e+07	2.51399e+07	1.08583e+07	1.31488e+07	2.593e+07	2.44129e+06	1.8897e+06	2.04392e+06	1.79576e+06	2.13965e+06	0.108792	0.00254827
0	TG(15:0_16:0_18:1)+NH4	TG(49:1)+NH4	TG	(15:0_16:0_18:1)	(15:0)	(16:0)	(18:1)	836.77	C52 H102 O6 N1	8.68713e+07	8.12965e+07	8.78158e+07	6.14983e+07	6.84842e+07	5.30023e+07	5.5802e+07	5.84376e+07	5.91431e+07	5.69298e+06	7.06063e+06	5.66013e+06	7.24644e+06	6.97992e+06	0.110693	2.37638e-05
0	TG(16:0_17:0_18:1)+NH4	TG(51:1)+NH4	TG	(16:0_17:0_18:1)	(16:0)	(17:0)	(18:1)	864.801	C54 H106 O6 N1	1.08383e+08	1.02307e+08	1.07736e+08	6.1237e+07	8.13059e+07	5.9317e+07	5.88959e+07	6.78366e+07	6.61104e+07	7.68832e+06	7.84864e+06	7.04775e+06	7.54731e+06	6.84127e+06	0.110876	6.13307e-05
0	TG(16:0_14:0_16:0)+NH4	TG(46:0)+NH4	TG	(16:0_14:0_16:0)	(16:0)	(14:0)	(16:0)	796.739	C49 H98 O6 N1	1.06407e+08	1.10208e+08	1.04159e+08	1.18652e+08	1.65146e+08	1.1944e+08	1.15317e+08	1.33636e+08	1.19415e+08	1.52946e+07	1.53554e+07	1.39446e+07	1.29634e+07	1.50118e+07	0.111141	0.00010908
0	TG(18:0_16:0_22:1)+NH4	TG(56:1)+NH4	TG	(18:0_16:0_22:1)	(18:0)	(16:0)	(22:1)	934.88	C59 H116 O6 N1	3.11066e+07	3.17261e+07	3.10217e+07	2.79461e+07	3.38398e+07	2.49198e+07	2.23617e+07	2.93959e+07	2.66629e+07	3.65978e+06	3.30198e+06	2.53092e+06	2.58365e+06	3.50867e+06	0.11361	9.92582e-05
0	DG(30:3e)+H	DG(30:3e)+H	DG	(30:3e)	(30:3e)			521.456	C33 H61 O4	2.80334e+06	2.55082e+06	2.97865e+06	2.65183e+06	3.45209e+06	2.0209e+06	2.18174e+06	2.29311e+06	2.44146e+06	255533	181045	341127	293444	355837	0.115179	0.000506045
0	TG(16:0_16:0_18:1)+NH4	TG(50:1)+NH4	TG	(16:0_16:0_18:1)	(16:0)	(16:0)	(18:1)	850.786	C53 H104 O6 N1	6.78091e+08	6.85063e+08	6.72823e+08	4.64863e+08	6.221e+08	4.8099e+08	4.78636e+08	5.1078e+08	4.90947e+08	6.72373e+07	6.70996e+07	5.70158e+07	5.83086e+07	6.06642e+07	0.120121	3.08254e-05
0	TG(17:0_18:1_20:1)+NH4	TG(55:2)+NH4	TG	(17:0_18:1_20:1)	(17:0)	(18:1)	(20:1)	918.848	C58 H112 O6 N1	2.96745e+07	3.06547e+07	3.06422e+07	2.22811e+07	2.99965e+07	2.09084e+07	2.11632e+07	2.29425e+07	2.26352e+07	1.84992e+06	3.89502e+06	1.79082e+06	2.98425e+06	3.61627e+06	0.12016	0.000212307
0	SM(t38:1)+H	SM(t38:1)+H	SM	(t38:1)	(t38:1)			775.632	C43 H88 O7 N2 P1	2.5658e+06	2.52553e+06	2.86536e+06	1.44992e+06	1.29737e+07	1.18661e+07	1.70106e+07	1.08625e+07	1.16399e+07	735872	2.00507e+06	332201	424185	4.47353e+06	0.123862	0.00101063
0	TG(15:0_16:1_18:1)+NH4	TG(49:2)+NH4	TG	(15:0_16:1_18:1)	(15:0)	(16:1)	(18:1)	834.755	C52 H100 O6 N1	6.91573e+07	6.91369e+07	6.77386e+07	8.00995e+07	1.46761e+08	9.75919e+07	9.41753e+07	9.17459e+07	1.05488e+08	1.48798e+07	1.37552e+07	1.31487e+07	1.33725e+07	1.1682e+07	0.124754	0.0003431
0	TG(16:0_12:0_18:2)+NH4	TG(46:2)+NH4	TG	(16:0_12:0_18:2)	(16:0)	(12:0)	(18:2)	792.708	C49 H94 O6 N1	4.35896e+07	4.57435e+07	4.49045e+07	9.57142e+07	1.37515e+08	8.47134e+07	9.97168e+07	1.05769e+08	1.01233e+08	1.66085e+07	1.26052e+07	1.2013e+07	1.23736e+07	1.35495e+07	0.12695	0.000158228
0	TG(18:0e_16:0_18:0)+NH4	TG(52:0e)+NH4	TG	(18:0e_16:0_18:0)	(18:0e)	(16:0)	(18:0)	866.854	C55 H112 O5 N1	4.1854e+07	3.80846e+07	4.03775e+07	2.27873e+07	2.52726e+07	2.24822e+07	1.42924e+07	2.45297e+07	2.38926e+07	3.38933e+06	3.00561e+06	1.7331e+06	2.85114e+06	3.39221e+06	0.130094	0.000182802
0	PC(29:1)+H	PC(29:1)+H	PC	(29:1)	(29:1)			690.507	C37 H73 O8 N1 P1	1.18538e+07	1.85819e+07	1.12764e+07	1.66585e+07	6.08523e+06	1.85626e+07	5.64519e+06	1.26056e+07	1.22578e+07	1.86709e+06	1.7421e+06	1.35278e+06	1.05402e+06	1.29796e+06	0.132604	0.00812117
0	TG(14:0_14:0_17:1)+NH4	TG(45:1)+NH4	TG	(14:0_14:0_17:1)	(14:0)	(14:0)	(17:1)	780.708	C48 H94 O6 N1	6.59151e+06	6.06649e+06	6.02927e+06	5.5001e+06	8.9583e+06	7.41991e+06	8.37751e+06	7.53615e+06	9.36361e+06	980033	3.98732e+06	273987	201537	112287	0.13336	0.000961118
0	TG(19:1_18:1_20:1)+NH4	TG(57:3)+NH4	TG	(19:1_18:1_20:1)	(19:1)	(18:1)	(20:1)	944.864	C60 H114 O6 N1	1.31505e+07	1.28064e+07	1.27224e+07	1.59176e+07	2.65467e+07	1.6905e+07	1.85823e+07	1.91392e+07	1.88257e+07	3.04335e+06	2.70289e+06	2.29611e+06	2.46281e+06	2.90756e+06	0.134129	0.000208318
0	TG(18:1_20:2_24:2)+NH4	TG(62:5)+NH4	TG	(18:1_20:2_24:2)	(18:1)	(20:2)	(24:2)	1010.91	C65 H120 O6 N1	2.58442e+07	2.56488e+07	2.57992e+07	8.20717e+07	1.11156e+08	8.08648e+07	8.54267e+07	8.98233e+07	8.54451e+07	1.38424e+07	1.24623e+07	1.07632e+07	1.1383e+07	1.27169e+07	0.135113	4.92573e-05
0	TG(18:0_17:0_18:1)+NH4	TG(53:1)+NH4	TG	(18:0_17:0_18:1)	(18:0)	(17:0)	(18:1)	892.833	C56 H110 O6 N1	3.95815e+07	3.9821e+07	3.99867e+07	1.99915e+07	3.02254e+07	1.98685e+07	2.00746e+07	2.32569e+07	2.10072e+07	3.51136e+06	3.05389e+06	2.81145e+06	2.92256e+06	3.42508e+06	0.137411	0.000217721
0	TG(16:0_14:0_17:1)+NH4	TG(47:1)+NH4	TG	(16:0_14:0_17:1)	(16:0)	(14:0)	(17:1)	808.739	C50 H98 O6 N1	2.4593e+07	2.98302e+07	2.38218e+07	2.61817e+07	3.62833e+07	2.7216e+07	2.77746e+07	2.77559e+07	3.00084e+07	4.24341e+06	4.51398e+06	4.53803e+06	3.50557e+06	4.53867e+06	0.143182	5.61753e-05
0	PC(30:0e)+H	PC(30:0e)+H	PC	(30:0e)	(30:0e)			692.559	C38 H79 O7 N1 P1	1.52574e+08	1.51791e+08	1.47162e+08	2.83452e+08	1.71598e+08	1.96775e+08	1.75682e+08	2.21879e+08	2.21712e+08	3.36557e+07	2.95002e+07	2.25294e+07	2.70153e+07	2.88414e+07	0.143313	5.36798e-05
0	TG(16:2e_16:0_16:0)+NH4	TG(48:2e)+NH4	TG	(16:2e_16:0_16:0)	(16:2e)	(16:0)	(16:0)	806.76	C51 H100 O5 N1	1.92101e+06	2.25296e+06	1.87361e+06	1.46535e+06	1.90169e+06	1.57031e+06	1.33061e+06	1.92826e+06	1.54577e+06	246390	156863	165398	174184	444548	0.143462	0.000195503
0	TG(16:0_16:0_16:1)+NH4	TG(48:1)+NH4	TG	(16:0_16:0_16:1)	(16:0)	(16:0)	(16:1)	822.755	C51 H100 O6 N1	4.97345e+07	5.01879e+07	4.8655e+07	9.11904e+07	1.39181e+08	9.53001e+07	9.79779e+07	1.0126e+08	9.47062e+07	1.66976e+07	1.47366e+07	1.39189e+07	1.46076e+07	1.61013e+07	0.143941	0.000184836
0	TG(16:0_13:0_14:0)+NH4	TG(43:0)+NH4	TG	(16:0_13:0_14:0)	(16:0)	(13:0)	(14:0)	754.692	C46 H92 O6 N1	508810	585012	667929	1.1224e+06	3.21779e+06	957901	1.87178e+06	1.31289e+06	1.31857e+06	314900	254232	205230	238931	264410	0.147219	0.00941585
0	TG(15:0_18:1_18:2)+NH4	TG(51:3)+NH4	TG	(15:0_18:1_18:2)	(15:0)	(18:1)	(18:2)	860.77	C54 H102 O6 N1	8.84224e+07	9.1805e+07	1.00202e+08	1.58051e+08	2.2091e+08	1.43265e+08	1.58819e+08	164058307	1.58227e+08	2.47773e+07	2.45917e+07	2.50275e+07	2.25502e+07	2.87894e+07	0.148751	0.000223621
0	PC(38:0e)+H	PC(38:0e)+H	PC	(38:0e)	(38:0e)			804.684	C46 H95 O7 N1 P1	1.4537e+06	1.27466e+06	1.41167e+06	2.47176e+06	8105.09	5804.39	1.09024e+06	1.79006e+06	1.78911e+06	7996.57	4656.1	679622	6909.37	1662.88	0.149648	0.0621873
0	TG(16:0_18:1_23:0)+NH4	TG(57:1)+NH4	TG	(16:0_18:1_23:0)	(16:0)	(18:1)	(23:0)	948.895	C60 H118 O6 N1	3.07481e+06	3.19681e+06	3.30388e+06	4.18709e+06	5.63643e+06	4.13149e+06	3.40096e+06	4.20986e+06	4.14989e+06	655506	617529	488120	647077	833418	0.150574	0.000237288
0	TG(20:0_17:0_18:1)+NH4	TG(55:1)+NH4	TG	(20:0_17:0_18:1)	(20:0)	(17:0)	(18:1)	920.864	C58 H114 O6 N1	7.88636e+06	7.19902e+06	7.2768e+06	5.26313e+06	6.70875e+06	5.10367e+06	5.21162e+06	5.93486e+06	5.37451e+06	929852	971642	724794	788557	900177	0.152294	4.10485e-05
0	TG(16:0_14:0_18:2)+NH4	TG(48:2)+NH4	TG	(16:0_14:0_18:2)	(16:0)	(14:0)	(18:2)	820.739	C51 H98 O6 N1	2.83969e+08	2.83996e+08	2.83594e+08	5.09276e+08	7.95551e+08	5.02876e+08	5.45522e+08	5.76993e+08	5.31864e+08	9.81395e+07	9.10199e+07	8.57778e+07	7.97704e+07	9.54541e+07	0.152452	0.000306549
0	TG(15:0_18:1_18:1)+NH4	TG(51:2)+NH4	TG	(15:0_18:1_18:1)	(15:0)	(18:1)	(18:1)	862.786	C54 H104 O6 N1	1.53344e+08	1.51442e+08	1.57529e+08	1.46348e+08	2.40812e+08	1.57876e+08	1.69058e+08	1.75288e+08	1.60477e+08	2.9145e+07	2.85729e+07	2.50118e+07	2.66457e+07	2.95657e+07	0.153779	0.000271061
0	TG(18:0e_16:0_17:0)+NH4	TG(51:0e)+NH4	TG	(18:0e_16:0_17:0)	(18:0e)	(16:0)	(17:0)	852.838	C54 H110 O5 N1	1.07358e+07	1.0421e+07	1.05175e+07	7.21273e+06	5.49618e+06	1.6621e+06	1.42388e+06	3.4508e+06	2.01633e+06	520635	310870	358659	457003	516027	0.153972	0.0156294
0	TG(16:0_18:2_22:0)+NH4	TG(56:2)+NH4	TG	(16:0_18:2_22:0)	(16:0)	(18:2)	(22:0)	932.864	C59 H114 O6 N1	1.17272e+08	1.23021e+08	1.2122e+08	7.21925e+07	9.41026e+07	9.35798e+07	9.4057e+07	1.04883e+08	9.60875e+07	1.19368e+07	1.36119e+07	1.82518e+07	1.8115e+07	1.30167e+07	0.155232	7.23409e-07
0	TG(18:1_13:0_18:2)+NH4	TG(49:3)+NH4	TG	(18:1_13:0_18:2)	(18:1)	(13:0)	(18:2)	832.739	C52 H98 O6 N1	1.92482e+07	2.01239e+07	1.87869e+07	3.06729e+07	4.73927e+07	3.02748e+07	3.25695e+07	3.51742e+07	3.31552e+07	6.13232e+06	5.53722e+06	5.31551e+06	5.32083e+06	5.78563e+06	0.157317	0.000245438
0	TG(12:0_18:2_18:2)+NH4	TG(48:4)+NH4	TG	(12:0_18:2_18:2)	(12:0)	(18:2)	(18:2)	816.708	C51 H94 O6 N1	7.94378e+06	8.10902e+06	8.00948e+06	2.37108e+07	3.26247e+07	2.16619e+07	1.97099e+07	2.6695e+07	2.65756e+07	5.18183e+06	4.56273e+06	2.97146e+06	3.48184e+06	3.85854e+06	0.157593	0.000223728
0	PC(35:1)+H	PC(35:1)+H	PC	(35:1)	(35:1)			774.601	C43 H85 O8 N1 P1	1.61052e+07	1.03827e+07	1.3876e+07	9.02347e+07	1.32852e+07	2.2084e+07	1.46702e+07	1.89378e+07	2.12894e+07	2.47499e+06	3.28503e+06	2.60899e+06	2.20813e+06	3.92285e+06	0.160635	0.000319763
0	TG(18:1_18:2_22:0)+NH4	TG(58:3)+NH4	TG	(18:1_18:2_22:0)	(18:1)	(18:2)	(22:0)	958.88	C61 H116 O6 N1	9.53327e+07	9.58668e+07	9.27634e+07	1.28689e+08	1.79399e+08	1.33945e+08	1.35514e+08	1.46213e+08	1.40078e+08	2.63702e+07	2.45616e+07	2.07203e+07	2.13659e+07	2.59793e+07	0.161869	4.84304e-05
0	TG(17:0_18:1_18:1)+NH4	TG(53:2)+NH4	TG	(17:0_18:1_18:1)	(17:0)	(18:1)	(18:1)	890.817	C56 H108 O6 N1	1.1197e+08	1.11368e+08	1.11772e+08	7.31722e+07	1.07155e+08	8.41378e+07	8.11255e+07	8.62585e+07	8.33703e+07	1.55713e+07	1.45344e+07	1.34478e+07	1.35097e+07	1.5726e+07	0.164664	4.14109e-05
0	TG(17:0_18:1_18:2)+NH4	TG(53:3)+NH4	TG	(17:0_18:1_18:2)	(17:0)	(18:1)	(18:2)	888.801	C56 H106 O6 N1	1.50354e+08	1.51489e+08	1.46271e+08	1.62597e+08	2.73005e+08	1.85329e+08	1.94566e+08	1.9698e+08	1.96272e+08	3.72028e+07	3.4691e+07	3.14083e+07	3.36609e+07	3.73726e+07	0.166645	0.000179259
0	TG(24:2_18:2_24:2)+NH4	TG(66:6)+NH4	TG	(24:2_18:2_24:2)	(24:2)	(18:2)	(24:2)	1064.96	C69 H126 O6 N1	3.78252e+06	4.45892e+06	4.19908e+06	1.40183e+07	1.72519e+07	1.25482e+07	1.29426e+07	1.38392e+07	1.33265e+07	2.73639e+06	2.39138e+06	2.22001e+06	2.33529e+06	2.56256e+06	0.175167	5.96363e-05
0	TG(15:0_14:0_18:2)+NH4	TG(47:2)+NH4	TG	(15:0_14:0_18:2)	(15:0)	(14:0)	(18:2)	806.723	C50 H96 O6 N1	1.47375e+07	1.6214e+07	1.48928e+07	1.55399e+07	2.57104e+07	1.72244e+07	1.73708e+07	1.80219e+07	1.83493e+07	4.58464e+06	3.68462e+06	3.19446e+06	1.73144e+06	3.92476e+06	0.177084	0.000162316
0	TG(24:0_18:2_18:2)+NH4	TG(60:4)+NH4	TG	(24:0_18:2_18:2)	(24:0)	(18:2)	(18:2)	984.895	C63 H118 O6 N1	6.15435e+07	6.13066e+07	6.09226e+07	1.35156e+08	1.95259e+08	1.41496e+08	1.47027e+08	1.56424e+08	1.49073e+08	3.18395e+07	2.8877e+07	2.38673e+07	2.57644e+07	3.08419e+07	0.178885	6.62364e-05
0	TG(20:0e_16:0_18:0)+NH4	TG(54:0e)+NH4	TG	(20:0e_16:0_18:0)	(20:0e)	(16:0)	(18:0)	894.885	C57 H116 O5 N1	8.94436e+06	7.70928e+06	8.49109e+06	6.47344e+06	5.07909e+06	5.34197e+06	3.12151e+06	5.93628e+06	5.78074e+06	1.09527e+06	994724	476413	916319	1.06669e+06	0.180106	0.000276996
0	TG(18:0_18:1_18:1)+NH4	TG(54:2)+NH4	TG	(18:0_18:1_18:1)	(18:0)	(18:1)	(18:1)	904.833	C57 H110 O6 N1	2.07784e+07	2.10485e+07	2.14056e+07	3.68182e+07	5.27659e+07	3.56411e+07	4.12279e+07	3.84121e+07	3.93601e+07	7.36978e+06	7.32139e+06	7.99454e+06	5.91705e+06	9.13765e+06	0.181963	0.000172667
0	TG(17:0_18:1_20:2)+NH4	TG(55:3)+NH4	TG	(17:0_18:1_20:2)	(17:0)	(18:1)	(20:2)	916.833	C58 H110 O6 N1	5.45544e+07	5.56309e+07	5.54538e+07	5.40271e+07	7.35014e+07	5.32526e+07	5.63524e+07	5.86109e+07	5.70954e+07	1.20344e+07	1.1546e+07	1.02054e+07	8.78287e+06	1.19159e+07	0.182337	6.85338e-05
0	PC(33:0)+H	PC(33:0)+H	PC	(33:0)	(33:0)			748.585	C41 H83 O8 N1 P1	5.51824e+07	5.6088e+07	5.57442e+07	9.93511e+07	5.70133e+07	7.06162e+07	5.94294e+07	7.61107e+07	7.44742e+07	1.21034e+07	1.23547e+07	1.74701e+07	9.34488e+06	1.07164e+07	0.183594	0.000190473
0	TG(18:0_14:2_18:0)+NH4	TG(50:2)+NH4	TG	(18:0_14:2_18:0)	(18:0)	(14:2)	(18:0)	848.77	C53 H102 O6 N1	9.62367e+07	9.20711e+07	8.6579e+07	1.57539e+08	2.27101e+08	1.43806e+08	1.67671e+08	1.63411e+08	1.62554e+08	3.30341e+07	3.17855e+07	2.99479e+07	3.15481e+07	3.43937e+07	0.185889	0.000274409
0	TG(16:1_16:1_18:1)+NH4	TG(50:3)+NH4	TG	(16:1_16:1_18:1)	(16:1)	(16:1)	(18:1)	846.755	C53 H100 O6 N1	4.51657e+08	4.63326e+08	4.38497e+08	7.65508e+08	1.23331e+09	7.88624e+08	9.0077e+08	9.24343e+08	8.42368e+08	1.88763e+08	1.74166e+08	1.68616e+08	1.68906e+08	1.85998e+08	0.189032	0.000271591
0	TG(18:0_16:0_18:1)+NH4	TG(52:1)+NH4	TG	(18:0_16:0_18:1)	(18:0)	(16:0)	(18:1)	878.817	C55 H108 O6 N1	4.8968e+08	5.09766e+08	5.10325e+08	2.32556e+08	3.31092e+08	2.44887e+08	2.37326e+08	2.65076e+08	2.46716e+08	5.56851e+07	5.13477e+07	4.64619e+07	4.63873e+07	5.51009e+07	0.192426	9.47907e-05
0	TG(18:2_13:0_18:2)+NH4	TG(49:4)+NH4	TG	(18:2_13:0_18:2)	(18:2)	(13:0)	(18:2)	830.723	C52 H96 O6 N1	1.61466e+06	2.74972e+06	2.67071e+06	4.07142e+06	5.98283e+06	4.10512e+06	3.64115e+06	4.91178e+06	4.46947e+06	1.61079e+06	376629	1.14997e+06	281229	1.02848e+06	0.192429	0.000291808
0	TG(22:2_18:2_24:2)+NH4	TG(64:6)+NH4	TG	(22:2_18:2_24:2)	(22:2)	(18:2)	(24:2)	1036.93	C67 H122 O6 N1	7.01194e+06	6.6742e+06	6.78125e+06	2.40595e+07	3.38085e+07	2.34278e+07	2.4476e+07	2.50734e+07	2.41035e+07	5.76286e+06	5.10007e+06	4.49838e+06	4.59966e+06	5.36528e+06	0.193494	0.000143713
0	PS(40:2)+H	PS(40:2)+H	PS	(40:2)	(40:2)			844.606	C46 H87 O10 N1 P1	4.17832e+06	4.39221e+06	4.44065e+06	1.44148e+07	3.04729e+06	8.27174e+06	2.76886e+06	9.2236e+06	1.1533e+07	2.09222e+06	1.48513e+06	653351	1.75504e+06	772830	0.193964	0.0179351
0	TG(14:0_14:0_14:0)+NH4	TG(42:0)+NH4	TG	(14:0_14:0_14:0)	(14:0)	(14:0)	(14:0)	740.676	C45 H90 O6 N1	5.26204e+06	5.42386e+06	5.61154e+06	1.17056e+07	1.32375e+07	9.69444e+06	8.45362e+06	1.12129e+07	1.14175e+07	1.54747e+06	2.37441e+06	2.06879e+06	2.80646e+06	1.69616e+06	0.194263	0.000364303
0	TG(18:0_14:0_16:0)+NH4	TG(48:0)+NH4	TG	(18:0_14:0_16:0)	(18:0)	(14:0)	(16:0)	824.77	C51 H102 O6 N1	1.42049e+08	1.42475e+08	1.50473e+08	1.22351e+08	1.64109e+08	1.24002e+08	1.10942e+08	1.46105e+08	1.2385e+08	2.49931e+07	2.85275e+07	2.614e+07	2.73284e+07	2.41208e+07	0.195976	0.000181246
0	TG(18:1_18:2_21:1)+NH4	TG(57:4)+NH4	TG	(18:1_18:2_21:1)	(18:1)	(18:2)	(21:1)	942.848	C60 H112 O6 N1	1.36463e+07	1.37579e+07	1.29565e+07	1.99733e+07	3.45778e+07	2.41431e+07	2.61068e+07	2.61217e+07	2.50918e+07	7.27417e+06	4.35744e+06	4.19865e+06	6.60726e+06	4.2435e+06	0.196125	5.21775e-05
0	PC(31:0e)+H	PC(31:0e)+H	PC	(31:0e)	(31:0e)			706.575	C39 H81 O7 N1 P1	2.55365e+07	2.42761e+07	2.75333e+07	4.53573e+07	3.06366e+07	3.35259e+07	2.93588e+07	3.56332e+07	3.61646e+07	7.44386e+06	6.08185e+06	5.27929e+06	6.96472e+06	7.33957e+06	0.200275	1.16843e-05
0	TG(16:0_16:0_18:2)+NH4	TG(50:2)+NH4	TG	(16:0_16:0_18:2)	(16:0)	(16:0)	(18:2)	848.77	C53 H102 O6 N1	1.03014e+09	1.03922e+09	1.00035e+09	9.53284e+08	1.35601e+09	9.71148e+08	1.02982e+09	1.09871e+09	1.03407e+09	2.37182e+08	2.2118e+08	2.11681e+08	2.13383e+08	2.31522e+08	0.203096	8.64239e-05
0	SM(t40:2)+H	SM(t40:2)+H	SM	(t40:2)	(t40:2)			801.648	C45 H90 O7 N2 P1	438445	1.20925e+06	2.01095e+06	2.38626e+06	1.75433e+06	914503	1.82444e+06	1.57995e+06	2.31755e+06	431600	383573	303826	159454	443757	0.20525	0.00190723
0	SM(t42:1)+H	SM(t42:1)+H	SM	(t42:1)	(t42:1)			831.695	C47 H96 O7 N2 P1	863644	1.26927e+06	166522	761378	763523	977961	1.14879e+06	217505	774348	196637	156367	96694	180623	173822	0.20714	0.0109343
0	TG(18:0_16:0_24:0)+NH4	TG(58:0)+NH4	TG	(18:0_16:0_24:0)	(18:0)	(16:0)	(24:0)	964.927	C61 H122 O6 N1	2.12663e+06	1.52021e+06	2.03479e+06	4.27026e+06	3.46636e+06	3.63379e+06	1.9431e+06	4.19326e+06	4.21986e+06	842314	834115	534381	797097	632528	0.208545	0.000979451
0	PC(29:0e)+H	PC(29:0e)+H	PC	(29:0e)	(29:0e)			678.543	C37 H77 O7 N1 P1	3.80138e+06	4.71186e+06	4.55575e+06	9.89251e+06	6.82217e+06	7.22865e+06	6.46622e+06	7.62429e+06	7.19854e+06	1.68709e+06	1.52065e+06	1.17466e+06	1.44536e+06	1.604e+06	0.210294	3.30654e-06
0	TG(16:0_18:1_18:1)+NH4	TG(52:2)+NH4	TG	(16:0_18:1_18:1)	(16:0)	(18:1)	(18:1)	876.801	C55 H106 O6 N1	1.19502e+09	1.34664e+09	1.13919e+09	1.03147e+09	1.64274e+09	8.83011e+08	1.24665e+09	1.29422e+09	9.50794e+08	2.82756e+08	2.55925e+08	2.28068e+08	2.42847e+08	2.75022e+08	0.213483	0.00107802
0	PI(38:2)+H	PI(38:2)+H	PI	(38:2)	(38:2)			891.596	C47 H88 O13 N0 P1	5.25609e+06	5.55002e+06	5.55443e+06	1.04936e+07	2.93145e+06	6.75278e+06	2.37639e+06	6.75407e+06	8.42377e+06	1.78326e+06	1.53782e+06	598072	1.20932e+06	699058	0.213945	0.0127575
0	SM(t36:0)+H	SM(t36:0)+H	SM	(t36:0)	(t36:0)			749.617	C41 H86 O7 N2 P1	3.20982e+07	3.25851e+07	3.09918e+07	1.1483e+07	2.8571e+07	3.77969e+07	3.33636e+07	4.11497e+07	4.16758e+07	1.01402e+07	8.00874e+06	6.62784e+06	7.52699e+06	6.99254e+06	0.215255	0.000302346
0	PC(36:2e)+H	PC(36:2e)+H	PC	(36:2e)	(36:2e)			772.621	C44 H87 O7 N1 P1	2.51585e+08	2.60191e+08	3.4952e+08	5.25161e+08	3.1675e+08	3.72277e+08	3.24784e+08	4.07869e+08	2.14653e+08	8.89451e+07	7.4202e+07	6.65124e+07	6.77643e+07	5.92186e+07	0.217952	0.000618771
0	PC(34:1e)+H	PC(34:1e)+H	PC	(34:1e)	(34:1e)			746.606	C42 H85 O7 N1 P1	6.43832e+08	6.99003e+08	6.60695e+08	9.80722e+08	5.12491e+08	6.45952e+08	2.52871e+08	3.1507e+08	2.90052e+08	5.80652e+07	4.39006e+07	9.78299e+07	1.38225e+08	1.14862e+08	0.224595	0.0132421
0	TG(18:0_16:0_20:1)+NH4	TG(54:1)+NH4	TG	(18:0_16:0_20:1)	(18:0)	(16:0)	(20:1)	906.848	C57 H112 O6 N1	1.31288e+08	1.33539e+08	1.24094e+08	5.75349e+07	8.56783e+07	6.39422e+07	5.77865e+07	6.84596e+07	6.64826e+07	1.74242e+07	1.5957e+07	1.35657e+07	1.38107e+07	1.6587e+07	0.225923	0.000110043
0	TG(26:0_16:0_18:0)+NH4	TG(60:0)+NH4	TG	(26:0_16:0_18:0)	(26:0)	(16:0)	(18:0)	992.958	C63 H126 O6 N1	454485	502874	520153	1.29771e+06	949629	1.14072e+06	438717	1.48715e+06	1.27256e+06	180884	214139	409714	132611	273045	0.22886	0.0101675
0	PC(36:3e)+H	PC(36:3e)+H	PC	(36:3e)	(36:3e)			770.606	C44 H85 O7 N1 P1	9.3274e+07	8.38403e+07	5.99179e+07	1.15818e+08	1.30264e+08	1.22989e+08	1.49066e+08	1.60767e+08	1.11411e+08	4.09248e+07	2.77353e+07	2.62897e+07	2.57076e+07	3.44025e+07	0.22989	0.000327684
0	TG(25:0_18:2_18:2)+NH4	TG(61:4)+NH4	TG	(25:0_18:2_18:2)	(25:0)	(18:2)	(18:2)	998.911	C64 H120 O6 N1	609588	701303	592706	3.08964e+06	5.0903e+06	4.07291e+06	3.93709e+06	3.36064e+06	3.19228e+06	1.0263e+06	971067	332608	891257	1.4165e+06	0.235978	0.000886456
0	TG(18:0_16:0_18:2)+NH4	TG(52:2)+NH4	TG	(18:0_16:0_18:2)	(18:0)	(16:0)	(18:2)	876.801	C55 H106 O6 N1	2.71374e+08	2.94884e+08	2.94798e+08	3.96444e+08	5.26734e+08	3.99785e+08	4.02778e+08	4.48376e+08	3.9977e+08	1.11495e+08	1.05858e+08	9.19574e+07	9.62785e+07	1.10936e+08	0.237216	7.33326e-05
0	TG(16:0e_12:0_18:2)+NH4	TG(46:2e)+NH4	TG	(16:0e_12:0_18:2)	(16:0e)	(12:0)	(18:2)	778.728	C49 H96 O5 N1	5.63221e+06	5.59413e+06	4.63875e+06	7.80591e+06	1.10736e+07	8.41489e+06	8.48938e+06	9.1544e+06	7.31161e+06	1.93566e+06	1.96702e+06	1.95273e+06	2.65001e+06	2.04636e+06	0.237418	0.000219996
0	TG(15:0_18:2_18:2)+NH4	TG(51:4)+NH4	TG	(15:0_18:2_18:2)	(15:0)	(18:2)	(18:2)	858.755	C54 H100 O6 N1	3.76917e+07	3.02103e+07	3.87826e+07	9.49188e+07	1.25426e+08	6.59226e+07	9.94041e+07	8.05989e+07	9.97564e+07	2.21771e+07	2.39441e+07	1.93211e+07	2.19815e+07	2.54471e+07	0.239586	0.00112728
0	TG(16:0_18:1_20:1)+NH4	TG(54:2)+NH4	TG	(16:0_18:1_20:1)	(16:0)	(18:1)	(20:1)	904.833	C57 H110 O6 N1	5.62897e+08	5.84113e+08	5.71744e+08	3.34034e+08	5.39741e+08	3.59327e+08	3.64314e+08	4.00434e+08	3.88799e+08	1.11346e+08	1.03105e+08	8.7319e+07	8.91382e+07	1.08192e+08	0.243154	0.000268585
0	TG(18:0_16:0_22:0)+NH4	TG(56:0)+NH4	TG	(18:0_16:0_22:0)	(18:0)	(16:0)	(22:0)	936.895	C59 H118 O6 N1	4.96589e+06	4.01137e+06	5.20636e+06	7.7222e+06	6.84532e+06	6.38101e+06	3.87541e+06	7.19483e+06	7.4759e+06	2.12182e+06	1.42653e+06	1.31441e+06	1.41384e+06	1.56877e+06	0.246924	0.000674935
0	TG(18:1_18:2_24:2)+NH4	TG(60:5)+NH4	TG	(18:1_18:2_24:2)	(18:1)	(18:2)	(24:2)	982.88	C63 H116 O6 N1	5.6698e+07	5.49083e+07	5.53924e+07	1.4912e+08	2.44257e+08	1.62054e+08	1.72859e+08	1.82023e+08	1.70399e+08	5.17349e+07	4.64419e+07	4.03309e+07	4.29985e+07	4.8687e+07	0.247097	0.000255123
0	PC(38:4e)+H	PC(38:4e)+H	PC	(38:4e)	(38:4e)			796.621	C46 H87 O7 N1 P1	2.70523e+07	2.9576e+07	2.7052e+07	7.34858e+07	4.35842e+07	5.38688e+07	4.8912e+07	5.89945e+07	5.52973e+07	1.52666e+07	1.25588e+07	1.30124e+07	1.10651e+07	1.25931e+07	0.247436	0.000149125
0	PC(42:4)+H	PC(42:4)+H	PC	(42:4)	(42:4)			866.663	C50 H93 O8 N1 P1	6.41053e+06	6.62235e+06	6.4473e+06	2.02158e+07	1.15635e+07	1.44113e+07	1.28167e+07	1.5703e+07	1.46715e+07	4.58319e+06	3.61065e+06	2.97314e+06	3.36629e+06	2.7582e+06	0.25	0.000202904
0	TG(20:1_18:1_18:1)+NH4	TG(56:3)+NH4	TG	(20:1_18:1_18:1)	(20:1)	(18:1)	(18:1)	930.848	C59 H112 O6 N1	2.68545e+08	2.76541e+08	2.71515e+08	2.79564e+08	4.39104e+08	3.0902e+08	3.20602e+08	3.38603e+08	3.23958e+08	9.79671e+07	9.03159e+07	7.89013e+07	7.92017e+07	9.48607e+07	0.254866	0.000147516
0	TG(17:0_18:2_18:2)+NH4	TG(53:4)+NH4	TG	(17:0_18:2_18:2)	(17:0)	(18:2)	(18:2)	886.786	C56 H104 O6 N1	1.06213e+08	1.07146e+08	1.06313e+08	2.1903e+08	4.11501e+08	1.64444e+08	2.37623e+08	2.29771e+08	2.27168e+08	6.88365e+07	6.51808e+07	5.94491e+07	6.46873e+07	6.88718e+07	0.257398	0.00492347
0	PC(30:0)+H	PC(30:0)+H	PC	(30:0)	(30:0)			706.538	C38 H77 O8 N1 P1	4.84587e+06	513357	242330	451807	3.91241e+06	978704	637789	4.05975e+06	264619	522179	337662	588877	353051	736609	0.257618	0.0841344
0	TG(20:1_20:1_20:2)+NH4	TG(60:4)+NH4	TG	(20:1_20:1_20:2)	(20:1)	(20:1)	(20:2)	984.895	C63 H118 O6 N1	1.45666e+07	1.30149e+07	1.32416e+07	3.88825e+07	6.09901e+07	3.93022e+07	4.19187e+07	4.14862e+07	3.83865e+07	1.39782e+07	1.25331e+07	1.00861e+07	9.37529e+06	1.23375e+07	0.262559	0.000486515
0	PC(38:2)+H	PC(38:2)+H	PC	(38:2)	(38:2)			814.632	C46 H89 O8 N1 P1	1.19369e+08	2.00771e+07	1.52419e+07	1.49118e+08	8.62988e+07	1.05779e+08	9.11785e+07	1.12756e+08	1.08002e+08	3.34544e+07	2.69694e+07	2.15285e+07	2.41877e+07	2.76973e+07	0.265543	0.000131311
0	TG(16:0_14:0_20:4)+NH4	TG(50:4)+NH4	TG	(16:0_14:0_20:4)	(16:0)	(14:0)	(20:4)	844.739	C53 H98 O6 N1	2.64948e+06	4.1685e+06	6.72715e+06	1.14392e+07	1.61583e+07	1.22534e+07	1.35555e+07	1.47253e+07	1.11143e+07	2.21437e+06	6.82891e+06	2.63336e+06	4.32704e+06	2.21237e+06	0.268647	0.00102146
0	PC(32:0e)+H	PC(32:0e)+H	PC	(32:0e)	(32:0e)			720.59	C40 H83 O7 N1 P1	2.70311e+08	1.59261e+08	3.2826e+08	4.97288e+08	3.2666e+08	3.95355e+08	3.3334e+08	4.30132e+08	3.36046e+08	1.18764e+08	1.04314e+08	7.5797e+07	9.38659e+07	1.04286e+08	0.272862	0.00015044
0	TG(20:2_18:2_24:2)+NH4	TG(62:6)+NH4	TG	(20:2_18:2_24:2)	(20:2)	(18:2)	(24:2)	1008.9	C65 H118 O6 N1	2.28891e+07	2.27699e+07	2.30523e+07	7.13658e+07	1.15518e+08	7.41702e+07	7.61116e+07	8.30616e+07	7.43997e+07	2.59984e+07	2.29291e+07	2.01565e+07	2.21438e+07	2.4807e+07	0.274145	0.000542807
0	TG(20:2e_18:3_18:3)+NH4	TG(56:8e)+NH4	TG	(20:2e_18:3_18:3)	(20:2e)	(18:3)	(18:3)	906.791	C59 H104 O5 N1	8.07242e+06	8.39073e+06	7.91855e+06	1.79775e+07	2.24671e+07	2.00803e+07	2.11001e+07	2.20243e+07	2.12759e+07	6.27183e+06	5.53727e+06	5.49063e+06	6.12342e+06	6.26463e+06	0.277591	4.24853e-07
0	TG(58:7e)+NH4	TG(58:7e)+NH4	TG	(58:7e)	(58:7e)			936.838	C61 H110 O5 N1	1.05339e+07	1.2325e+07	1.21721e+07	2.55158e+07	2.48864e+07	3.78291e+07	3.92614e+07	3.09891e+07	3.63772e+07	1.3682e+07	1.2064e+07	5.20201e+06	3.72401e+06	1.29067e+07	0.28096	0.00142226
0	PC(38:1)+H	PC(38:1)+H	PC	(38:1)	(38:1)			816.648	C46 H91 O8 N1 P1	1.64846e+07	1.61525e+06	1.61356e+07	2.10883e+07	1.15863e+07	1.48115e+07	1.26553e+07	1.56122e+07	1.50544e+07	4.75044e+06	3.96189e+06	3.18218e+06	3.59094e+06	4.13456e+06	0.281412	0.000179468
0	TG(16:1_18:1_20:1)+NH4	TG(54:3)+NH4	TG	(16:1_18:1_20:1)	(16:1)	(18:1)	(20:1)	902.817	C57 H108 O6 N1	1.14848e+09	1.14571e+09	1.12542e+09	1.02935e+09	1.51348e+09	1.11608e+09	1.13759e+09	1.22352e+09	1.14945e+09	3.77721e+08	3.50735e+08	3.09451e+08	3.29063e+08	3.69192e+08	0.282757	0.000100138
0	PC(42:4e)+H	PC(42:4e)+H	PC	(42:4e)	(42:4e)			852.684	C50 H95 O7 N1 P1	3.22915e+06	3.32615e+06	3.15743e+06	8.60887e+06	5.83403e+06	4.64236e+06	5.46187e+06	7.18709e+06	6.39085e+06	1.85501e+06	1.7664e+06	1.45129e+06	1.47557e+06	1.82508e+06	0.283686	0.00039251
0	PC(38:3e)+H	PC(38:3e)+H	PC	(38:3e)	(38:3e)			798.637	C46 H89 O7 N1 P1	2.27414e+07	2.35472e+07	2.16538e+07	4.90564e+07	1.57965e+07	1.98166e+07	1.46699e+07	1.89404e+07	1.829e+07	6.53295e+06	6.12735e+06	5.55448e+06	4.26135e+06	2.67337e+06	0.287379	0.000409133
0	TG(19:1_18:1_18:2)+NH4	TG(55:4)+NH4	TG	(19:1_18:1_18:2)	(19:1)	(18:1)	(18:2)	914.817	C58 H108 O6 N1	5.2557e+07	5.39041e+07	5.11217e+07	9.64214e+07	1.53305e+08	1.01826e+08	1.09716e+08	1.11651e+08	1.04578e+08	3.70182e+07	3.48852e+07	2.93415e+07	3.31357e+07	3.36852e+07	0.289232	0.000354348
0	PC(34:0e)+H	PC(34:0e)+H	PC	(34:0e)	(34:0e)			748.621	C42 H87 O7 N1 P1	1.19936e+08	1.10465e+08	1.17553e+08	3.40809e+07	8.7885e+07	1.02664e+08	8.2312e+07	1.13214e+08	1.18216e+08	3.5673e+07	3.0327e+07	2.25856e+07	2.6671e+07	3.23869e+07	0.292774	0.000242363
0	SM(t38:2)+H	SM(t38:2)+H	SM	(t38:2)	(t38:2)			773.617	C43 H86 O7 N2 P1	1.34606e+07	1.2996e+07	1.27847e+07	2.14438e+07	1.759e+07	1.80521e+07	1.82108e+07	2.04329e+07	1.83373e+07	8.24511e+06	6.02955e+06	5.78539e+06	5.67141e+06	1.96071e+06	0.298977	0.000211717
0	PC(20:4e_18:0)+H	PC(38:4e)+H	PC	(20:4e_18:0)	(20:4e)	(18:0)		796.621	C46 H87 O7 N1 P1	1.14755e+07	2.3347e+07	2.29328e+07	4.55023e+07	2.70906e+07	1.36521e+07	2.85971e+07	3.45394e+07	3.33181e+07	9.99288e+06	8.56207e+06	6.92216e+06	7.57719e+06	8.68295e+06	0.304213	0.0039232
0	TG(18:0_16:0_16:0)+NH4	TG(50:0)+NH4	TG	(18:0_16:0_16:0)	(18:0)	(16:0)	(16:0)	852.801	C53 H106 O6 N1	1.40007e+08	1.38259e+08	1.42056e+08	9.33448e+07	1.18773e+08	9.79616e+07	7.57698e+07	1.00587e+08	9.30397e+07	3.37489e+07	2.86692e+07	2.53928e+07	3.0267e+07	3.295e+07	0.310673	0.000156676
0	TG(16:0_16:0_17:0)+NH4	TG(49:0)+NH4	TG	(16:0_16:0_17:0)	(16:0)	(16:0)	(17:0)	838.786	C52 H104 O6 N1	3.39047e+07	3.40912e+07	3.30835e+07	2.36805e+07	3.1364e+07	2.6269e+07	2.43477e+07	2.75314e+07	2.60157e+07	8.71631e+06	8.76628e+06	8.07663e+06	8.49454e+06	8.06278e+06	0.310759	3.34941e-05
0	PE(34:1)+H	PE(34:1)+H	PE	(34:1)	(34:1)			718.538	C39 H77 O8 N1 P1	3.67567e+08	3.84223e+08	3.72284e+08	5.72207e+08	2.91912e+08	4.71432e+08	3.20623e+08	4.81908e+08	4.78048e+08	1.84891e+08	1.49032e+08	8.06611e+07	1.17301e+08	1.04306e+08	0.311259	0.00238117
0	PC(29:0)+H	PC(29:0)+H	PC	(29:0)	(29:0)			692.522	C37 H75 O8 N1 P1	1.33988e+07	1.3349e+07	1.25475e+07	2.05303e+07	1.36808e+07	1.49702e+07	1.26355e+07	1.71399e+07	1.60239e+07	5.83751e+06	4.62196e+06	4.21311e+06	3.54524e+06	4.96522e+06	0.311389	0.000279871
0	TG(18:2_18:2_23:1)+NH4	TG(59:5)+NH4	TG	(18:2_18:2_23:1)	(18:2)	(18:2)	(23:1)	968.864	C62 H114 O6 N1	2.98219e+06	3.0915e+06	3.00663e+06	6.78399e+06	9.62141e+06	7.40466e+06	8.24756e+06	8.20009e+06	7.62849e+06	2.75181e+06	2.48386e+06	2.40943e+06	2.36358e+06	2.80397e+06	0.311727	5.45898e-05
0	TG(18:2_18:2_18:2)+NH4	TG(54:6)+NH4	TG	(18:2_18:2_18:2)	(18:2)	(18:2)	(18:2)	896.77	C57 H102 O6 N1	4.29149e+07	4.27003e+07	3.72387e+07	4.94591e+07	6.80239e+08	3.7811e+08	6.39972e+07	9.3998e+07	4.63511e+07	8.56982e+07	7.78775e+07	7.23388e+07	8.23571e+07	8.03429e+07	0.315685	0.114129
0	TG(18:0_18:2_24:0)+NH4	TG(60:2)+NH4	TG	(18:0_18:2_24:0)	(18:0)	(18:2)	(24:0)	988.927	C63 H122 O6 N1	7.85137e+06	5.47948e+06	3.15611e+06	8.91747e+06	1.21705e+07	6.4954e+06	8.12713e+06	5.36827e+06	8.87946e+06	2.76929e+06	2.69919e+06	2.15351e+06	2.37445e+06	2.96259e+06	0.31576	0.00361461
0	TG(22:0_18:2_18:2)+NH4	TG(58:4)+NH4	TG	(22:0_18:2_18:2)	(22:0)	(18:2)	(18:2)	956.864	C61 H114 O6 N1	1.19297e+08	1.21539e+08	1.21268e+08	2.28743e+08	3.48412e+08	2.31012e+08	2.4251e+08	2.65538e+08	2.41888e+08	9.2939e+07	8.62786e+07	7.39491e+07	7.79887e+07	9.02136e+07	0.316971	0.000399747
0	TG(16:0_14:0_17:0)+NH4	TG(47:0)+NH4	TG	(16:0_14:0_17:0)	(16:0)	(14:0)	(17:0)	810.755	C50 H100 O6 N1	2.92941e+07	3.06307e+07	3.05633e+07	2.62821e+07	3.22246e+07	2.76022e+07	2.70536e+07	3.02654e+07	2.7529e+07	1.04021e+07	7.15097e+06	1.0201e+07	9.90081e+06	8.23052e+06	0.317162	9.21358e-06
0	PI(36:1)+NH4	PI(36:1)+NH4	PI	(36:1)	(36:1)			882.607	C45 H89 O13 N1 P1	2.76956e+07	2.90703e+07	2.89411e+07	2.38028e+07	4.98654e+06	1.61892e+07	6.19317e+06	1.64975e+07	2.01414e+07	6.45028e+06	4.61443e+06	2.276e+06	4.66455e+06	2.31774e+06	0.317508	0.0303241
0	TG(15:0_18:2_18:3)+NH4	TG(51:5)+NH4	TG	(15:0_18:2_18:3)	(15:0)	(18:2)	(18:3)	856.739	C54 H98 O6 N1	1.44383e+06	1.78936e+06	987559	4.07391e+06	6.16704e+06	3.16095e+06	3.50853e+06	4.61437e+06	3.91866e+06	1.47847e+06	1.52359e+06	1.19329e+06	1.38168e+06	1.27298e+06	0.32055	0.0024396
0	PC(31:3)+H	PC(31:3)+H	PC	(31:3)	(31:3)			714.507	C39 H73 O8 N1 P1	1.02959e+07	1.08878e+07	1.09739e+07	2.47705e+07	1.23767e+07	1.76858e+07	1.39514e+07	1.8068e+07	1.80264e+07	6.50922e+06	4.42191e+06	4.67958e+06	4.91576e+06	5.21332e+06	0.321313	0.000855122
0	PC(33:3e)+H	PC(33:3e)+H	PC	(33:3e)	(33:3e)			728.559	C41 H79 O7 N1 P1	2.01525e+07	4.21085e+07	4.19585e+07	3.34121e+07	1.1018e+07	2.28306e+07	1.31392e+07	1.91156e+07	2.03498e+07	6.26411e+06	4.88654e+06	7.71391e+06	3.9841e+06	5.01388e+06	0.322284	0.0065467
0	PC(36:6)+H	PC(36:6)+H	PC	(36:6)	(36:6)			778.538	C44 H77 O8 N1 P1	4.69197e+06	4.76101e+06	4.69684e+06	6.38496e+06	3.51828e+06	4.93158e+06	4.86707e+06	5.36406e+06	4.81801e+06	1.91757e+06	1.16847e+06	2.40076e+06	969521	1.14259e+06	0.323372	0.00160367
0	PC(42:7)+H	PC(42:7)+H	PC	(42:7)	(42:7)			860.616	C50 H87 O8 N1 P1	452395	215546	706131	1.47695e+06	2.63548e+06	8.04377e+06	1.40202e+06	3.28592e+06	1.0337e+06	822866	384010	1.04114e+06	2.15732e+06	992992	0.329148	0.0954399
0	SM(t36:1)+H	SM(t36:1)+H	SM	(t36:1)	(t36:1)			747.601	C41 H84 O7 N2 P1	7.02761e+08	7.41784e+08	6.69075e+08	8.45297e+08	1.67908e+08	7.37324e+08	2.28748e+08	3.24185e+08	9.05483e+08	2.38513e+08	1.48055e+08	1.19139e+08	1.33762e+08	1.47714e+08	0.333038	0.0554606
0	PS(34:1)+H	PS(34:1)+H	PS	(34:1)	(34:1)			762.528	C40 H77 O10 N1 P1	2.9892e+07	3.08855e+07	3.05793e+07	5.22784e+07	1.05029e+07	3.62619e+07	1.3407e+07	3.41622e+07	4.46059e+07	1.35391e+07	1.07621e+07	4.77496e+06	1.18849e+07	6.0461e+06	0.338327	0.0311169
0	TG(19:0_18:1_18:3)+NH4	TG(55:4)+NH4	TG	(19:0_18:1_18:3)	(19:0)	(18:1)	(18:3)	914.817	C58 H108 O6 N1	7.29663e+06	7.0448e+06	8.12687e+06	1.84735e+07	2.94095e+07	1.83688e+07	2.05458e+07	2.0941e+07	1.86079e+07	7.96788e+06	7.6557e+06	6.14096e+06	7.92511e+06	7.04335e+06	0.340521	0.000867929
0	TG(18:1_18:2_20:5)+H	TG(56:8)+H	TG	(18:1_18:2_20:5)	(18:1)	(18:2)	(20:5)	903.744	C59 H99 O6	9.59697e+06	9.24072e+06	8.85737e+06	1.43442e+07	2.56822e+07	1.62516e+07	1.91765e+07	2.07938e+07	1.6781e+07	5.62799e+06	6.20414e+06	9.15697e+06	5.73547e+06	7.35276e+06	0.345314	0.00162902
0	PC(37:4e)+H	PC(37:4e)+H	PC	(37:4e)	(37:4e)			782.606	C45 H85 O7 N1 P1	2.26042e+06	1.81818e+06	1.67975e+06	2.63673e+06	3.27464e+06	3.68248e+06	1.66644e+06	3.65875e+06	1.92109e+06	1.10669e+06	865985	1.01873e+06	1.15499e+06	769129	0.34608	0.00537599
0	TG(20:2_17:1_18:2)+NH4	TG(55:5)+NH4	TG	(20:2_17:1_18:2)	(20:2)	(17:1)	(18:2)	912.801	C58 H106 O6 N1	3.53416e+07	3.62105e+07	3.4889e+07	8.13449e+07	1.43972e+08	8.59392e+07	9.05122e+07	9.31296e+07	8.37656e+07	3.78723e+07	3.50778e+07	3.10938e+07	3.52182e+07	3.7068e+07	0.354562	0.00196096
0	PE(38:5)+H	PE(38:5)+H	PE	(38:5)	(38:5)			766.538	C43 H77 O8 N1 P1	8.4843e+07	8.48222e+07	8.54132e+07	2.01387e+08	1.20492e+08	1.66834e+08	1.34511e+08	1.76676e+08	1.64634e+08	7.07136e+07	5.53168e+07	4.17303e+07	4.90903e+07	5.42644e+07	0.35526	0.000901728
0	TG(18:2_17:1_18:2)+NH4	TG(53:5)+NH4	TG	(18:2_17:1_18:2)	(18:2)	(17:1)	(18:2)	884.77	C56 H102 O6 N1	3.42252e+07	3.47717e+07	3.60196e+07	8.66496e+07	1.48524e+08	8.32016e+07	9.11434e+07	9.69304e+07	9.00597e+07	3.77526e+07	3.66156e+07	3.25913e+07	3.78184e+07	3.76173e+07	0.357737	0.00238356
0	PC(28:0)+H	PC(28:0)+H	PC	(28:0)	(28:0)			678.507	C36 H73 O8 N1 P1	3.08173e+07	3.05923e+07	3.02799e+07	4.24019e+07	2.41304e+07	3.12463e+07	2.92931e+07	3.33694e+07	3.22272e+07	1.3476e+07	1.02207e+07	1.02849e+07	9.02587e+06	1.1209e+07	0.360802	0.000565352
0	TG(14:0_18:2_18:2)+NH4	TG(50:4)+NH4	TG	(14:0_18:2_18:2)	(14:0)	(18:2)	(18:2)	844.739	C53 H98 O6 N1	1.8266e+08	1.88433e+08	1.8874e+08	4.79307e+08	8.17923e+08	4.86863e+08	5.18446e+08	5.68749e+08	5.22285e+08	2.30599e+08	2.1774e+08	1.88493e+08	2.05668e+08	2.1108e+08	0.361525	0.00132201
0	TG(18:0_16:0_17:0)+NH4	TG(51:0)+NH4	TG	(18:0_16:0_17:0)	(18:0)	(16:0)	(17:0)	866.817	C54 H108 O6 N1	1.8227e+07	1.71045e+07	1.76737e+07	1.18622e+07	1.62221e+07	1.38504e+07	1.04463e+07	1.46378e+07	1.27135e+07	5.24889e+06	5.05972e+06	3.95573e+06	5.12085e+06	5.46344e+06	0.366121	0.000211235
0	TG(52:2)+NH4	TG(52:2)+NH4	TG	(52:2)	(52:2)			876.801	C55 H106 O6 N1	1.3197e+06	1.09758e+06	834436	48183.8	886161	238346	168155	58560.1	184901	51859	164691	175073	60941.9	111664	0.367307	0.146821
0	PC(35:3)+H	PC(35:3)+H	PC	(35:3)	(35:3)			770.569	C43 H81 O8 N1 P1	3.60848e+07	5.57704e+07	3.70452e+07	1.14352e+08	5.75662e+07	8.44684e+07	6.18671e+07	9.05702e+07	8.37464e+07	3.77056e+07	3.00363e+07	1.9496e+07	2.61305e+07	2.56524e+07	0.367568	0.0018456
0	PE(30:0)+H	PE(30:0)+H	PE	(30:0)	(30:0)			664.491	C35 H71 O8 N1 P1	5.2476e+06	5.74424e+06	5.26649e+06	1.12424e+07	6.81322e+06	1.0627e+07	7.93989e+06	1.05e+07	1.06376e+07	4.02332e+06	3.67528e+06	2.93059e+06	3.36872e+06	3.20089e+06	0.369726	0.00131053
0	TG(18:1_14:1_18:1)+NH4	TG(50:3)+NH4	TG	(18:1_14:1_18:1)	(18:1)	(14:1)	(18:1)	846.755	C53 H100 O6 N1	3.44628e+07	3.83371e+07	3.51e+07	8.56736e+07	1.56404e+08	9.07366e+07	1.02419e+08	1.03935e+08	1.00853e+08	4.60033e+07	4.22967e+07	3.42764e+07	4.22162e+07	4.07156e+07	0.370721	0.00140099
0	PC(34:3)+H	PC(34:3)+H	PC	(34:3)	(34:3)			756.554	C42 H79 O8 N1 P1	1.28234e+08	2.35767e+08	1.24948e+08	1.77647e+08	9.95149e+07	1.34856e+08	1.32409e+08	2.51985e+08	1.41035e+08	8.65359e+07	2.90046e+07	6.88905e+07	2.51182e+07	7.57315e+07	0.375468	0.029192
0	SM(t35:1)+H	SM(t35:1)+H	SM	(t35:1)	(t35:1)			733.585	C40 H82 O7 N2 P1	2.18625e+06	179779	1.81926e+06	1.16901e+06	243635	19239.4	770170	469769	1.03454e+06	52665	168921	180955	303551	249424	0.376579	0.0644928
0	PS(36:3)+H	PS(36:3)+H	PS	(36:3)	(36:3)			786.528	C42 H77 O10 N1 P1	1.04801e+07	1.06624e+07	1.00066e+07	2.81784e+07	8.69102e+06	2.10972e+07	8.26442e+06	1.92523e+07	2.66295e+07	8.85055e+06	8.26508e+06	2.83094e+06	8.18502e+06	3.73768e+06	0.379692	0.0271865
0	TG(19:1_18:2_20:2)+NH4	TG(57:5)+NH4	TG	(19:1_18:2_20:2)	(19:1)	(18:2)	(20:2)	940.833	C60 H110 O6 N1	1.0995e+07	1.13791e+07	1.10935e+07	2.56899e+07	4.19433e+07	2.69008e+07	2.91863e+07	2.93739e+07	2.71198e+07	1.28843e+07	1.17846e+07	1.05402e+07	1.17506e+07	1.27923e+07	0.386685	0.00100627
0	PE(36:3)+H	PE(36:3)+H	PE	(36:3)	(36:3)			742.538	C41 H77 O8 N1 P1	7.77475e+07	8.09477e+07	7.98043e+07	9.99763e+07	1.31415e+08	1.1695e+08	1.83528e+08	2.47887e+08	1.85787e+08	8.45033e+07	7.98281e+07	7.21158e+07	2.21893e+07	9.03229e+07	0.403157	0.0186639
0	PC(35:2)+H	PC(35:2)+H	PC	(35:2)	(35:2)			772.585	C43 H83 O8 N1 P1	1.40063e+08	1.43552e+08	1.40849e+08	1.9191e+08	1.14477e+08	1.40163e+08	1.2979e+08	1.54278e+08	1.51026e+08	6.85863e+07	5.58297e+07	4.71838e+07	5.23e+07	5.60144e+07	0.405829	0.00053529
0	TG(18:0_18:2_20:2)+NH4	TG(56:4)+NH4	TG	(18:0_18:2_20:2)	(18:0)	(18:2)	(20:2)	928.833	C59 H110 O6 N1	4.58735e+08	4.3532e+08	4.32394e+08	6.8961e+08	1.04575e+09	7.54397e+08	7.94771e+08	8.12417e+08	7.72638e+08	3.7425e+08	3.43964e+08	3.07263e+08	3.28454e+08	3.60248e+08	0.410093	0.000244703
0	PC(32:1e)+H	PC(32:1e)+H	PC	(32:1e)	(32:1e)			718.575	C40 H81 O7 N1 P1	1.72004e+08	1.78564e+08	1.7551e+08	4.99936e+07	1.38478e+08	2.10269e+07	5.60751e+06	1.40954e+07	1.72749e+07	2.18337e+07	2.15056e+07	1.74915e+07	1.74021e+07	2.92727e+06	0.413065	0.193455
0	PC(37:3)+H	PC(37:3)+H	PC	(37:3)	(37:3)			798.601	C45 H85 O8 N1 P1	8.30458e+06	9.22502e+06	9.09891e+06	2.25166e+07	4.6474e+06	1.7205e+07	1.09767e+07	1.67286e+07	1.76187e+07	7.55881e+06	6.09043e+06	3.9511e+06	5.42421e+06	4.81462e+06	0.414419	0.0256706
0	PC(29:2)+H	PC(29:2)+H	PC	(29:2)	(29:2)			688.491	C37 H71 O8 N1 P1	2.29316e+06	2.81149e+06	2.3208e+06	6.51307e+06	2.94984e+06	4.86376e+06	3.67467e+06	5.03355e+06	4.84448e+06	2.29082e+06	1.86778e+06	1.42482e+06	1.62197e+06	1.66439e+06	0.41513	0.00373739
0	TG(18:1_18:2_18:2)+NH4	TG(54:5)+NH4	TG	(18:1_18:2_18:2)	(18:1)	(18:2)	(18:2)	898.786	C57 H104 O6 N1	9.71449e+08	9.89819e+08	9.35006e+08	1.77831e+09	2.8506e+09	2.08434e+09	2.26732e+09	2.17627e+09	2.06425e+09	9.34131e+08	9.43396e+08	9.39759e+08	9.15339e+08	1.01858e+09	0.415215	0.000464511
0	PC(28:1_6:0)+H	PC(34:1)+H	PC	(28:1_6:0)	(28:1)	(6:0)		760.585	C42 H83 O8 N1 P1	2.89516e+09	2.88549e+09	2.6927e+09	2.88672e+09	1.78307e+09	2.08896e+09	2.03544e+09	2.29001e+09	2.27917e+09	1.08077e+09	8.16681e+08	7.89163e+08	7.74162e+08	9.14621e+08	0.417634	0.000449221
0	TG(16:0_18:2_18:2)+NH4	TG(52:4)+NH4	TG	(16:0_18:2_18:2)	(16:0)	(18:2)	(18:2)	872.77	C55 H102 O6 N1	1.01234e+09	1.01526e+09	9.79496e+08	1.80155e+09	3.00881e+09	2.0479e+09	2.24465e+09	2.20008e+09	2.14831e+09	9.7219e+08	9.61532e+08	9.57805e+08	9.39749e+08	1.0484e+09	0.418865	0.000758288
0	PI(36:3)+NH4	PI(36:3)+NH4	PI	(36:3)	(36:3)			878.575	C45 H85 O13 N1 P1	1.35592e+07	1.40977e+07	1.38253e+07	3.49845e+07	7.66636e+06	2.36527e+07	9.93243e+06	1.84634e+07	3.23984e+07	1.15375e+07	8.34002e+06	4.24512e+06	9.10626e+06	5.47535e+06	0.420181	0.0525672
0	TG(16:1_18:1_18:1)+NH4	TG(52:3)+NH4	TG	(16:1_18:1_18:1)	(16:1)	(18:1)	(18:1)	874.786	C55 H104 O6 N1	2.05671e+08	1.95826e+08	1.99193e+08	3.87808e+08	6.50067e+08	4.11257e+08	4.36695e+08	4.57071e+08	4.09063e+08	1.93764e+08	1.95314e+08	1.94141e+08	1.96686e+08	2.17278e+08	0.421792	0.00220627
0	TG(18:0_18:2_18:2)+NH4	TG(54:4)+NH4	TG	(18:0_18:2_18:2)	(18:0)	(18:2)	(18:2)	900.801	C57 H106 O6 N1	1.55044e+09	1.58673e+09	1.55983e+09	2.01986e+09	3.1024e+09	2.30299e+09	2.3662e+09	2.49936e+09	2.35086e+09	1.13785e+09	1.12066e+09	9.80978e+08	1.0625e+09	1.13806e+09	0.431004	0.00025962
0	TG(18:0_18:0_18:3)+NH4	TG(54:3)+NH4	TG	(18:0_18:0_18:3)	(18:0)	(18:0)	(18:3)	902.817	C57 H108 O6 N1	3.51628e+08	3.57816e+08	3.4321e+08	4.46834e+08	6.89223e+08	4.96461e+08	4.91065e+08	5.32202e+08	4.88949e+08	2.35154e+08	2.27878e+08	2.23075e+08	2.42639e+08	2.42825e+08	0.434253	0.000640531
0	PE(32:0)+H	PE(32:0)+H	PE	(32:0)	(32:0)			692.522	C37 H75 O8 N1 P1	1.21192e+07	1.0868e+07	1.05627e+07	3.01306e+07	1.3623e+07	2.21804e+07	1.45702e+07	2.48826e+07	2.35074e+07	1.13976e+07	8.34659e+06	5.88472e+06	8.37242e+06	8.97022e+06	0.435095	0.00619957
0	TG(55:6)+NH4	TG(55:6)+NH4	TG	(55:6)	(55:6)			910.786	C58 H104 O6 N1	7.67643e+06	8.23323e+06	8.32948e+06	1.67805e+07	2.69788e+07	1.67259e+07	1.91744e+07	1.5736e+07	1.38853e+07	8.35353e+06	8.0098e+06	7.00725e+06	1.03116e+07	7.78026e+06	0.44824	0.00670125
0	PC(33:1)+H	PC(33:1)+H	PC	(33:1)	(33:1)			746.569	C41 H81 O8 N1 P1	2.2275e+08	2.2881e+08	2.25851e+08	2.51445e+08	1.57411e+08	1.94396e+08	1.76587e+08	2.10276e+08	2.0362e+08	1.03701e+08	8.50218e+07	7.23368e+07	7.99639e+07	8.26605e+07	0.449632	0.00072921
0	TG(18:0_18:2_20:1)+NH4	TG(56:3)+NH4	TG	(18:0_18:2_20:1)	(18:0)	(18:2)	(20:1)	930.848	C59 H112 O6 N1	9.47727e+07	9.73396e+07	9.54968e+07	1.52243e+08	2.21289e+08	1.56498e+08	1.60728e+08	1.70287e+08	1.62861e+08	8.33711e+07	8.12746e+07	6.87998e+07	7.52936e+07	8.72385e+07	0.454278	0.000571212
0	PC(35:6)+H	PC(35:6)+H	PC	(35:6)	(35:6)			764.522	C43 H75 O8 N1 P1	285226	259914	381640	489872	435720	395498	578328	466351	290943	105288	247780	186253	257356	200541	0.460217	0.007023
0	PC(31:0)+H	PC(31:0)+H	PC	(31:0)	(31:0)			720.554	C39 H79 O8 N1 P1	1.13628e+08	1.12494e+08	1.12195e+08	2.04679e+08	1.31472e+08	1.57113e+08	1.37656e+08	1.63963e+08	1.65278e+08	8.41181e+07	7.25531e+07	5.60834e+07	6.65246e+07	6.95846e+07	0.461776	0.000420765
0	LPC(16:0e)+H	LPC(16:0e)+H	LPC	(16:0e)	(16:0e)			482.361	C24 H53 O6 N1 P1	6.8007e+06	6.86476e+06	6.86231e+06	1.06156e+07	8.20695e+06	9.97296e+06	8.52286e+06	1.06728e+07	9.76495e+06	4.89479e+06	4.50828e+06	3.81992e+06	4.1753e+06	4.62002e+06	0.467078	0.000321537
0	PC(52:5)+H	PC(52:5)+H	PC	(52:5)	(52:5)			1004.8	C60 H111 O8 N1 P1	2.59665e+06	50165.1	2.59092e+06	4.13875e+06	1.92254e+06	2.89582e+06	112590	3.24601e+06	45548.1	293096	1.20906e+06	1.02119e+06	40008	1.37821e+06	0.479362	0.187343
0	TG(16:1_18:2_18:2)+NH4	TG(52:5)+NH4	TG	(16:1_18:2_18:2)	(16:1)	(18:2)	(18:2)	870.755	C55 H100 O6 N1	2.37007e+08	1.6776e+08	1.7424e+08	3.96882e+08	6.3973e+08	3.82338e+08	4.14146e+08	4.59801e+08	4.16272e+08	2.42106e+08	2.12225e+08	2.03812e+08	2.3107e+08	2.30123e+08	0.484082	0.00217172
0	PE(34:2e)+H	PE(34:2e)+H	PE	(34:2e)	(34:2e)			702.543	C39 H77 O7 N1 P1	1.39053e+08	1.62372e+08	1.61393e+08	2.3722e+08	1.22414e+08	1.77061e+08	1.19453e+08	1.93372e+08	1.8138e+08	1.01054e+08	8.52952e+07	5.25727e+07	7.94174e+07	6.93129e+07	0.488424	0.0045902
0	PC(34:1)+H	PC(34:1)+H	PC	(34:1)	(34:1)			760.585	C42 H83 O8 N1 P1	1.42679e+06	2.00444e+06	2.10774e+06	2.06952e+06	1.68505e+06	2.10775e+06	1.16686e+06	1.81416e+06	1.97816e+06	1.05678e+06	892591	750415	812697	766167	0.488877	0.00253155
0	TG(18:0_17:0_18:0)+NH4	TG(53:0)+NH4	TG	(18:0_17:0_18:0)	(18:0)	(17:0)	(18:0)	894.848	C56 H112 O6 N1	4.83442e+06	4.76647e+06	5.12982e+06	4.33108e+06	5.43335e+06	4.43266e+06	4.39336e+06	4.68483e+06	4.89364e+06	2.78122e+06	2.37013e+06	1.67722e+06	2.20282e+06	2.69575e+06	0.491955	2.2257e-05
0	PE(18:1e_22:5)+H	PE(40:6e)+H	PE	(18:1e_22:5)	(18:1e)	(22:5)		778.575	C45 H81 O7 N1 P1	4.77036e+07	4.74286e+07	4.72914e+07	1.09181e+08	6.07347e+07	8.85293e+07	6.78045e+07	3.11412e+07	8.76616e+07	4.33223e+07	3.45882e+07	2.39511e+07	3.29874e+07	3.07407e+07	0.493015	0.0200029
0	PC(36:5e)+H	PC(36:5e)+H	PC	(36:5e)	(36:5e)			766.575	C44 H81 O7 N1 P1	1.01169e+07	1.12917e+06	9.7746e+06	6.21174e+06	1.22012e+07	1.47492e+07	1.47909e+07	1.59143e+07	1.48796e+07	8.1635e+06	6.8773e+06	6.54607e+06	6.60171e+06	7.69075e+06	0.494648	0.000597821
0	TG(20:1_18:2_20:2)+NH4	TG(58:5)+NH4	TG	(20:1_18:2_20:2)	(20:1)	(18:2)	(20:2)	954.848	C61 H112 O6 N1	1.26676e+08	1.28725e+08	1.28242e+08	2.88157e+08	4.11894e+08	3.14511e+08	3.10754e+08	3.32465e+08	3.16812e+08	1.86133e+08	1.72199e+08	1.46472e+08	1.56673e+08	1.79699e+08	0.498789	0.000218384
0	PC(32:3)+H	PC(32:3)+H	PC	(32:3)	(32:3)			728.522	C40 H75 O8 N1 P1	1.96332e+06	12441.5	53426.7	1.21304e+06	1.17697e+06	343243	683238	268981	1.14076e+06	786279	586606	9635.42	408623	48218.6	0.509068	0.1144
0	PC(38:3)+H	PC(38:3)+H	PC	(38:3)	(38:3)			812.616	C46 H87 O8 N1 P1	3.08908e+08	3.54792e+08	3.20856e+08	5.74329e+08	2.68048e+08	3.54271e+08	3.14417e+08	3.8438e+08	3.83036e+08	2.27542e+08	1.80009e+08	1.57002e+08	1.63488e+08	1.59017e+08	0.520528	0.00401922
0	TG(16:0_14:2_18:2)+NH4	TG(48:4)+NH4	TG	(16:0_14:2_18:2)	(16:0)	(14:2)	(18:2)	816.708	C51 H94 O6 N1	2.31596e+06	2.35134e+06	2.39956e+06	5.09663e+06	8.30247e+06	5.65109e+06	4.87288e+06	2.64101e+06	5.73274e+06	3.61866e+06	2.70676e+06	2.19721e+06	2.74563e+06	2.95973e+06	0.523084	0.0139436
0	PE(36:1)+H	PE(36:1)+H	PE	(36:1)	(36:1)			746.569	C41 H81 O8 N1 P1	3.68318e+08	3.72599e+08	3.6168e+08	4.70871e+08	2.12204e+08	3.65676e+08	2.35932e+08	3.94711e+08	3.78783e+08	2.25918e+08	1.81663e+08	1.15082e+08	1.67345e+08	1.45338e+08	0.526267	0.0150884
0	PC(27:0_10:3)+H	PC(37:3)+H	PC	(27:0_10:3)	(27:0)	(10:3)		798.601	C45 H85 O8 N1 P1	3.22751e+07	3.28865e+07	3.21305e+07	4.62217e+07	2.69312e+07	3.41005e+07	3.1332e+07	3.7592e+07	3.67423e+07	2.20126e+07	1.69603e+07	1.49894e+07	1.55211e+07	1.84936e+07	0.527763	0.00272045
0	TG(18:3_17:1_18:2)+NH4	TG(53:6)+NH4	TG	(18:3_17:1_18:2)	(18:3)	(17:1)	(18:2)	882.755	C56 H100 O6 N1	1.56559e+06	1.91881e+06	1.39728e+06	4.58289e+06	9.17502e+06	3.65794e+06	3.93028e+06	6.10535e+06	5.98967e+06	3.81868e+06	2.90037e+06	2.18694e+06	3.73601e+06	2.68436e+06	0.531091	0.0128813
0	SM(t41:3)+H	SM(t41:3)+H	SM	(t41:3)	(t41:3)			813.648	C46 H90 O7 N2 P1	6.55332e+06	6.03997e+06	5.67444e+06	1.04916e+07	3.29565e+06	4.96854e+06	4.23508e+06	5.29405e+06	6.20515e+06	3.53133e+06	2.6573e+06	1.93382e+06	2.25344e+06	2.54208e+06	0.538283	0.0144086
0	TG(18:0_16:0_20:0)+NH4	TG(54:0)+NH4	TG	(18:0_16:0_20:0)	(18:0)	(16:0)	(20:0)	908.864	C57 H114 O6 N1	2.15671e+07	1.77547e+07	2.17864e+07	2.1395e+07	2.09804e+07	2.05028e+07	1.25103e+07	2.13604e+07	2.18038e+07	1.25288e+07	1.11528e+07	5.98958e+06	1.13451e+07	1.17778e+07	0.543387	8.57852e-05
0	SM(t34:1)+H	SM(t34:1)+H	SM	(t34:1)	(t34:1)			719.57	C39 H80 O7 N2 P1	2.88681e+06	2.83126e+06	2.86888e+06	6.04805e+06	3.18009e+06	4.63368e+06	3.63126e+06	4.92115e+06	4.77968e+06	2.85472e+06	2.38788e+06	1.59941e+06	2.21617e+06	2.43387e+06	0.543466	0.00485593
0	PE(36:4e)+H	PE(36:4e)+H	PE	(36:4e)	(36:4e)			726.543	C41 H77 O7 N1 P1	1.40919e+08	1.45714e+08	1.39906e+08	2.62814e+08	1.69894e+08	2.17451e+08	1.64833e+08	2.39927e+08	2.27568e+08	1.44752e+08	1.18958e+08	7.84924e+07	1.06789e+08	1.0795e+08	0.546195	0.00388722
0	TG(20:1_18:1_18:2)+NH4	TG(56:4)+NH4	TG	(20:1_18:1_18:2)	(20:1)	(18:1)	(18:2)	928.833	C59 H110 O6 N1	1.11245e+08	1.16295e+08	1.04499e+08	2.0222e+08	3.05057e+08	2.28926e+08	2.52843e+08	2.57669e+08	2.19891e+08	1.40421e+08	1.41752e+08	1.33579e+08	1.3532e+08	1.40492e+08	0.546955	0.000814912
0	PC(31:2)+H	PC(31:2)+H	PC	(31:2)	(31:2)			716.522	C39 H75 O8 N1 P1	1.42555e+08	1.40124e+08	1.44085e+08	2.57279e+08	1.25063e+08	1.95583e+08	1.38242e+08	2.02687e+08	1.95929e+08	1.19653e+08	1.00658e+08	6.75742e+07	9.27345e+07	8.90317e+07	0.547695	0.0079636
0	PS(38:1)+H	PS(38:1)+H	PS	(38:1)	(38:1)			818.591	C44 H85 O10 N1 P1	2.34997e+06	2.33339e+06	2.50842e+06	6.47355e+06	1.11096e+06	3.28819e+06	1.14922e+06	3.72174e+06	4.2773e+06	1.69631e+06	1.87541e+06	793050	2.10181e+06	1.04619e+06	0.554554	0.0666714
0	PC(33:3)+H	PC(33:3)+H	PC	(33:3)	(33:3)			742.538	C41 H77 O8 N1 P1	3.59859e+07	3.74671e+07	3.69379e+07	4.62746e+07	2.12949e+07	3.01614e+07	2.55358e+07	5.73399e+07	5.45044e+07	1.46433e+07	2.6861e+07	2.42659e+07	8.80547e+06	3.03923e+07	0.555867	0.0664063
0	PC(10:0e_23:1)+H	PC(33:1e)+H	PC	(10:0e_23:1)	(10:0e)	(23:1)		732.59	C41 H83 O7 N1 P1	382492	319526	427952	472623	493766	604124	360817	875257	742389	501018	445265	145274	432010	187932	0.55634	0.026797
0	TG(18:4_20:2_20:2)+H	TG(58:8)+H	TG	(18:4_20:2_20:2)	(18:4)	(20:2)	(20:2)	931.775	C61 H103 O6	4.15053e+06	4.04671e+06	4.05821e+06	7.38603e+06	1.01859e+07	8.02764e+06	9.8836e+06	9.82714e+06	8.12655e+06	5.58852e+06	4.79851e+06	5.08433e+06	5.20969e+06	5.00159e+06	0.557702	0.000189548
0	PE(36:4)+H	PE(36:4)+H	PE	(36:4)	(36:4)			740.522	C41 H75 O8 N1 P1	3.46326e+07	3.60172e+07	3.52232e+07	6.89925e+07	3.57508e+07	5.72704e+07	4.47014e+07	6.04283e+07	5.66187e+07	3.64151e+07	3.01793e+07	2.12117e+07	2.84399e+07	2.62235e+07	0.559209	0.00982815
0	PC(18:2e_17:1)+H	PC(35:3e)+H	PC	(18:2e_17:1)	(18:2e)	(17:1)		756.59	C43 H83 O7 N1 P1	1.04221e+07	1.0538e+07	1.00504e+07	1.71357e+07	1.06934e+07	1.22212e+07	1.12867e+07	1.25739e+07	1.25601e+07	7.72244e+06	6.82517e+06	5.99308e+06	6.47601e+06	7.06059e+06	0.574318	0.000359938
0	PC(8:0_22:0)+H	PC(30:0)+H	PC	(8:0_22:0)	(8:0)	(22:0)		706.538	C38 H77 O8 N1 P1	8.64677e+08	8.50184e+08	7.9931e+08	1.33952e+09	1.02946e+09	1.05845e+09	1.1261e+09	1.07087e+09	1.09364e+09	6.96412e+08	6.0196e+08	5.45844e+08	6.37522e+08	6.32188e+08	0.578956	0.000163517
0	PC(31:1)+H	PC(31:1)+H	PC	(31:1)	(31:1)			718.538	C39 H77 O8 N1 P1	2.01534e+07	1.71244e+07	1.64309e+07	2.24027e+07	1.29487e+07	1.61814e+07	1.54069e+07	1.7582e+07	1.72404e+07	1.13187e+07	9.22768e+06	7.55719e+06	8.77426e+06	9.90155e+06	0.589462	0.00332647
0	PC(36:2)+H	PC(36:2)+H	PC	(36:2)	(36:2)			786.601	C44 H85 O8 N1 P1	3.4386e+08	3.21869e+08	3.31251e+08	2.43121e+08	5.19387e+08	7.49068e+08	6.58947e+08	8.46152e+08	2.12499e+08	3.91762e+08	3.63379e+08	3.25e+08	3.43985e+08	3.69081e+08	0.600527	0.0543293
0	PC(32:1)+H	PC(32:1)+H	PC	(32:1)	(32:1)			732.554	C40 H79 O8 N1 P1	1.1883e+09	1.21318e+09	1.18967e+09	6.20822e+08	7.4777e+08	9.05327e+08	8.75557e+08	9.59801e+08	9.30138e+08	7.22148e+08	4.35814e+08	5.51741e+08	5.44375e+08	4.39496e+08	0.6096	0.0076483
0	TG(20:2_18:2_22:2)+NH4	TG(60:6)+NH4	TG	(20:2_18:2_22:2)	(20:2)	(18:2)	(22:2)	980.864	C63 H114 O6 N1	5.65698e+07	5.25604e+07	5.35105e+07	1.3479e+08	2.07012e+08	1.38614e+08	1.51974e+08	1.4957e+08	1.42402e+08	1.02124e+08	9.8745e+07	8.90453e+07	9.62665e+07	9.90558e+07	0.614556	0.003273
0	TG(18:0_16:0_18:0)+NH4	TG(52:0)+NH4	TG	(18:0_16:0_18:0)	(18:0)	(16:0)	(18:0)	880.833	C55 H110 O6 N1	8.54589e+07	7.31701e+07	8.30384e+07	5.29526e+07	5.84584e+07	5.57534e+07	3.60666e+07	5.68868e+07	5.50391e+07	3.56513e+07	3.56533e+07	2.18719e+07	3.30839e+07	3.58555e+07	0.618281	0.000143429
0	PC(22:0_10:3)+H	PC(32:3)+H	PC	(22:0_10:3)	(22:0)	(10:3)		728.522	C40 H75 O8 N1 P1	3.86229e+07	3.46685e+07	3.44194e+07	7.08624e+07	5.33878e+07	4.56013e+07	5.1756e+07	5.11616e+07	4.93402e+07	3.62909e+07	3.11184e+07	2.79408e+07	2.9339e+07	3.30473e+07	0.627814	0.000222796
0	PC(37:6)+H	PC(37:6)+H	PC	(37:6)	(37:6)			792.554	C45 H79 O8 N1 P1	6.19071e+06	6.25507e+06	7.70301e+06	1.70484e+07	1.16339e+07	1.46289e+07	9.31024e+06	1.0884e+07	1.4501e+07	5.53666e+06	1.03564e+07	5.50598e+06	7.57421e+06	9.56742e+06	0.632248	0.000378393
0	PC(36:4e)+H	PC(36:4e)+H	PC	(36:4e)	(36:4e)			768.59	C44 H83 O7 N1 P1	1.58315e+07	1.87928e+07	1.6296e+07	3.68794e+07	3.4069e+07	2.08376e+07	2.08694e+07	2.16629e+07	4.21333e+07	2.17019e+07	1.94379e+07	1.82811e+07	1.05493e+07	1.95471e+07	0.64137	0.029698
0	PC(35:3e)+H	PC(35:3e)+H	PC	(35:3e)	(35:3e)			756.59	C43 H83 O7 N1 P1	1.24523e+07	1.28179e+07	1.23329e+07	1.35527e+07	2.03652e+06	3.53463e+06	1.05649e+07	1.18142e+07	4.11377e+06	3.71629e+06	6.97918e+06	2.65439e+06	3.74766e+06	3.56804e+06	0.644512	0.199318
0	PC(40:6e)+H	PC(40:6e)+H	PC	(40:6e)	(40:6e)			820.621	C48 H87 O7 N1 P1	1.44877e+06	486101	1.45279e+06	1.51426e+06	7.20067e+06	7.22402e+06	1.45579e+06	8.56682e+06	8.28889e+06	4.82159e+06	4.038e+06	4.01519e+06	3.95148e+06	4.41378e+06	0.648824	0.0722122
0	PC(34:4)+H	PC(34:4)+H	PC	(34:4)	(34:4)			754.538	C42 H77 O8 N1 P1	4.17702e+07	4.3623e+07	4.28365e+07	4.76077e+07	2.88574e+07	3.13732e+07	3.27478e+07	3.44441e+07	3.16773e+07	2.50411e+07	1.93966e+07	1.99295e+07	1.90123e+07	2.12061e+07	0.657358	0.00249179
0	TG(14:0_18:2_18:3)+NH4	TG(50:5)+NH4	TG	(14:0_18:2_18:3)	(14:0)	(18:2)	(18:3)	842.723	C53 H96 O6 N1	6.49264e+06	6.26086e+06	6.20214e+06	1.91247e+07	2.64159e+07	1.71453e+07	1.62601e+07	2.11653e+07	2.08606e+07	1.62319e+07	1.33059e+07	1.12729e+07	1.32507e+07	1.29106e+07	0.657574	0.00179699
0	PC(33:4)+H	PC(33:4)+H	PC	(33:4)	(33:4)			740.522	C41 H75 O8 N1 P1	1.15399e+07	1.38448e+07	6.78154e+06	2.41015e+07	1.72465e+06	1.98331e+06	1.66632e+06	4.9602e+06	1.59597e+06	2.9615e+06	1.44993e+06	917581	1.87966e+06	706160	0.663415	0.153563
0	PC(33:2)+H	PC(33:2)+H	PC	(33:2)	(33:2)			744.554	C41 H79 O8 N1 P1	6.86043e+07	4.49896e+07	4.7335e+07	9.86179e+07	6.07923e+07	7.21591e+07	6.57901e+07	7.85429e+07	7.34513e+07	5.65492e+07	4.60846e+07	3.88215e+07	4.34834e+07	4.83865e+07	0.665245	0.00508855
0	SM(d42:2)+H	SM(d42:2)+H	SM	(d42:2)	(d42:2)			813.684	C47 H94 O6 N2 P1	2.37956e+08	2.39641e+08	2.3606e+08	3.17378e+08	1.93239e+08	2.56267e+08	2.07549e+08	2.71369e+08	2.61741e+08	1.95607e+08	1.63972e+08	1.13306e+08	1.52627e+08	1.66542e+08	0.665498	0.0097103
0	PC(36:0)+H	PC(36:0)+H	PC	(36:0)	(36:0)			790.632	C44 H89 O8 N1 P1	5.92604e+07	6.03492e+07	5.85833e+07	4.82134e+07	2.99355e+07	3.177e+07	2.66948e+07	3.49435e+07	3.43078e+07	2.17909e+07	2.41157e+07	1.84477e+07	2.293e+07	1.89561e+07	0.673893	0.00115189
0	PC(36:3)+H	PC(36:3)+H	PC	(36:3)	(36:3)			784.585	C44 H83 O8 N1 P1	1.81755e+09	1.79904e+09	1.77948e+09	2.19239e+09	1.34031e+09	1.73239e+09	1.55392e+09	1.78166e+09	1.79519e+09	1.35388e+09	1.09808e+09	9.92089e+08	1.02258e+09	1.11356e+09	0.680223	0.00961075
0	PC(38:4)+H	PC(38:4)+H	PC	(38:4)	(38:4)			810.601	C46 H85 O8 N1 P1	1.78584e+07	1.79441e+07	1.72796e+07	1.50142e+07	1.11527e+07	1.13498e+07	1.05797e+07	1.25498e+07	1.24535e+07	7.16686e+06	8.00133e+06	7.61628e+06	7.74979e+06	9.2127e+06	0.684282	0.000184028
0	PE(38:5e)+H	PE(38:5e)+H	PE	(38:5e)	(38:5e)			752.559	C43 H79 O7 N1 P1	1.18442e+08	1.1881e+08	1.21864e+08	2.60788e+08	1.55671e+08	2.30884e+08	1.64534e+08	2.27119e+08	2.10971e+08	1.77947e+08	1.47421e+08	1.0015e+08	1.41072e+08	1.24823e+08	0.698978	0.0230739
0	PS(27:1_11:3)+H	PS(38:4)+H	PS	(27:1_11:3)	(27:1)	(11:3)		812.544	C44 H79 O10 N1 P1	3.61217e+06	3.64402e+06	2.79678e+06	5.84187e+06	7.2505e+06	8.00575e+06	3.59586e+06	1.06196e+07	2.29237e+07	1.31671e+07	1.22823e+07	4.89052e+06	2.70286e+06	3.70905e+06	0.701431	0.270167
0	TG(22:2_14:2_14:2)+NH4	TG(50:6)+NH4	TG	(22:2_14:2_14:2)	(22:2)	(14:2)	(14:2)	840.708	C53 H94 O6 N1	321893	383400	405012	237592	2.80224e+06	347970	1.01539e+06	1.48506e+06	1.12499e+06	906671	1.22208e+06	1.01569e+06	174333	1.46299e+06	0.705728	0.242699
0	PS(34:2)+H	PS(34:2)+H	PS	(34:2)	(34:2)			760.512	C40 H75 O10 N1 P1	1.24524e+07	1.33203e+07	1.31662e+07	3.10345e+07	6.14407e+06	2.06659e+07	7.71723e+06	1.98599e+07	2.46728e+07	1.56899e+07	1.35541e+07	4.80834e+06	1.4828e+07	7.31119e+06	0.710747	0.174445
0	SM(d44:5)+H	SM(d44:5)+H	SM	(d44:5)	(d44:5)			835.669	C49 H92 O6 N2 P1	1.20936e+07	1.20257e+07	1.18409e+07	1.60839e+07	9.45985e+06	1.32618e+07	1.01154e+07	1.36971e+07	1.35317e+07	1.09499e+07	8.93095e+06	5.95488e+06	8.19249e+06	9.23179e+06	0.72021	0.0265529
0	PC(27:1_9:0)+H	PC(36:1)+H	PC	(27:1_9:0)	(27:1)	(9:0)		788.616	C44 H87 O8 N1 P1	4.39386e+08	4.63069e+08	4.50056e+08	3.55776e+08	2.40777e+08	2.47509e+08	2.0822e+08	2.72471e+08	2.57188e+08	2.05863e+08	1.80685e+08	1.42075e+08	1.71225e+08	1.84278e+08	0.72105	0.00146066
0	TG(19:1_18:2_20:3)+NH4	TG(57:6)+NH4	TG	(19:1_18:2_20:3)	(19:1)	(18:2)	(20:3)	938.817	C60 H108 O6 N1	4.8479e+06	4.9083e+06	4.78778e+06	8.92832e+06	1.36515e+07	9.62982e+06	1.11809e+07	1.05949e+07	1.02022e+07	7.75669e+06	7.62433e+06	8.25379e+06	7.27574e+06	8.96395e+06	0.721588	0.00888825
0	PC(32:2)+H	PC(32:2)+H	PC	(32:2)	(32:2)			730.538	C40 H77 O8 N1 P1	1.6578e+07	1.72907e+07	1.66081e+07	2.36631e+07	1.14798e+07	1.83201e+07	1.38499e+07	1.94259e+07	1.94552e+07	1.54786e+07	1.29173e+07	8.55239e+06	1.20243e+07	1.17361e+07	0.735587	0.056051
0	PC(34:2e)+H	PC(34:2e)+H	PC	(34:2e)	(34:2e)			744.59	C42 H83 O7 N1 P1	1.21788e+08	1.2371e+08	1.28724e+08	1.29151e+08	6.88545e+07	9.4997e+07	7.08292e+07	1.06445e+08	9.88442e+07	7.51173e+07	6.70705e+07	5.24156e+07	6.23996e+07	6.70091e+07	0.736441	0.0256869
0	PC(33:1e)+H	PC(33:1e)+H	PC	(33:1e)	(33:1e)			732.59	C41 H83 O7 N1 P1	6.73969e+06	7.15717e+06	6.72445e+06	5.2614e+06	3.79781e+06	3.87566e+06	3.54538e+06	4.2726e+06	4.26516e+06	3.9126e+06	3.46049e+06	1.73976e+06	3.31952e+06	2.13024e+06	0.737101	0.0342023
0	PC(44:6)+H	PC(44:6)+H	PC	(44:6)	(44:6)			890.663	C52 H93 O8 N1 P1	1.40981e+06	1.36079e+06	859827	2.13773e+06	1.8025e+06	2.51538e+06	2.2439e+06	2.66076e+06	1.61285e+06	2.10171e+06	1.6354e+06	1.06518e+06	1.56042e+06	1.73442e+06	0.747286	0.0783359
0	PC(54:6)+H	PC(54:6)+H	PC	(54:6)	(54:6)			1030.82	C62 H113 O8 N1 P1	2.69314e+06	3.25925e+06	3.5454e+06	4.21783e+06	2.36243e+06	3.02211e+06	2.63368e+06	3.17434e+06	2.80892e+06	2.511e+06	2.01883e+06	1.84363e+06	2.22488e+06	1.87646e+06	0.748121	0.0155414
0	TG(20:2_18:2_20:5)+H	TG(58:9)+H	TG	(20:2_18:2_20:5)	(20:2)	(18:2)	(20:5)	929.759	C61 H101 O6	5.74035e+06	5.51029e+06	5.31367e+06	8.92098e+06	1.67509e+07	1.11925e+07	1.20146e+07	1.1602e+07	1.08941e+07	8.32013e+06	8.78972e+06	9.63226e+06	8.43592e+06	1.1725e+07	0.751	0.053229
0	TG(20:3_18:2_24:2)+NH4	TG(62:7)+NH4	TG	(20:3_18:2_24:2)	(20:3)	(18:2)	(24:2)	1006.88	C65 H116 O6 N1	7.48522e+06	7.4414e+06	7.57659e+06	1.68569e+07	2.59081e+07	1.94384e+07	1.71642e+07	1.58666e+07	1.6037e+07	1.51451e+07	1.41713e+07	1.38356e+07	1.34162e+07	1.4394e+07	0.751604	0.0227033
0	LPC(18:0e)+H	LPC(18:0e)+H	LPC	(18:0e)	(18:0e)			510.392	C26 H57 O6 N1 P1	3.48434e+06	3.45122e+06	3.49267e+06	3.26027e+06	2.97974e+06	3.31484e+06	2.67079e+06	3.96141e+06	3.54172e+06	2.8775e+06	2.49876e+06	2.11359e+06	2.24031e+06	2.65321e+06	0.751943	0.0183387
0	TG(18:2_18:2_22:6)+H	TG(58:10)+H	TG	(18:2_18:2_22:6)	(18:2)	(18:2)	(22:6)	927.744	C61 H99 O6	1.74738e+06	1.62599e+06	2.0516e+06	3.09524e+06	6.17822e+06	3.78754e+06	4.34314e+06	3.84679e+06	2.89166e+06	2.75071e+06	2.374e+06	4.08734e+06	3.37313e+06	3.43977e+06	0.761377	0.107279
0	PC(16:1e_14:0)+H	PC(30:1e)+H	PC	(16:1e_14:0)	(16:1e)	(14:0)		690.543	C38 H77 O7 N1 P1	5.7456e+07	5.71774e+07	5.59602e+07	6.43293e+07	4.52154e+07	4.91515e+07	4.17956e+07	5.16787e+07	5.20776e+07	4.24605e+07	3.86457e+07	2.96605e+07	3.55751e+07	3.66455e+07	0.762705	0.00445381
0	TG(18:1_18:1_20:3)+NH4	TG(56:5)+NH4	TG	(18:1_18:1_20:3)	(18:1)	(18:1)	(20:3)	926.817	C59 H108 O6 N1	1.49689e+08	1.44693e+08	1.28553e+08	2.5469e+08	4.61031e+08	2.90351e+08	2.9459e+08	2.87664e+08	2.92292e+08	2.45926e+08	2.50252e+08	2.28252e+08	2.50326e+08	2.73388e+08	0.767651	0.0508666
0	PS(35:2)+H	PS(35:2)+H	PS	(35:2)	(35:2)			774.528	C41 H77 O10 N1 P1	1.97131e+06	2.01063e+06	2.0707e+06	5.08788e+06	1.36578e+06	3.27124e+06	1.08763e+06	3.17702e+06	4.86874e+06	3.26328e+06	2.77906e+06	413577	2.76273e+06	1.58823e+06	0.784789	0.25509
0	PC(34:3e)+H	PC(34:3e)+H	PC	(34:3e)	(34:3e)			742.575	C42 H81 O7 N1 P1	2.13774e+08	2.1741e+08	2.13643e+08	2.74904e+08	1.80274e+08	2.03288e+08	1.84148e+08	2.2056e+08	2.0966e+08	1.93458e+08	1.62138e+08	1.34948e+08	1.54844e+08	1.60804e+08	0.807864	0.023379
0	PC(34:2)+H	PC(34:2)+H	PC	(34:2)	(34:2)			758.569	C42 H81 O8 N1 P1	3.22066e+09	3.26009e+09	3.21106e+09	4.55326e+09	2.96806e+09	3.70404e+09	3.07537e+09	3.40198e+09	3.14988e+09	3.02232e+09	2.56341e+09	2.29159e+09	2.73093e+09	2.64642e+09	0.813204	0.0179832
0	PC(12:0_24:1)+H	PC(36:1)+H	PC	(12:0_24:1)	(12:0)	(24:1)		788.616	C44 H87 O8 N1 P1	35181.2	521813	271888	15679.3	1237.27	7888.02	2873.08	13516.4	10782.5	8421.56	4561.17	1943.77	10971.1	3645.13	0.813911	0.299193
0	TG(19:1_18:3_21:1)+NH4	TG(58:5)+NH4	TG	(19:1_18:3_21:1)	(19:1)	(18:3)	(21:1)	954.848	C61 H112 O6 N1	4.51516e+07	4.45156e+07	4.08313e+07	8.90788e+07	1.5162e+08	9.33609e+07	1.00638e+08	1.08507e+08	9.5156e+07	9.64111e+07	8.35526e+07	8.35719e+07	9.01394e+07	9.3871e+07	0.814783	0.0461169
0	LPC(18:1e)+H	LPC(18:1e)+H	LPC	(18:1e)	(18:1e)			508.376	C26 H55 O6 N1 P1	5.83338e+06	5.26452e+06	6.38699e+06	9.40061e+06	8.29011e+06	9.76647e+06	7.98848e+06	9.84782e+06	9.01512e+06	8.4822e+06	7.43548e+06	6.49348e+06	6.62136e+06	7.8538e+06	0.821375	0.0245577
0	PC(38:5)+H	PC(38:5)+H	PC	(38:5)	(38:5)			808.585	C46 H83 O8 N1 P1	4.14201e+07	4.19266e+07	4.07243e+07	4.30877e+07	2.59582e+07	3.35035e+07	3.48423e+07	3.94479e+07	3.44e+07	3.13132e+07	2.47632e+07	2.93029e+07	2.41234e+07	3.05377e+07	0.832821	0.0854044
0	TG(20:2_18:2_20:2)+NH4	TG(58:6)+NH4	TG	(20:2_18:2_20:2)	(20:2)	(18:2)	(20:2)	952.833	C61 H110 O6 N1	1.92171e+08	1.99384e+08	1.95046e+08	3.9531e+08	6.28157e+08	4.10948e+08	4.35193e+08	4.51675e+08	4.29503e+08	4.15524e+08	3.95451e+08	3.57745e+08	3.96603e+08	3.99222e+08	0.834034	0.0453697
0	TG(20:2_18:2_18:2)+NH4	TG(56:6)+NH4	TG	(20:2_18:2_18:2)	(20:2)	(18:2)	(18:2)	924.801	C59 H106 O6 N1	5.46422e+08	5.82358e+08	5.50744e+08	1.07458e+09	1.82958e+09	1.11259e+09	1.24546e+09	1.2185e+09	1.14955e+09	1.11142e+09	1.10473e+09	1.0647e+09	1.12353e+09	1.17085e+09	0.850441	0.110314
0	TG(18:1_18:2_18:3)+NH4	TG(54:6)+NH4	TG	(18:1_18:2_18:3)	(18:1)	(18:2)	(18:3)	896.77	C57 H102 O6 N1	8.35032e+08	9.31158e+08	8.54717e+08	1.63517e+09	3.21742e+09	1.80064e+09	1.91508e+09	2.01442e+09	1.85526e+09	1.92986e+09	1.84895e+09	1.74645e+09	1.96006e+09	1.96811e+09	0.875091	0.178005
0	LPC(28:0)+H	LPC(28:0)+H	LPC	(28:0)	(28:0)			664.528	C36 H75 O7 N1 P1	5.8888e+06	6.20745e+06	5.62399e+06	8.10741e+06	6.20992e+06	7.6276e+06	6.46972e+06	7.68249e+06	7.85498e+06	7.49998e+06	6.45343e+06	5.54096e+06	5.9564e+06	6.6167e+06	0.894622	0.112681
0	TG(18:3_18:2_18:2)+NH4	TG(54:7)+NH4	TG	(18:3_18:2_18:2)	(18:3)	(18:2)	(18:2)	894.755	C57 H100 O6 N1	3.85947e+07	4.03225e+07	4.7829e+07	9.90352e+07	1.71565e+08	9.76173e+07	9.63094e+07	1.14773e+08	1.11934e+08	1.27382e+08	1.14205e+08	8.63625e+07	9.99216e+07	1.04873e+08	0.899605	0.144179
0	SM(d39:8)+H	SM(d39:8)+H	SM	(d39:8)	(d39:8)			759.544	C44 H76 O6 N2 P1	1.28507e+06	1.05409e+06	5.16916e+06	1.07916e+07	7.51054e+06	4.02947e+06	365522	7.49149e+06	3.03193e+06	2.1873e+06	4.15368e+06	8.52623e+06	4.19123e+06	1.16354e+06	0.901602	0.429416
0	TG(18:2_14:1_18:2)+NH4	TG(50:5)+NH4	TG	(18:2_14:1_18:2)	(18:2)	(14:1)	(18:2)	842.723	C53 H96 O6 N1	242338	1.43188e+06	1.51918e+06	2.73238e+06	609859	813676	782529	1.05337e+06	559969	906136	557001	652350	600270	741257	0.905119	0.31396
0	TG(20:2_18:2_22:3)+NH4	TG(60:7)+NH4	TG	(20:2_18:2_22:3)	(20:2)	(18:2)	(22:3)	978.848	C63 H112 O6 N1	2.80233e+07	2.95117e+07	2.70629e+07	5.68065e+07	9.77352e+07	6.41817e+07	6.91183e+07	6.92985e+07	6.3361e+07	7.21643e+07	6.57271e+07	5.99806e+07	6.63931e+07	6.58337e+07	0.907626	0.13064
0	PC(35:4)+H	PC(35:4)+H	PC	(35:4)	(35:4)			768.554	C43 H79 O8 N1 P1	6.05312e+07	6.07759e+07	6.16714e+07	1.34726e+08	8.48297e+07	8.48753e+07	7.1797e+07	9.53385e+07	8.95002e+07	9.79603e+07	7.91628e+07	6.39648e+07	7.07146e+07	7.69636e+07	0.911867	0.143178
0	ChE(18:1)+NH4	ChE(18:1)+NH4	ChE	(18:1)	(18:1)			668.634	C45 H82 O2 N1	1.10963e+07	1.17844e+07	1.13542e+07	2.11213e+07	2.61406e+07	1.93921e+07	2.01581e+07	2.07727e+07	1.96968e+07	2.23349e+07	1.89936e+07	1.57086e+07	1.95442e+07	2.025e+07	0.912123	0.0634954
0	PC(36:6e)+H	PC(36:6e)+H	PC	(36:6e)	(36:6e)			764.559	C44 H79 O7 N1 P1	3.25433e+06	4.62134e+06	4.42576e+06	3.73059e+06	2.85935e+06	1.99015e+06	2.41473e+06	2.51852e+06	3.15576e+06	3.04445e+06	2.06826e+06	2.77542e+06	1.72743e+06	2.58958e+06	0.943318	0.274711
0	LPC(18:1D7)+H	LPC(18:1D7)+H	LPC	(18:1D7)	(18:1D7)			529.399	C26 H46 O7 N1 P1 D7	2.36394e+07	2.64278e+07	2.58974e+07	3.25387e+07	2.3293e+07	2.96455e+07	2.64275e+07	3.1779e+07	2.97125e+07	2.87921e+07	2.3397e+07	2.39828e+07	2.86735e+07	2.92285e+07	0.951841	0.262298
0	PC(24:1_11:2)+H	PC(35:3)+H	PC	(24:1_11:2)	(24:1)	(11:2)		770.569	C43 H81 O8 N1 P1	8.07155e+07	8.30291e+07	7.9754e+07	9.4433e+07	6.3706e+07	7.34183e+07	7.28076e+07	7.58284e+07	7.7931e+07	8.31442e+07	7.01931e+07	6.72186e+07	6.44524e+07	7.33907e+07	0.985449	0.425863
0	PC(36:0e)+H	PC(36:0e)+H	PC	(36:0e)	(36:0e)			776.653	C44 H91 O7 N1 P1	5.82696e+06	52947.8	14183.1	3.9842e+06	3.9898e+06	5.46721e+06	18082.8	5.91893e+06	6682.5	3.66197e+06	3.20249e+06	2.25691e+06	2.68364e+06	3.41739e+06	0.988422	0.489485
0	PC(32:0)+H	PC(32:0)+H	PC	(32:0)	(32:0)			734.569	C40 H81 O8 N1 P1	2.34345e+06	1.61379e+06	2.20802e+06	2.75251e+06	2.47101e+06	849635	3.28337e+06	205310	6.1373e+06	2.05361e+06	3.8034e+06	2.67857e+06	2.27247e+06	2.06492e+06	0.994311	0.495499
0	PI(40:4)+NH4	PI(40:4)+NH4	PI	(40:4)	(40:4)			932.622	C49 H91 O13 N1 P1	3.03644e+06	2.78222e+06	2.7867e+06	6.20462e+06	1.63039e+06	4.70747e+06	1.90465e+06	4.24776e+06	5.15304e+06	5.33827e+06	4.15011e+06	1.76966e+06	4.00465e+06	2.35546e+06	0.998574	0.498199
0	TG(15:0_15:0_15:0)+NH4	TG(45:0)+NH4	TG	(15:0_15:0_15:0)	(15:0)	(15:0)	(15:0)	782.723	C48 H96 O6 N1	5.09507e+08	5.22462e+08	5.06301e+08	4.74843e+08	4.07315e+08	5.36974e+08	5.08408e+08	5.42901e+08	5.20768e+08	5.21237e+08	4.74331e+08	5.14459e+08	4.64919e+08	5.41447e+08	1.00001	0.49994
0	PC(32:2D7)+H	PC(32:2D7)+H	PC	(32:2D7)	(32:2D7)			737.582	C40 H70 O8 N1 P1 D7	1.76818e+07	1.79254e+07	1.81164e+07	2.81658e+07	1.90108e+07	2.13422e+07	1.83401e+07	2.18186e+07	2.18512e+07	2.48769e+07	2.1493e+07	1.5264e+07	1.88784e+07	2.18522e+07	1.00002	0.499926
0	PC(18:0_14:0)+H	PC(32:0)+H	PC	(18:0_14:0)	(18:0)	(14:0)		734.569	C40 H81 O8 N1 P1	8.55596e+08	8.38358e+08	8.09304e+08	1.29256e+09	8.79828e+08	1.0246e+09	8.98556e+08	1.03721e+09	1.08366e+09	1.15692e+09	9.83727e+08	7.97009e+08	9.68316e+08	1.09389e+09	1.01544	0.417023
0	ChE(20:2)+NH4	ChE(20:2)+NH4	ChE	(20:2)	(20:2)			694.65	C47 H84 O2 N1	2.52831e+07	2.52694e+07	2.46242e+07	5.0093e+07	7.57309e+07	4.72226e+07	5.09209e+07	5.2199e+07	4.58928e+07	6.45527e+07	5.53724e+07	4.52782e+07	5.54855e+07	5.71555e+07	1.02161	0.396877
0	TG(22:3_18:2_18:2)+NH4	TG(58:7)+NH4	TG	(22:3_18:2_18:2)	(22:3)	(18:2)	(18:2)	950.817	C61 H108 O6 N1	8.30953e+07	6.82315e+07	8.19696e+07	1.35515e+08	2.69401e+08	1.62297e+08	1.82995e+08	1.65975e+08	1.6605e+08	1.82412e+08	1.96183e+08	1.88741e+08	2.01912e+08	2.0056e+08	1.02439	0.427153
0	TG(19:0_19:0_22:6)+NH4	TG(60:6)+NH4	TG	(19:0_19:0_22:6)	(19:0)	(19:0)	(22:6)	980.864	C63 H114 O6 N1	7.603e+06	7.85352e+06	9.12886e+06	1.54144e+07	2.53711e+07	1.87599e+07	1.8728e+07	1.82901e+07	1.79092e+07	2.2783e+07	2.00441e+07	1.88148e+07	2.09726e+07	1.92849e+07	1.02868	0.278873
0	Cer(m34:0+O)+H	Cer(m34:0+O)+H	Cer	(m34:0+O)	(m34:0+O)			540.535	C34 H70 O3 N1	7.389e+06	7.48797e+06	7.48946e+06	3.90046e+06	3.32164e+06	2.69101e+06	2.63109e+06	3.38167e+06	3.16836e+06	3.64744e+06	3.31756e+06	2.48061e+06	2.87449e+06	3.49625e+06	1.04098	0.28463
0	PC(32:2e)+H	PC(32:2e)+H	PC	(32:2e)	(32:2e)			716.559	C40 H79 O7 N1 P1	7.26071e+07	7.47182e+07	7.35625e+07	6.2743e+07	4.28659e+07	4.72956e+07	4.2713e+07	5.34023e+07	5.12844e+07	6.14792e+07	5.12122e+07	4.17848e+07	4.9735e+07	5.0899e+07	1.07387	0.213107
0	PC(35:5)+H	PC(35:5)+H	PC	(35:5)	(35:5)			766.538	C43 H77 O8 N1 P1	6.70725e+06	7.17805e+06	6.51022e+06	1.42175e+07	1.1704e+07	8.98148e+06	8.57569e+06	1.05072e+07	8.90738e+06	1.17618e+07	9.76709e+06	1.08157e+07	1.04081e+07	9.59986e+06	1.07554	0.0750727
0	PC(37:5)+H	PC(37:5)+H	PC	(37:5)	(37:5)			794.569	C45 H81 O8 N1 P1	1.22658e+07	1.31069e+07	1.189e+07	1.65917e+07	8.05358e+06	1.26477e+07	9.17064e+06	1.3739e+07	1.29428e+07	1.61166e+07	1.3147e+07	8.24184e+06	1.25624e+07	1.13934e+07	1.08678	0.307657
0	SM(d36:4)+H	SM(d36:4)+H	SM	(d36:4)	(d36:4)			725.559	C41 H78 O6 N2 P1	3.68848e+07	3.60663e+07	3.67667e+07	3.16037e+07	3.18412e+07	3.07653e+07	3.11125e+07	3.2653e+07	3.26555e+07	3.36658e+07	3.51871e+07	3.29683e+07	3.55534e+07	3.63337e+07	1.09232	0.0022257
0	PC(40:7)+H	PC(40:7)+H	PC	(40:7)	(40:7)			832.585	C48 H83 O8 N1 P1	1.06383e+07	1.02459e+07	1.06921e+07	1.08008e+07	1.33828e+07	1.10083e+07	1.43537e+07	1.09142e+07	1.05338e+07	1.23576e+07	1.25624e+07	1.4969e+07	1.229e+07	1.47096e+07	1.11124	0.0936491
0	PS(36:2)+H	PS(36:2)+H	PS	(36:2)	(36:2)			788.544	C42 H79 O10 N1 P1	2.14492e+08	2.21787e+08	2.16703e+08	3.51469e+08	1.21613e+08	2.61844e+08	1.03332e+08	2.6931e+08	3.33497e+08	3.3371e+08	2.87292e+08	1.1593e+08	3.18632e+08	1.61602e+08	1.11708	0.34871
0	TG(20:1_18:1_20:4)+NH4	TG(58:6)+NH4	TG	(20:1_18:1_20:4)	(20:1)	(18:1)	(20:4)	952.833	C61 H110 O6 N1	7.95535e+06	1.16773e+07	9.05358e+06	4.11536e+07	7.92736e+07	1.5392e+07	1.51413e+07	5.93719e+07	5.43037e+07	7.18117e+07	2.46259e+07	6.10482e+07	2.64662e+07	7.35212e+07	1.1521	0.316485
0	PI(38:4)+H	PI(38:4)+H	PI	(38:4)	(38:4)			887.564	C47 H84 O13 N0 P1	1.80857e+07	1.98793e+07	1.92611e+07	4.14778e+07	1.17933e+07	2.91539e+07	1.22616e+07	2.67452e+07	3.50148e+07	3.82455e+07	3.10053e+07	1.33329e+07	3.29763e+07	1.80699e+07	1.16232	0.30939
0	TG(20:2_18:2_22:6)+NH4	TG(60:10)+NH4	TG	(20:2_18:2_22:6)	(20:2)	(18:2)	(22:6)	972.801	C63 H106 O6 N1	399297	509722	461130	1.96333e+06	4.78378e+06	2.08322e+06	1.92125e+06	1.97321e+06	1.91554e+06	1.15846e+07	509442	1.99042e+06	671242	529243	1.20573	0.380148
0	SM(d32:1)+H	SM(d32:1)+H	SM	(d32:1)	(d32:1)			675.544	C37 H76 O6 N2 P1	5.73494e+07	5.75631e+07	5.67293e+07	8.11544e+07	5.58328e+07	6.45385e+07	5.81975e+07	6.99946e+07	6.69799e+07	9.30733e+07	8.20828e+07	5.46732e+07	7.81141e+07	7.3865e+07	1.21	0.0628428
0	PC(38:6)+H	PC(38:6)+H	PC	(38:6)	(38:6)			806.569	C46 H81 O8 N1 P1	2.93755e+07	3.01986e+07	2.61292e+07	5.57283e+07	3.20331e+07	4.36466e+07	4.10043e+07	4.43601e+07	4.22702e+07	5.65662e+07	4.65074e+07	4.66282e+07	4.42396e+07	5.21107e+07	1.21021	0.0594925
0	SM(d42:1)+H	SM(d42:1)+H	SM	(d42:1)	(d42:1)			815.7	C47 H96 O6 N2 P1	5.43054e+07	4.94247e+07	5.44472e+07	6.19325e+07	3.90153e+07	4.8282e+07	3.29093e+07	5.12711e+07	4.92931e+07	6.52351e+07	5.93313e+07	3.16616e+07	5.47732e+07	5.65495e+07	1.21189	0.058164
0	PC(40:9)+H	PC(40:9)+H	PC	(40:9)	(40:9)			828.554	C48 H79 O8 N1 P1	72190.5	23537	29273.6	1.13125e+06	914741	398128	1.04032e+06	1.08693e+06	411985	1.07159e+06	359217	919708	1.29869e+06	1.07123e+06	1.22542	0.135187
0	SM(d41:2)+H	SM(d41:2)+H	SM	(d41:2)	(d41:2)			799.669	C46 H92 O6 N2 P1	6.88427e+06	6.69108e+06	6.84971e+06	8.05225e+06	5.04406e+06	6.27148e+06	5.18463e+06	7.03547e+06	6.65739e+06	8.64694e+06	8.14836e+06	5.07339e+06	7.38899e+06	7.78425e+06	1.22684	0.0519694
0	PE(38:6e)+H	PE(38:6e)+H	PE	(38:6e)	(38:6e)			750.543	C43 H77 O7 N1 P1	1.02734e+08	1.10966e+08	1.04756e+08	1.57153e+08	9.18218e+07	1.20939e+08	9.25343e+07	1.3111e+08	1.20934e+08	1.74904e+08	1.43762e+08	1.00117e+08	1.3703e+08	1.33768e+08	1.23727	0.0707129
0	SM(d33:1)+H	SM(d33:1)+H	SM	(d33:1)	(d33:1)			689.559	C38 H78 O6 N2 P1	2.56687e+07	2.5524e+07	2.52054e+07	3.77939e+07	2.359e+07	2.82582e+07	2.69116e+07	3.28687e+07	3.13168e+07	4.42534e+07	3.63341e+07	2.85592e+07	3.45556e+07	3.9274e+07	1.28004	0.0410878
0	TG(22:6_21:1_21:1)+NH4	TG(64:8)+NH4	TG	(22:6_21:1_21:1)	(22:6)	(21:1)	(21:1)	1032.9	C67 H118 O6 N1	2.21339e+06	2.31282e+06	2.30869e+06	3.14221e+06	3.93518e+06	3.42112e+06	3.80478e+06	3.52109e+06	3.06633e+06	2.19289e+06	4.0577e+06	5.33797e+06	5.41868e+06	5.84725e+06	1.28769	0.128162
0	SM(d34:4)+H	SM(d34:4)+H	SM	(d34:4)	(d34:4)			697.528	C39 H74 O6 N2 P1	2.49121e+06	2.55706e+06	2.48297e+06	3.38378e+06	2.43258e+06	2.84526e+06	2.48406e+06	3.12952e+06	2.94684e+06	4.15759e+06	3.65336e+06	2.75903e+06	3.44178e+06	3.81771e+06	1.28842	0.0191036
0	LPC(15:0)+H	LPC(15:0)+H	LPC	(15:0)	(15:0)			482.324	C23 H49 O7 N1 P1	1.02184e+06	1.39356e+06	1.48723e+06	1.83907e+06	1.30862e+06	1.71772e+06	1.36126e+06	1.95157e+06	1.58235e+06	2.24513e+06	2.28979e+06	1.91894e+06	1.63939e+06	2.16739e+06	1.29529	0.0435781
0	PC(29:1e)+H	PC(29:1e)+H	PC	(29:1e)	(29:1e)			676.528	C37 H75 O7 N1 P1	2.31295e+06	2.26325e+06	2.07403e+06	1.51686e+06	946172	1.07017e+06	944224	1.14366e+06	979009	1.58034e+06	1.31721e+06	1.06687e+06	1.28091e+06	1.5615e+06	1.33907	0.0175522
0	PC(30:1)+H	PC(30:1)+H	PC	(30:1)	(30:1)			704.522	C38 H75 O8 N1 P1	17226.3	8911.01	17881.8	13112.2	2862.36	2780.22	2517.1	10913.2	3823.69	3837.86	4232.55	1864.05	893.667	20124	1.35182	0.3611
0	LPC(28:1)+H	LPC(28:1)+H	LPC	(28:1)	(28:1)			662.512	C36 H73 O7 N1 P1	905383	1.55739e+06	1.36438e+06	765712	609407	715966	690007	759980	702574	1.11396e+06	867687	777504	1.00989e+06	954801	1.35823	0.012349
0	PC(36:4)+H	PC(36:4)+H	PC	(36:4)	(36:4)			782.569	C44 H81 O8 N1 P1	9.43747e+08	9.42976e+08	9.2126e+08	1.59322e+09	1.05572e+09	1.21596e+09	1.16774e+09	1.25902e+09	1.24706e+09	1.8905e+09	1.56068e+09	1.44633e+09	1.53805e+09	1.68062e+09	1.3651	0.00701483
0	SM(d44:2)+H	SM(d44:2)+H	SM	(d44:2)	(d44:2)			841.716	C49 H98 O6 N2 P1	2.04006e+06	1.8693e+06	1.96295e+06	2.40761e+06	1.43911e+06	1.87572e+06	1.42447e+06	73223.7	1.95142e+06	2.42607e+06	1.82916e+06	1.27877e+06	1.86484e+06	1.98649e+06	1.38755	0.118066
0	LPC(16:0)+H	LPC(16:0)+H	LPC	(16:0)	(16:0)			496.34	C24 H51 O7 N1 P1	5.26587e+07	5.48209e+07	5.34266e+07	7.75941e+07	7.30493e+07	8.05953e+07	7.51027e+07	7.74993e+07	7.46128e+07	1.36369e+08	1.00752e+08	9.20275e+07	9.4095e+07	1.10362e+08	1.40106	0.0133042
0	SM(d42:4)+H	SM(d42:4)+H	SM	(d42:4)	(d42:4)			809.653	C47 H90 O6 N2 P1	1.09383e+07	1.43825e+07	1.46115e+07	1.76864e+07	1.2337e+07	1.45159e+07	1.02027e+07	1.64553e+07	1.44218e+07	2.3336e+07	1.97987e+07	1.48611e+07	2.00196e+07	1.92394e+07	1.43163	0.00557026
0	PE(38:4)+H	PE(38:4)+H	PE	(38:4)	(38:4)			768.554	C43 H79 O8 N1 P1	2.60544e+08	2.72246e+08	2.65002e+08	3.31747e+08	1.76581e+08	2.79541e+08	2.01542e+08	3.04488e+08	2.85658e+08	4.6918e+08	3.8534e+08	2.51813e+08	3.62081e+08	3.4117e+08	1.45021	0.0358347
0	SM(t41:2)+H	SM(t41:2)+H	SM	(t41:2)	(t41:2)			815.664	C46 H92 O7 N2 P1	322444	413293	579442	115389	18977.1	176934	189603	354283	254636	278476	163877	307960	350209	352804	1.46146	0.0687429
0	SM(d39:7)+H	SM(d39:7)+H	SM	(d39:7)	(d39:7)			761.559	C44 H78 O6 N2 P1	72296	2.51682e+06	3.5653e+06	1.25469e+06	2.32359e+06	28869	1.67986e+06	6.10707e+06	1.33035e+06	530753	1.83836e+06	4.17415e+06	5.44086e+06	4.81487e+06	1.46464	0.1712
0	SM(d34:1)+H	SM(d34:1)+H	SM	(d34:1)	(d34:1)			703.575	C39 H80 O6 N2 P1	1.32571e+09	1.36238e+09	1.31497e+09	1.69973e+09	1.19997e+09	1.45211e+09	1.2247e+09	1.57898e+09	1.50749e+09	2.4504e+09	2.16634e+09	1.56553e+09	2.15507e+09	1.90323e+09	1.47066	0.00789439
0	SM(d44:6)+H	SM(d44:6)+H	SM	(d44:6)	(d44:6)			833.653	C49 H90 O6 N2 P1	5.28734e+06	5.18059e+06	5.26869e+06	6.57145e+06	3.40519e+06	3.52244e+06	3.45991e+06	4.44716e+06	4.39306e+06	4.59646e+06	8.87216e+06	7.72417e+06	5.43743e+06	1.83964e+06	1.48066	0.127168
0	TG(16:1_18:2_18:3)+NH4	TG(52:6)+NH4	TG	(16:1_18:2_18:3)	(16:1)	(18:2)	(18:3)	868.739	C55 H98 O6 N1	2.1425e+07	2.10771e+07	2.13954e+07	3.71854e+07	5.37854e+07	3.8408e+07	3.41186e+07	4.46598e+07	4.37099e+07	7.71247e+07	6.37447e+07	4.93474e+07	7.21753e+07	5.88642e+07	1.49643	0.000590524
0	PE(36:2)+H	PE(36:2)+H	PE	(36:2)	(36:2)			744.554	C41 H79 O8 N1 P1	1.11567e+09	1.15194e+09	1.11727e+09	1.17393e+09	6.1211e+08	1.03174e+09	6.84102e+08	1.03158e+09	9.74784e+08	1.71854e+09	1.44061e+09	8.61594e+08	1.2996e+09	1.1859e+09	1.5011	0.0327926
0	TG(18:2_18:2_20:4)+NH4	TG(56:8)+NH4	TG	(18:2_18:2_20:4)	(18:2)	(18:2)	(20:4)	920.77	C59 H102 O6 N1	4.13699e+07	4.30246e+07	4.25539e+07	6.05806e+07	1.12001e+08	6.19896e+07	5.53312e+07	7.2154e+07	6.28899e+07	1.23341e+08	1.15999e+08	1.01793e+08	1.30999e+08	1.15065e+08	1.61156	0.00321646
0	SM(d34:2)+H	SM(d34:2)+H	SM	(d34:2)	(d34:2)			701.559	C39 H78 O6 N2 P1	3.58124e+07	2.03228e+07	3.52992e+07	3.9503e+07	2.86963e+07	3.18183e+07	3.18614e+07	3.50412e+07	3.24222e+07	6.14517e+07	5.42498e+07	4.34807e+07	5.32846e+07	4.91513e+07	1.63676	0.00228999
0	LPC(20:1)+H	LPC(20:1)+H	LPC	(20:1)	(20:1)			550.387	C28 H57 O7 N1 P1	1.98436e+06	2.01611e+06	1.95793e+06	2.70145e+06	2.31873e+06	3.17985e+06	2.66906e+06	3.15805e+06	2.33161e+06	5.49605e+06	4.46535e+06	3.8531e+06	3.86375e+06	4.76548e+06	1.64335	0.00902374
0	PC(36:7e)+H	PC(36:7e)+H	PC	(36:7e)	(36:7e)			762.543	C44 H77 O7 N1 P1	208574	254276	355211	48887.6	213545	232432	165935	208160	283749	467089	529048	287899	224129	350649	1.68398	0.0242286
0	SM(d42:3)+H	SM(d42:3)+H	SM	(d42:3)	(d42:3)			811.669	C47 H92 O6 N2 P1	1.72593e+08	1.7658e+08	1.46872e+08	2.06656e+08	1.47095e+08	1.44263e+08	1.46056e+08	1.58285e+08	1.76228e+08	3.4636e+08	2.93444e+08	1.95423e+08	1.83934e+08	2.82159e+08	1.68581	0.0145613
0	TG(20:2_20:2_22:4)+NH4	TG(62:8)+NH4	TG	(20:2_20:2_22:4)	(20:2)	(20:2)	(22:4)	1004.86	C65 H114 O6 N1	1.07296e+07	1.02465e+07	9.49073e+06	1.57381e+07	2.71626e+07	1.95054e+07	1.9734e+07	2.12359e+07	1.81608e+07	3.86635e+07	3.34346e+07	3.45158e+07	3.67165e+07	3.54015e+07	1.68936	5.12591e-05
0	SM(d34:0)+H	SM(d34:0)+H	SM	(d34:0)	(d34:0)			705.591	C39 H82 O6 N2 P1	8.22235e+07	8.28627e+07	8.2576e+07	9.72281e+07	6.25592e+07	7.46584e+07	6.08867e+07	8.10929e+07	7.79705e+07	1.38662e+08	1.26387e+08	8.80127e+07	1.18262e+08	1.3735e+08	1.70417	0.00208006
0	PC(36:5)+H	PC(36:5)+H	PC	(36:5)	(36:5)			780.554	C44 H79 O8 N1 P1	1.58533e+07	1.64355e+07	1.62859e+07	2.26898e+07	1.37152e+07	1.53682e+07	1.51729e+07	1.68132e+07	1.63693e+07	3.11177e+07	2.43635e+07	2.4002e+07	2.30917e+07	3.09059e+07	1.72369	0.00273653
0	SM(d36:1)+H	SM(d36:1)+H	SM	(d36:1)	(d36:1)			731.606	C41 H84 O6 N2 P1	1.38011e+08	1.27472e+08	1.57084e+08	1.69376e+08	1.17606e+08	1.30279e+08	1.09956e+08	1.40517e+08	1.33643e+08	2.68134e+08	2.28712e+08	1.45803e+08	2.16788e+08	2.32068e+08	1.72706	0.00389538
0	PC(31:2e)+H	PC(31:2e)+H	PC	(31:2e)	(31:2e)			702.543	C39 H77 O7 N1 P1	4.13091e+06	4.03433e+06	4.08688e+06	2.06672e+06	1.40366e+06	1.44551e+06	669672	1.59454e+06	1.31178e+06	4.0691e+06	2.01892e+06	1.58106e+06	1.46975e+06	2.08351e+06	1.74662	0.0532638
0	SM(d36:5)+H	SM(d36:5)+H	SM	(d36:5)	(d36:5)			723.544	C41 H76 O6 N2 P1	1.61974e+06	1.56705e+06	1.59237e+06	1.68934e+06	1.34583e+06	1.51346e+06	1.425e+06	1.70958e+06	1.01723e+06	2.78493e+06	2.54976e+06	1.99229e+06	2.36494e+06	2.58003e+06	1.75036	0.00314831
0	SM(d44:3)+H	SM(d44:3)+H	SM	(d44:3)	(d44:3)			839.7	C49 H96 O6 N2 P1	2.31965e+06	2.45432e+06	2.52605e+06	3.55464e+06	2.10057e+06	2.64895e+06	2.18645e+06	2.99327e+06	2.57651e+06	5.45253e+06	4.56829e+06	2.89232e+06	4.42183e+06	4.76941e+06	1.76754	0.00593375
0	ChE(18:2)+NH4	ChE(18:2)+NH4	ChE	(18:2)	(18:2)			666.618	C45 H80 O2 N1	5.97456e+07	6.1081e+07	6.19452e+07	8.50005e+07	1.14152e+08	7.89209e+07	8.09615e+07	8.73748e+07	7.61891e+07	1.70918e+08	1.50978e+08	1.40808e+08	1.62314e+08	1.6217e+08	1.79888	9.551e-05
0	SM(d38:4)+H	SM(d38:4)+H	SM	(d38:4)	(d38:4)			753.591	C43 H82 O6 N2 P1	3.31411e+06	3.11238e+06	3.14975e+06	2.24136e+06	2.57445e+06	2.25187e+06	2.11353e+06	2.28016e+06	2.37938e+06	3.98969e+06	4.16979e+06	3.57007e+06	4.46453e+06	4.90412e+06	1.81891	0.000432903
0	SM(d32:0)+H	SM(d32:0)+H	SM	(d32:0)	(d32:0)			677.559	C37 H78 O6 N2 P1	4.61356e+06	4.61596e+06	4.59281e+06	5.36563e+06	3.48737e+06	4.0307e+06	3.49204e+06	4.51024e+06	4.37934e+06	8.47391e+06	7.07095e+06	5.78775e+06	6.97753e+06	7.92643e+06	1.82096	0.00124745
0	TG(20:2_18:2_22:4)+NH4	TG(60:8)+NH4	TG	(20:2_18:2_22:4)	(20:2)	(18:2)	(22:4)	976.833	C63 H110 O6 N1	3.5945e+07	3.24292e+07	3.19637e+07	4.96561e+07	7.94175e+07	5.54884e+07	5.65532e+07	5.53064e+07	5.11145e+07	1.19393e+08	1.09894e+08	1.02841e+08	1.1347e+08	1.12439e+08	1.87336	9.34683e-05
0	LPC(14:0)+H	LPC(14:0)+H	LPC	(14:0)	(14:0)			468.308	C22 H47 O7 N1 P1	3.23456e+06	3.67396e+06	3.57364e+06	5.67456e+06	4.32727e+06	5.36e+06	5.12963e+06	5.52846e+06	4.53981e+06	1.09424e+07	8.97771e+06	9.06175e+06	7.88054e+06	9.79224e+06	1.8748	0.00198075
0	TG(22:2_20:4_20:4)+NH4	TG(62:10)+NH4	TG	(22:2_20:4_20:4)	(22:2)	(20:4)	(20:4)	1000.83	C65 H110 O6 N1	2.10731e+06	2.32959e+06	2.13322e+06	3.06171e+06	4.89615e+06	3.01788e+06	3.35935e+06	3.53839e+06	3.01089e+06	7.31141e+06	6.82787e+06	6.67634e+06	7.04146e+06	6.57985e+06	1.9322	7.91662e-05
0	TG(20:3_20:3_20:3)+NH4	TG(60:9)+NH4	TG	(20:3_20:3_20:3)	(20:3)	(20:3)	(20:3)	974.817	C63 H108 O6 N1	1.13737e+07	1.09878e+07	1.1242e+07	1.48809e+07	2.88856e+07	1.82865e+07	1.94631e+07	1.90625e+07	1.89799e+07	4.37572e+07	4.13255e+07	4.19447e+07	4.17521e+07	3.46059e+07	1.94297	0.000213946
0	TG(60:7)+NH4	TG(60:7)+NH4	TG	(60:7)	(60:7)			978.848	C63 H112 O6 N1	8.03313e+06	8.47058e+06	7.3961e+06	1.12785e+07	2.15621e+07	1.34107e+07	1.46698e+07	1.42098e+07	1.23907e+07	3.10327e+07	2.9878e+07	2.92149e+07	3.0616e+07	2.91807e+07	1.96638	0.000214291
0	PC(37:4)+H	PC(37:4)+H	PC	(37:4)	(37:4)			796.585	C45 H83 O8 N1 P1	1.39908e+07	1.45514e+07	1.44335e+07	1.71409e+07	7.8419e+06	1.21476e+07	8.1714e+06	1.25722e+07	1.2139e+07	2.78035e+07	2.18784e+07	1.43854e+07	2.15825e+07	1.89063e+07	1.97753	0.00717094
0	TG(20:3_20:3_22:3)+NH4	TG(62:9)+NH4	TG	(20:3_20:3_22:3)	(20:3)	(20:3)	(22:3)	1002.85	C65 H112 O6 N1	4.62476e+06	5.63416e+06	5.43341e+06	6.61504e+06	9.92847e+06	8.18708e+06	8.74493e+06	9.32743e+06	8.046e+06	1.88888e+07	1.68662e+07	1.76395e+07	1.77154e+07	1.82737e+07	2.0207	4.44413e-06
0	LPC(18:1)+H	LPC(18:1)+H	LPC	(18:1)	(18:1)			522.355	C26 H53 O7 N1 P1	2.31933e+07	2.2575e+07	2.23167e+07	2.40892e+07	1.97511e+07	2.74763e+07	2.21555e+07	2.67981e+07	2.34959e+07	5.68469e+07	4.84854e+07	4.28445e+07	4.3793e+07	5.02419e+07	2.02388	0.00110948
0	PC(31:1e)+H	PC(31:1e)+H	PC	(31:1e)	(31:1e)			704.559	C39 H79 O7 N1 P1	2.44175e+07	2.19243e+07	2.15304e+07	1.2764e+07	1.15297e+07	9.99695e+06	8.73635e+06	1.26732e+07	1.24521e+07	2.60248e+07	2.27825e+07	1.77477e+07	2.33113e+07	2.27879e+07	2.0339	0.000148545
0	SM(d44:4)+H	SM(d44:4)+H	SM	(d44:4)	(d44:4)			837.684	C49 H94 O6 N2 P1	1.93945e+06	1.8617e+06	2.04575e+06	2.30988e+06	168838	32154.9	251237	520515	18040.8	62232	91485.6	1.30134e+06	181936	412639	2.06869	0.214778
0	SM(d36:2)+H	SM(d36:2)+H	SM	(d36:2)	(d36:2)			729.591	C41 H82 O6 N2 P1	7.15531e+07	6.23734e+07	6.90335e+07	6.06357e+07	6.08748e+07	6.17337e+07	5.70211e+07	6.36901e+07	6.24084e+07	1.32531e+08	1.41943e+08	1.00149e+08	1.44683e+08	1.29484e+08	2.12211	0.000285225
0	TG(18:2_18:2_22:6)+NH4	TG(58:10)+NH4	TG	(18:2_18:2_22:6)	(18:2)	(18:2)	(22:6)	944.77	C61 H102 O6 N1	2.49715e+06	2.46646e+06	2.3934e+06	3.33865e+06	5.74795e+06	3.12706e+06	3.25e+06	3.70794e+06	3.52056e+06	9.69048e+06	8.21624e+06	6.38054e+06	9.72748e+06	8.09624e+06	2.17588	0.000378568
0	LPC(16:1e)+H	LPC(16:1e)+H	LPC	(16:1e)	(16:1e)			480.345	C24 H51 O6 N1 P1	2.60141e+06	2.55364e+06	2.55679e+06	2.82528e+06	3.06022e+06	652252	2.35403e+06	3.66758e+06	3.2854e+06	7.25738e+06	5.4368e+06	4.88246e+06	5.41563e+06	6.15628e+06	2.23884	0.00218614
0	PC(34:4e)+H	PC(34:4e)+H	PC	(34:4e)	(34:4e)			740.559	C42 H79 O7 N1 P1	1.8521e+07	1.89829e+07	1.80272e+07	1.86655e+07	6.96645e+06	7.10924e+06	7.61376e+06	8.31506e+06	7.85651e+06	2.69668e+07	1.53909e+07	1.39035e+07	1.40962e+07	1.49443e+07	2.25302	0.011744
0	TG(22:4_18:2_18:2)+NH4	TG(58:8)+NH4	TG	(22:4_18:2_18:2)	(22:4)	(18:2)	(18:2)	948.801	C61 H106 O6 N1	4.39413e+07	4.47057e+07	4.34648e+07	5.96867e+07	5.70777e+07	4.8307e+07	5.22434e+07	5.22075e+07	6.41346e+07	1.29876e+08	1.2168e+08	1.15281e+08	1.47438e+08	1.20264e+08	2.31609	0.00020061
0	SM(d35:1)+H	SM(d35:1)+H	SM	(d35:1)	(d35:1)			717.591	C40 H82 O6 N2 P1	2.81898e+07	2.66193e+07	2.84928e+07	2.69465e+07	1.96646e+07	2.2506e+07	1.85154e+07	2.34069e+07	2.29179e+07	5.41631e+07	5.35669e+07	3.85253e+07	5.26667e+07	4.96841e+07	2.32319	0.000154809
0	LPC(17:0)+H	LPC(17:0)+H	LPC	(17:0)	(17:0)			510.355	C25 H53 O7 N1 P1	1.30119e+06	1.26735e+06	1.04433e+06	1.25185e+06	1.25e+06	1.32409e+06	1.02097e+06	1.35241e+06	1.17161e+06	3.41326e+06	2.92699e+06	2.46197e+06	2.71859e+06	2.98421e+06	2.37045	0.000153787
0	SM(d41:1)+H	SM(d41:1)+H	SM	(d41:1)	(d41:1)			801.684	C46 H94 O6 N2 P1	2.24616e+07	2.32869e+07	2.48006e+07	2.29369e+07	1.45984e+07	1.94366e+07	1.37212e+07	2.07038e+07	1.89633e+07	4.76191e+07	4.56821e+07	2.76747e+07	4.16149e+07	4.86336e+07	2.41611	0.00090623
0	PS(40:5)+H	PS(40:5)+H	PS	(40:5)	(40:5)			838.559	C46 H81 O10 N1 P1	5.65489e+06	6.49496e+06	6.42885e+06	5.68378e+06	1.76865e+06	3.85191e+06	1.53536e+06	4.22269e+06	5.5184e+06	1.20714e+07	1.11849e+07	4.19739e+06	1.09752e+07	5.99169e+06	2.6289	0.0173595
0	LPC(18:2)+H	LPC(18:2)+H	LPC	(18:2)	(18:2)			520.34	C26 H51 O7 N1 P1	4.48375e+07	3.25331e+07	4.6305e+07	3.58078e+07	5.25413e+07	4.25961e+07	5.06535e+07	4.05801e+07	3.50594e+07	1.3296e+08	1.13089e+08	1.08286e+08	1.04732e+08	1.2592e+08	2.64185	0.000123896
0	SM(d41:3)+H	SM(d41:3)+H	SM	(d41:3)	(d41:3)			797.653	C46 H90 O6 N2 P1	2.29431e+06	2.31691e+06	2.24669e+06	2.40795e+06	1.66682e+06	2.33763e+06	611804	1.27811e+06	2.01768e+06	4.92395e+06	4.80583e+06	2.82943e+06	3.81585e+06	4.67763e+06	2.66084	5.47961e-05
0	TG(16:0_18:2_22:4)+NH4	TG(56:6)+NH4	TG	(16:0_18:2_22:4)	(16:0)	(18:2)	(22:4)	924.801	C59 H106 O6 N1	2.06189e+07	2.33718e+07	2.30522e+07	1.93401e+07	6.20264e+07	3.85969e+07	4.15593e+07	4.87006e+07	3.45558e+07	1.26056e+08	1.28756e+08	1.06115e+08	1.13978e+08	1.30637e+08	2.68606	0.000209298
0	SM(d35:2)+H	SM(d35:2)+H	SM	(d35:2)	(d35:2)			715.575	C40 H80 O6 N2 P1	682597	712463	707238	591394	444268	468518	461177	494414	520057	2.00981e+06	1.69146e+06	1.09038e+06	1.6104e+06	52380.2	2.70237	0.0414678
0	LPC(20:2)+H	LPC(20:2)+H	LPC	(20:2)	(20:2)			548.371	C28 H55 O7 N1 P1	9.18136e+06	1.0251e+07	9.27953e+06	1.09701e+07	1.24136e+07	1.42085e+07	1.1911e+07	1.37469e+07	1.21625e+07	4.0888e+07	3.46298e+07	3.00723e+07	3.1103e+07	3.76099e+07	2.70478	0.000259089
0	SM(d33:0)+H	SM(d33:0)+H	SM	(d33:0)	(d33:0)			691.575	C38 H80 O6 N2 P1	1.04995e+06	851787	931072	1.39952e+06	556655	648311	280912	679177	782464	1.61015e+06	1.82419e+06	1.32026e+06	1.47872e+06	1.76629e+06	2.71401	3.97582e-05
0	TG(22:5_18:2_18:2)+NH4	TG(58:9)+NH4	TG	(22:5_18:2_18:2)	(22:5)	(18:2)	(18:2)	946.786	C61 H104 O6 N1	7.86453e+06	5.54851e+06	7.97443e+06	7.21066e+06	9.20134e+06	1.32397e+07	5.27163e+06	1.0133e+07	9.15088e+06	2.46034e+07	3.41121e+07	2.00857e+07	2.30542e+07	3.70273e+07	2.95517	0.00124829
0	SM(d35:0)+H	SM(d35:0)+H	SM	(d35:0)	(d35:0)			719.606	C40 H84 O6 N2 P1	1.87005e+06	1.79848e+06	1.99749e+06	961024	1.03399e+06	1.46058e+06	232317	1.21089e+06	1.15333e+06	4.14226e+06	3.16003e+06	1.67629e+06	3.27982e+06	4.02408e+06	3.19822	0.00115909
0	SM(d40:1)+H	SM(d40:1)+H	SM	(d40:1)	(d40:1)			787.669	C45 H92 O6 N2 P1	6.33783e+07	5.99411e+07	6.21122e+07	4.23273e+07	2.79523e+07	3.39322e+07	2.45582e+07	3.7663e+07	3.51798e+07	1.27333e+08	1.10748e+08	6.69656e+07	1.05176e+08	1.12319e+08	3.28053	0.000695589
0	PC(30:1e)+H	PC(30:1e)+H	PC	(30:1e)	(30:1e)			690.543	C38 H77 O7 N1 P1	3.46845e+06	3.43588e+06	3.69329e+06	1.39896e+06	1.34234e+06	1.33618e+06	523878	622104	1.13166e+06	4.03962e+06	3.54326e+06	2.81355e+06	2.72091e+06	3.58168e+06	3.36934	1.15377e-05
0	LPC(18:0)+H	LPC(18:0)+H	LPC	(18:0)	(18:0)			524.371	C26 H55 O7 N1 P1	2.53535e+07	2.59861e+07	2.62626e+07	1.83299e+07	1.91509e+07	2.04291e+07	1.67193e+07	2.04162e+07	1.76485e+07	7.54401e+07	6.79367e+07	5.43934e+07	6.21588e+07	6.97176e+07	3.49335	7.60915e-05
0	SM(d40:0)+H	SM(d40:0)+H	SM	(d40:0)	(d40:0)			789.684	C45 H94 O6 N2 P1	261747	50621.5	39735	82850.4	36336.1	13582.4	4830.83	102295	35480.8	186690	293592	38242.6	94131.5	85099	3.62423	0.0613529
0	SM(d39:1)+H	SM(d39:1)+H	SM	(d39:1)	(d39:1)			773.653	C44 H90 O6 N2 P1	6.11634e+06	5.89191e+06	6.12894e+06	1.46767e+06	2.13147e+06	235587	2.08488e+06	2.92811e+06	2.65544e+06	1.63978e+07	1.488e+07	9.10386e+06	1.40972e+06	1.76106e+06	4.33985	0.0641805
0	SM(d38:1)+H	SM(d38:1)+H	SM	(d38:1)	(d38:1)			759.637	C43 H88 O6 N2 P1	2.64736e+07	2.58361e+07	2.72534e+07	1.70547e+07	1.16634e+07	1.32057e+07	9.94864e+06	1.42349e+07	1.35663e+07	7.18014e+07	6.14699e+07	3.80013e+07	5.72727e+07	5.73039e+07	4.5649	0.000489588
0	SM(d38:3)+H	SM(d38:3)+H	SM	(d38:3)	(d38:3)			755.606	C43 H84 O6 N2 P1	2.24231e+06	2.21025e+06	2.29381e+06	1.80551e+06	1.63133e+06	1.65125e+06	1.60815e+06	1.73693e+06	1.62576e+06	9.34151e+06	8.30927e+06	7.10223e+06	8.17868e+06	8.9136e+06	5.07005	3.00399e-05
0	SM(d39:2)+H	SM(d39:2)+H	SM	(d39:2)	(d39:2)			771.637	C44 H88 O6 N2 P1	25121.4	17039.2	52231.2	96655.2	25533.1	250240	97183	100748	46380.3	666912	667978	537932	407257	465998	5.28007	0.000606367
0	SM(d37:1)+H	SM(d37:1)+H	SM	(d37:1)	(d37:1)			745.622	C42 H86 O6 N2 P1	27586.9	338310	114370	226182	82467.4	156373	211392	531938	190201	737403	1.99696e+06	904232	1.51432e+06	1.08275e+06	5.31885	0.00467699
0	SM(d38:2)+H	SM(d38:2)+H	SM	(d38:2)	(d38:2)			757.622	C43 H86 O6 N2 P1	1.43062e+06	1.29269e+06	1.21129e+06	700119	333452	277363	222937	272910	521657	1.56308e+06	2.03188e+06	1.46856e+06	1.98958e+06	1.91199e+06	5.50574	0.00010213
0	PC(34:0)+H	PC(34:0)+H	PC	(34:0)	(34:0)			762.601	C42 H85 O8 N1 P1	3.7024e+08	3.98308e+08	3.51671e+08	1.68151e+08	6.20988e+07	1.34595e+08	1.08453e+08	1.4921e+08	1.3818e+08	8.02346e+08	7.33552e+08	5.24803e+08	6.95241e+08	7.24135e+08	5.87318	0.000186292
0	LPC(20:5)+H	LPC(20:5)+H	LPC	(20:5)	(20:5)			542.324	C28 H49 O7 N1 P1	130401	172640	247048	287297	110811	357906	3.10916e+06	257770	304201	4.76105e+06	5.44974e+06	5.45189e+06	3.56202e+06	5.80441e+06	6.04591	0.00104294
0	SM(d40:2)+H	SM(d40:2)+H	SM	(d40:2)	(d40:2)			785.653	C45 H90 O6 N2 P1	1.51303e+06	1.88201e+06	1.92581e+06	824893	644893	747471	543034	736897	686078	5.71636e+06	5.05658e+06	3.31836e+06	4.23e+06	5.16338e+06	6.99288	0.000278397
0	SM(d43:3)+H	SM(d43:3)+H	SM	(d43:3)	(d43:3)			825.684	C48 H94 O6 N2 P1	820444	664725	831171	650702	106245	567377	34993.7	138557	237337	2.06402e+06	1.74939e+06	1.31948e+06	1.71005e+06	1.78894e+06	7.95924	0.000182062
0	SM(t34:0)+H	SM(t34:0)+H	SM	(t34:0)	(t34:0)			721.585	C39 H82 O7 N2 P1	532283	569781	551677	428757	230447	164851	16241.8	32459.7	243648	1.49294e+06	1.28742e+06	838609	620241	1.35542e+06	8.13589	0.000641943
0	SM(d36:3)+H	SM(d36:3)+H	SM	(d36:3)	(d36:3)			727.575	C41 H80 O6 N2 P1	9832.49	638872	606050	452254	261931	17862.1	358828	405646	339076	3.11494e+06	2.83397e+06	2.08712e+06	2.32004e+06	2772214	9.49026	0.000256817
0	SM(d39:0)+H	SM(d39:0)+H	SM	(d39:0)	(d39:0)			775.669	C44 H92 O6 N2 P1	95739.1	58309.5	14142	193286	18447.2	227737	66494.2	92934.7	136446	1.80376e+06	1.61555e+06	8577.44	1.62504e+06	1.65712e+06	12.3788	0.00999915
0	PG(34:2)+NH4	PG(34:2)+NH4	PG	(34:2)	(34:2)			764.544	C40 H79 O10 N1 P1	1.611e+07	1.71502e+07	1.79093e+07	7.84325e+06	4.30182e+06	6.01468e+06	3.73956e+06	6.43765e+06	6.76372e+06	7.96698e+07	7.34339e+07	5.29434e+07	7.49514e+07	6.94516e+07	12.8571	6.01722e-05
0	SM(d42:5)+H	SM(d42:5)+H	SM	(d42:5)	(d42:5)			807.637	C47 H88 O6 N2 P1	3.43441e+06	3.20594e+06	3.46192e+06	1.16031e+06	592076	850816	713829	1.02379e+06	1.0291e+06	1.29697e+07	1.18845e+07	9.1539e+06	1.1061e+07	1.09417e+07	13.3054	4.59818e-05
0	LPC(16:1)+H	LPC(16:1)+H	LPC	(16:1)	(16:1)			494.324	C24 H49 O7 N1 P1	5.77821e+06	729972	6.83361e+06	1.16008e+06	773564	583269	1.73186e+06	1.58236e+06	1.13942e+06	2.33951e+07	2.00261e+07	1.9123e+07	1.77319e+07	2.14274e+07	17.5035	3.52971e-05
